# Supplementary material for: Extensive Transcript Diversity and Novel Upstream Open Reading Frame Regulation in Yeast
Source: G3 (Bethesda). 2013 Feb 1;3(2):343–52. doi: 10.1534/g3.112.003640 (PMC3564994; doi:10.1534/g3.112.003640)
Supplement: Supporting Information [file supp_3.2.343_TableS2.xls]

## Sheet: DNA_damage
overexpressed: overexpressed to p <= 0.01 according to DESeq
genes	Q0130,Q0160,YAL001C,YAL002W,YAL005C,YAL008W,YAL012W,YAL015C,YAL017W,YAL028W,YAL034C,YAL037W,YAL044C,YAL060W,YAL061W,YAL062W,YAR007C,YAR019C,YAR023C,YAR027W,YAR035W,YBL001C,YBL015W,YBL019W,YBL022C,YBL035C,YBL039W-B,YBL041W,YBL048W,YBL049W,YBL058W,YBL059W,YBL064C,YBL065W,YBL069W,YBL078C,YBL091C-A,YBL099W,YBL101C,YBL107C,YBR001C,YBR003W,YBR005W,YBR006W,YBR008C,YBR013C,YBR018C,YBR022W,YBR024W,YBR026C…
terms relating to P
GOID	TERM	CORRECTED_PVALUE	UNCORRECTED_PVALUE	NUM_LIST_ANNOTATIONS	LIST_SIZE	TOTAL_NUM_ANNOTATIONS	POPULATION_SIZE	FDR_RATE	EXPECTED_FALSE_POSITIVES	ANNOTATED_GENES
GO:0044248	cellular catabolism	2.63206998412376e-14	2.99780180424118e-17	137	1174	392	6603	0.00%	0.00	YGL240W, YJL052W, YDR394W, YML092C, YBR280C, YIR032C, YGR253C, YBR001C, YHR104W, YDL126C, YBR273C, YIR029W, YIL125W, YBR117C, YGR048W, YOR362C, YFR050C, YJR009C, YDR358W, YFR052W, YDL168W, YKL213C, YAL044C, YER021W, YDR380W, YDR427W, YLR345W, YIL075C, YBR170C, YOR136W, YKL218C, YPL262W, YER143W, YOL038W, YDL007W, YOR040W, YMR314W, YCL040W, YPR001W, YLR136C, YER019W, YLR270W, YIR025W, YPR103W, YHR…
GO:0006950	response to stress	2.8135649787624e-14	3.20451592114169e-17	152	1174	453	6603	0.00%	0.00	YOR386W, YBR223C, YGL127C, YDR388W, YHR008C, YPL087W, YER011W, YOL090W, YGR253C, YDL200C, YBR001C, YDR171W, YDL105W, YHR104W, YLR383W, YDR162C, YBL022C, YML028W, YML102W, YNL036W, YOR178C, YMR152W, YML007W, YKL213C, YDR317W, YAL015C, YJL144W, YLR260W, YIL033C, YDR074W, YDR214W, YBR244W, YPL240C, YPL152W, YGR008C, YKL045W, YPL196W, YKR066C, YIL101C, YPL153C, YER019W, YDR092W, YDR258C, YHR043C, YML…
GO:0009056	catabolism	4.26847048867123e-14	4.86158370008113e-17	140	1174	406	6603	0.00%	0.00	YGL240W, YJL052W, YDR394W, YML092C, YBR280C, YIR032C, YGR253C, YBR001C, YHR104W, YDL126C, YBR273C, YIR029W, YIL125W, YBR117C, YGR048W, YOR362C, YFR050C, YJR009C, YDR358W, YFR052W, YDL168W, YKL213C, YAL044C, YER021W, YDR380W, YDR427W, YLR345W, YIL075C, YBR170C, YOR136W, YKL218C, YPL262W, YER143W, YOL038W, YDL007W, YOR040W, YMR314W, YCL040W, YPR001W, YLR136C, YER019W, YLR270W, YIR025W, YPR103W, YHR…
GO:0005975	carbohydrate metabolism	2.67731265307627e-13	3.0493310399502e-16	92	1174	228	6603	0.00%	0.00	YMR105C, YDL103C, YGL227W, YLR258W, YJL052W, YPR026W, YEL011W, YER054C, YBR001C, YPL031C, YIL099W, YOR142W, YEL012W, YHR104W, YKR058W, YIL125W, YNL037C, YBR117C, YDR272W, YGL156W, YKR097W, YJR009C, YGR244C, YGR032W, YOR178C, YDR255C, YOR358W, YJR096W, YDR074W, YPR160W, YAL017W, YGL179C, YKL035W, YLR345W, YOR136W, YJL089W, YPL262W, YDL066W, YBR149W, YCR005C, YOR040W, YJL153C, YJL137C, YCL040W, YPR…
GO:0006091	generation of precursor metabolites and energy	7.97325698265497e-13	9.08115829459564e-16	93	1174	235	6603	0.00%	0.00	YOL077W-A, YOL008W, YGL227W, Q0130, YLR258W, YJL052W, YBL099W, YPR026W, YEL011W, YER054C, YBR001C, YPL031C, YIL099W, YOR142W, YEL012W, YGL018C, YDL181W, YKR058W, YIL125W, YBR145W, YNL037C, YBR117C, YDL004W, YKR097W, YJR009C, YJL103C, YJL003W, YGR244C, YOR178C, YMR030W, YDR255C, YKL150W, YDR074W, YLR201C, YPR160W, YGR008C, YLR345W, YOR136W, YJL089W, YPL262W, YDL066W, YCR005C, YJL137C, YCL040W, YPR…
GO:0006508	proteolysis	1.41143395345698e-12	1.60755575564576e-15	74	1174	169	6603	0.00%	0.00	YGL240W, YBL041W, YDR131C, YGL227W, YMR184W, YDR394W, YER012W, YML092C, YDL132W, YBR280C, YGR253C, YEL012W, YDL147W, YDL126C, YBR273C, YGR048W, YBL022C, YOR362C, YFR050C, YDR358W, YFR052W, YFL016C, YOR157C, YLR097C, YKL213C, YLR421C, YER021W, YGR232W, YEL037C, YLR102C, YKL145W, YPR108W, YDR427W, YIL075C, YBR170C, YLR178C, YHR113W, YER143W, YOL038W, YDL007W, YMR314W, YOR259C, YCL052C, YGR231C, YIR…
GO:0044257	cellular protein catabolism	5.56323390327875e-12	6.33625729302819e-15	68	1174	152	6603	0.00%	0.00	YGL240W, YBL041W, YDR131C, YGL227W, YMR184W, YDR394W, YMR297W, YER012W, YML092C, YDL132W, YBR280C, YGR253C, YEL012W, YDL147W, YDL126C, YBR273C, YGR048W, YOR362C, YFR050C, YEL060C, YDR358W, YPL154C, YFR052W, YOR157C, YLR097C, YKL213C, YER021W, YEL037C, YLR102C, YKL145W, YPR108W, YDR427W, YIL075C, YBR170C, YER143W, YOL038W, YDL007W, YMR314W, YOR259C, YCL052C, YIR025W, YKL103C, YPR103W, YHR043C, YGL…
GO:0050896	response to stimulus	1.47639742518939e-11	1.68154604235694e-14	188	1174	639	6603	0.00%	0.00	YOR386W, YBR223C, YGL127C, YDR388W, YHR008C, YDR135C, YPL087W, YER011W, YOL090W, YGR253C, YDL200C, YBR001C, YDR171W, YDL105W, YHR104W, YLR383W, YOL111C, YDR162C, YBL022C, YML028W, YML057W, YML102W, YNL036W, YOR178C, YMR152W, YML007W, YKL213C, YDR317W, YAL015C, YJL144W, YLR260W, YIL033C, YDR074W, YDR214W, YBR244W, YPL240C, YPL152W, YGR008C, YKL045W, YGL013C, YPL196W, YDR055W, YOR380W, YKR066C, YOR…
GO:0044262	cellular carbohydrate metabolism	1.75740664187876e-11	2.0016020978118e-14	83	1174	208	6603	0.00%	0.00	YMR105C, YDL103C, YGL227W, YLR258W, YJL052W, YPR026W, YEL011W, YER054C, YBR001C, YPL031C, YIL099W, YOR142W, YEL012W, YHR104W, YKR058W, YIL125W, YNL037C, YBR117C, YKR097W, YJR009C, YGR244C, YGR032W, YOR178C, YDR255C, YJR096W, YDR074W, YPR160W, YAL017W, YGL179C, YKL035W, YLR345W, YOR136W, YJL089W, YPL262W, YDL066W, YCR005C, YJL153C, YJL137C, YCL040W, YPR001W, YMR135C, YDR368W, YMR311C, YIL045W, YFR…
GO:0030163	protein catabolism	2.34226593045372e-11	2.66772885017508e-14	71	1174	166	6603	0.00%	0.00	YGL240W, YBL041W, YDR131C, YGL227W, YMR184W, YDR394W, YMR297W, YER012W, YML092C, YDL132W, YBR280C, YGR253C, YNL045W, YEL012W, YDL147W, YDL126C, YBR273C, YGR048W, YHL030W, YOR362C, YFR050C, YEL060C, YDR358W, YPL154C, YFR052W, YOR157C, YLR097C, YKL213C, YER021W, YEL037C, YLR102C, YKL145W, YPR108W, YDR427W, YIL075C, YBR170C, YER143W, YOL038W, YDL007W, YMR314W, YOR259C, YCL052C, YIR025W, YKL103C, YPR…
GO:0015980	energy derivation by oxidation of organic compounds	5.61331766097796e-11	6.39330029724142e-14	79	1174	197	6603	0.00%	0.00	YOL008W, YGL227W, YLR258W, YJL052W, YPR026W, YEL011W, YER054C, YBR001C, YPL031C, YIL099W, YOR142W, YEL012W, YGL018C, YKR058W, YIL125W, YBR145W, YNL037C, YBR117C, YKR097W, YJR009C, YJL003W, YGR244C, YOR178C, YMR030W, YDR255C, YDR074W, YLR201C, YPR160W, YLR345W, YOR136W, YJL089W, YPL262W, YDL066W, YCR005C, YJL137C, YCL040W, YPR001W, YMR135C, YMR311C, YIL045W, YNL055C, YFR003C, YGL062W, YNR001C, YGR…
GO:0006511	ubiquitin-dependent protein catabolism	6.11477091558593e-11	6.96443156672658e-14	63	1174	141	6603	0.00%	0.00	YGL240W, YBL041W, YDR131C, YGL227W, YCL052C, YMR184W, YIR025W, YDR394W, YER012W, YPR103W, YML092C, YDL132W, YBR280C, YHR043C, YGR253C, YGL011C, YHR027C, YEL012W, YOR261C, YDL147W, YBR173C, YDL126C, YBR273C, YGR048W, YDL008W, YDL097C, YGL048C, YOR362C, YFR050C, YDR358W, YFR052W, YOR157C, YOR117W, YFR004W, YHR200W, YDR330W, YLR097C, YKL213C, YIL017C, YBL058W, YDR363W-A, YKL206C, YER021W, YER094C, Y…
GO:0019941	modification-dependent protein catabolism	6.11477091558593e-11	6.96443156672658e-14	63	1174	141	6603	0.00%	0.00	YGL240W, YBL041W, YDR131C, YGL227W, YCL052C, YMR184W, YIR025W, YDR394W, YER012W, YPR103W, YML092C, YDL132W, YBR280C, YHR043C, YGR253C, YGL011C, YHR027C, YEL012W, YOR261C, YDL147W, YBR173C, YDL126C, YBR273C, YGR048W, YDL008W, YDL097C, YGL048C, YOR362C, YFR050C, YDR358W, YFR052W, YOR157C, YOR117W, YFR004W, YHR200W, YDR330W, YLR097C, YKL213C, YIL017C, YBL058W, YDR363W-A, YKL206C, YER021W, YER094C, Y…
GO:0006732	coenzyme metabolism	1.10203476880142e-10	1.25516488473966e-13	59	1174	129	6603	0.00%	0.00	YOL077W-A, YJR049C, YGR255C, Q0130, YOR054C, YGL062W, YBL099W, YNR001C, YOR142W, YJL060W, YDL181W, YML004C, YIL125W, YBR145W, YNL037C, YBR117C, YDL004W, YBL015W, YDL130W-A, YOR125C, YBR176W, YDR178W, YEL041W, YGR244C, YGR193C, YJR025C, YPL078C, YKL016C, YFR047C, YOL096C, YKL085W, YLR299W, YLR201C, YJR078W, YKL148C, YDR322C-A, YGR008C, YJL101C, YFL018C, YGR277C, YDR236C, YBR003W, YGR256W, YML110C,…
GO:0051603	proteolysis during cellular protein catabolism	1.35885310177817e-10	1.54766868084074e-13	63	1174	143	6603	0.00%	0.00	YGL240W, YBL041W, YDR131C, YGL227W, YCL052C, YMR184W, YIR025W, YDR394W, YER012W, YPR103W, YML092C, YDL132W, YBR280C, YHR043C, YGR253C, YGL011C, YHR027C, YEL012W, YOR261C, YDL147W, YBR173C, YDL126C, YBR273C, YGR048W, YDL008W, YDL097C, YGL048C, YOR362C, YFR050C, YDR358W, YFR052W, YOR157C, YOR117W, YFR004W, YHR200W, YDR330W, YLR097C, YKL213C, YIL017C, YBL058W, YDR363W-A, YKL206C, YER021W, YER094C, Y…
GO:0043632	modification-dependent macromolecule catabolism	9.10700953901214e-10	1.03724482221095e-12	63	1174	148	6603	0.00%	0.00	YGL240W, YBL041W, YDR131C, YGL227W, YCL052C, YMR184W, YIR025W, YDR394W, YER012W, YPR103W, YML092C, YDL132W, YBR280C, YHR043C, YGR253C, YGL011C, YHR027C, YEL012W, YOR261C, YDL147W, YBR173C, YDL126C, YBR273C, YGR048W, YDL008W, YDL097C, YGL048C, YOR362C, YFR050C, YDR358W, YFR052W, YOR157C, YOR117W, YFR004W, YHR200W, YDR330W, YLR097C, YKL213C, YIL017C, YBL058W, YDR363W-A, YKL206C, YER021W, YER094C, Y…
GO:0051186	cofactor metabolism	2.12656299170796e-09	2.42205352130747e-12	66	1174	161	6603	0.00%	0.00	YOL077W-A, YJR049C, YGR255C, Q0130, YOR054C, YOR226C, YGL062W, YBL099W, YNR001C, YOR142W, YJL060W, YGL018C, YER014W, YDL181W, YML004C, YIL125W, YBR145W, YNL037C, YBR117C, YDL004W, YBL015W, YDL130W-A, YOR125C, YBR176W, YDR047W, YDR178W, YKR069W, YEL041W, YGR244C, YGR193C, YJR025C, YPL078C, YKL016C, YFR047C, YOL096C, YKL085W, YOR176W, YLR299W, YLR201C, YJR078W, YKL148C, YDR322C-A, YGR008C, YJL101C,…
GO:0006092	main pathways of carbohydrate metabolism	6.23272982776767e-08	7.09878112502012e-11	38	1174	75	6603	0.00%	0.00	YMR135C, YGL227W, YJL052W, YGL062W, YNR001C, YOR142W, YGR254W, YEL012W, YIL107C, YIL125W, YNL037C, YBR117C, YDR178W, YKR097W, YJR009C, YGR244C, YIL097W, YIL017C, YMR280C, YDR255C, YCL039W, YKL085W, YLR174W, YKL148C, YGR256W, YLR345W, YDR148C, YOR136W, YGR248W, YJL089W, YPL262W, YDL066W, YCR005C, YFR053C, YNL241C, YCL040W, YPR001W, YLL041C
GO:0006979	response to oxidative stress	1.18586295411218e-07	1.35064117780431e-10	34	1174	64	6603	0.00%	0.00	YKL062W, YHR111W, YHR008C, YGR029W, YLR109W, YHR106W, YDR513W, YMR250W, YKL150W, YKL026C, YBR244W, YJR104C, YCL035C, YPL091W, YJL101C, YBR006W, YDR353W, YPL196W, YGR209C, YML028W, YBR037C, YKR066C, YIR037W, YIL010W, YDR011W, YBL064C, YGR088W, YNL241C, YNL036W, YCL033C, YFL014W, YML007W, YKL086W, YDR453C
GO:0006800	oxygen and reactive oxygen species metabolism	2.06793619705685e-07	2.35528040667067e-10	34	1174	65	6603	0.00%	0.00	YKL062W, YHR111W, YHR008C, YGR029W, YLR109W, YHR106W, YDR513W, YMR250W, YKL150W, YKL026C, YBR244W, YJR104C, YCL035C, YPL091W, YJL101C, YBR006W, YDR353W, YPL196W, YGR209C, YML028W, YBR037C, YKR066C, YIR037W, YIL010W, YDR011W, YBL064C, YGR088W, YNL241C, YNL036W, YCL033C, YFL014W, YML007W, YKL086W, YDR453C
GO:0006112	energy reserve metabolism	8.7832877376837e-07	1.00037445759495e-09	23	1174	36	6603	0.00%	0.00	YLR273C, YBL058W, YMR311C, YIL045W, YLR258W, YFR003C, YPR026W, YDR074W, YEL011W, YBR001C, YER054C, YPL031C, YPR160W, YIL099W, YDR001C, YBR126C, YMR261C, YKR058W, YFR015C, YML100W, YPR184W, YJL137C, YOR178C
GO:0006084	acetyl-CoA metabolism	1.89236438096647e-06	2.15531250679553e-09	16	1174	20	6603	0.00%	0.00	YKL085W, YNR001C, YOR142W, YKL148C, YFL018C, YIL125W, YNL037C, YDR148C, YBL015W, YOR136W, YPL262W, YDR178W, YGR244C, YGR193C, YPR001W, YLL041C
GO:0044265	cellular macromolecule catabolism	2.61232226487904e-06	2.97531009667317e-09	94	1174	299	6603	0.00%	0.00	YGL240W, YBL041W, YDR131C, YGL227W, YMR184W, YJL052W, YDR394W, YMR297W, YER012W, YPR026W, YML092C, YDL132W, YBR280C, YGR253C, YBR001C, YIL099W, YEL012W, YHR104W, YDL147W, YDL126C, YBR273C, YBR117C, YGR048W, YOR362C, YFR050C, YJR009C, YEL060C, YDR358W, YPL154C, YFR052W, YOR157C, YLR097C, YKL213C, YER021W, YJR096W, YEL037C, YPR160W, YLR102C, YKL145W, YPR108W, YDR427W, YLR345W, YIL075C, YBR170C, YER…
GO:0009109	coenzyme catabolism	1.03155967129481e-05	1.17489711992576e-08	14	1174	17	6603	0.00%	0.00	YIL125W, YNL037C, YDR148C, YOR136W, YPL262W, YKL085W, YDR178W, YLR299W, YNR001C, YOR142W, YKL148C, YPR001W, YGR244C, YLL041C
GO:0006099	tricarboxylic acid cycle	1.08347299537705e-05	1.23402391273013e-08	13	1174	15	6603	0.00%	0.00	YIL125W, YNL037C, YDR148C, YOR136W, YPL262W, YKL085W, YDR178W, YNR001C, YOR142W, YKL148C, YPR001W, YGR244C, YLL041C
GO:0046356	acetyl-CoA catabolism	1.08347299537705e-05	1.23402391273013e-08	13	1174	15	6603	0.00%	0.00	YIL125W, YNL037C, YDR148C, YOR136W, YPL262W, YKL085W, YDR178W, YNR001C, YOR142W, YKL148C, YPR001W, YGR244C, YLL041C
GO:0009057	macromolecule catabolism	1.1281551575679e-05	1.28491475805001e-08	98	1174	324	6603	0.00%	0.00	YGL240W, YBL041W, YDR131C, YGL227W, YMR184W, YJL052W, YDR394W, YMR297W, YER012W, YPR026W, YML092C, YDL132W, YBR280C, YGR253C, YNL045W, YBR001C, YIL099W, YEL012W, YHR104W, YDL147W, YDL126C, YBR273C, YBR117C, YGR048W, YHL030W, YOR362C, YFR050C, YJR009C, YEL060C, YDR358W, YPL154C, YFR052W, YOR157C, YLR097C, YKL213C, YER021W, YJR096W, YEL037C, YPR160W, YLR102C, YKL145W, YPR108W, YDR427W, YLR345W, YNL…
GO:0005996	monosaccharide metabolism	1.35441832287245e-05	1.54261767980917e-08	40	1174	94	6603	0.00%	0.00	YMR105C, YMR135C, YDR368W, YGL227W, YJL052W, YGL062W, YHR043C, YGR254W, YEL012W, YCR036W, YHR104W, YOL032W, YIL107C, YBR117C, YBR018C, YKR097W, YJL155C, YJR009C, YIL097W, YIL017C, YMR280C, YDR255C, YGR194C, YLR070C, YCL039W, YJR096W, YAL017W, YGL179C, YGR256W, YKL035W, YLR345W, YDR287W, YGR248W, YJL089W, YOR120W, YFR053C, YJL153C, YNL241C, YCL040W, YDR009W
GO:0051187	cofactor catabolism	3.88100076549078e-05	4.42027422037675e-08	14	1174	18	6603	0.00%	0.00	YIL125W, YNL037C, YDR148C, YOR136W, YPL262W, YKL085W, YDR178W, YLR299W, YNR001C, YOR142W, YKL148C, YPR001W, YGR244C, YLL041C
GO:0030503	regulation of cell redox homeostasis	0.000247996098586446	2.8245569315085e-07	10	1174	11	6603	0.00%	0.00	YDR353W, YGR209C, YML028W, YLR109W, YHR106W, YIL010W, YDR513W, YBL064C, YCL035C, YDR453C
GO:0045454	cell redox homeostasis	0.000247996098586446	2.8245569315085e-07	10	1174	11	6603	0.00%	0.00	YDR353W, YGR209C, YML028W, YLR109W, YHR106W, YIL010W, YDR513W, YBL064C, YCL035C, YDR453C
GO:0051188	cofactor biosynthesis	0.0002911717407854	3.31630684265832e-07	33	1174	78	6603	0.00%	0.00	YOL077W-A, YJR049C, YGR255C, Q0130, YOR054C, YBL099W, YJL060W, YER014W, YDL181W, YDL004W, YDL130W-A, YOR125C, YBR176W, YDR047W, YKR069W, YEL041W, YJR025C, YPL078C, YFR047C, YKL016C, YOL096C, YOR176W, YLR201C, YJR078W, YDR322C-A, YGR008C, YJL101C, YGR277C, YDR236C, YBR003W, YML110C, YMR020W, YDR204W
GO:0016051	carbohydrate biosynthesis	0.000332952343698587	3.79216792367411e-07	30	1174	68	6603	0.00%	0.00	YMR135C, YLR273C, YIL017C, YMR280C, YDL103C, YMR311C, YIL045W, YGL227W, YLR258W, YJL052W, YER096W, YDR255C, YGL062W, YCL039W, YDR074W, YEL011W, YGR254W, YEL012W, YBR126C, YEL058W, YMR261C, YKR058W, YJL089W, YFR015C, YML100W, YKR097W, YJR009C, YJL137C, YGR032W, YIL097W
GO:0043285	biopolymer catabolism	0.000376825794491176	4.29186554090178e-07	78	1174	258	6603	0.00%	0.00	YGL240W, YBL041W, YDR131C, YGL227W, YMR184W, YDR394W, YMR297W, YER012W, YML092C, YDL132W, YBR280C, YGR253C, YNL045W, YIL099W, YEL012W, YDL147W, YDL126C, YBR273C, YGR048W, YHL030W, YOR362C, YFR050C, YEL060C, YDR358W, YPL154C, YFR052W, YOR157C, YLR097C, YKL213C, YER021W, YEL037C, YPR160W, YLR102C, YKL145W, YPR108W, YDR427W, YNL250W, YIL075C, YBR170C, YER143W, YOL038W, YDL007W, YMR314W, YOR259C, YLR…
GO:0009108	coenzyme biosynthesis	0.00038907017590203	4.43132318795023e-07	29	1174	65	6603	0.00%	0.00	YOL077W-A, YPL078C, YJR049C, YGR255C, Q0130, YOR054C, YKL016C, YFR047C, YBL099W, YOL096C, YLR201C, YJR078W, YJL060W, YDR322C-A, YGR008C, YJL101C, YDL181W, YGR277C, YBR003W, YDL004W, YDR236C, YML110C, YDL130W-A, YOR125C, YMR020W, YBR176W, YEL041W, YDR204W, YJR025C
GO:0006082	organic acid metabolism	0.00111781919581182	1.2731425920408e-06	87	1174	304	6603	0.00%	0.00	YPR145W, YGL227W, YJL052W, YAL062W, YBR132C, YLR284C, YNL202W, YEL012W, YML004C, YFL030W, YIL125W, YNL037C, YJR010W, YDR272W, YBL015W, YKL211C, YER061C, YMR170C, YLR142W, YKR097W, YJR009C, YIL116W, YER069W, YPR167C, YOR347C, YOL064C, YAL044C, YOR130C, YDR255C, YIR017C, YDR035W, YMR250W, YDR380W, YJR109C, YAR035W, YBR035C, YKL194C, YFL018C, YIR034C, YCL030C, YOR136W, YML042W, YJL089W, YPL262W, YDL…
GO:0019752	carboxylic acid metabolism	0.00111781919581182	1.2731425920408e-06	87	1174	304	6603	0.00%	0.00	YPR145W, YGL227W, YJL052W, YAL062W, YBR132C, YLR284C, YNL202W, YEL012W, YML004C, YFL030W, YIL125W, YNL037C, YJR010W, YDR272W, YBL015W, YKL211C, YER061C, YMR170C, YLR142W, YKR097W, YJR009C, YIL116W, YER069W, YPR167C, YOR347C, YOL064C, YAL044C, YOR130C, YDR255C, YIR017C, YDR035W, YMR250W, YDR380W, YJR109C, YAR035W, YBR035C, YKL194C, YFL018C, YIR034C, YCL030C, YOR136W, YML042W, YJL089W, YPL262W, YDL…
GO:0006100	tricarboxylic acid cycle intermediate metabolism	0.00137356702434466	1.56442713478891e-06	13	1174	19	6603	0.00%	0.00	YIL125W, YNL037C, YDR148C, YOR136W, YPL262W, YDL066W, YKL085W, YCR005C, YLR174W, YNR001C, YOR142W, YPR001W, YGR244C
GO:0009084	glutamine family amino acid biosynthesis	0.0014439716171581	1.64461459812996e-06	16	1174	27	6603	0.00%	0.00	YOR130C, YAL062W, YLR174W, YNR001C, YJR109C, YJL088W, YHR018C, YNL037C, YOL058W, YOR136W, YDL066W, YCR005C, YHR037W, YLR142W, YER069W, YMR062C
GO:0006081	aldehyde metabolism	0.00328602126928563	3.74262103563284e-06	13	1174	20	6603	0.00%	0.00	YMR110C, YJR155W, YDL243C, YPL088W, YDR272W, YFL056C, YCR005C, YOR040W, YMR170C, YMR318C, YJL068C, YDL168W, YML004C
GO:0006066	alcohol metabolism	0.00395645240523699	4.50621002874372e-06	53	1174	165	6603	0.00%	0.00	YMR105C, YMR135C, YDR368W, YKR003W, YGL227W, YJL052W, YGL062W, YHR043C, YMR318C, YML070W, YGR254W, YEL012W, YCR036W, YHR104W, YOL032W, YIL107C, YBR145W, YBR117C, YBR018C, YLR251W, YKR097W, YJL155C, YJR009C, YOR374W, YIL097W, YER062C, YIL017C, YMR280C, YDR255C, YGR194C, YLR070C, YCL039W, YKL150W, YJR096W, YAR035W, YAL017W, YGL179C, YKL035W, YGR256W, YLR345W, YDR287W, YHR001W, YNR019W, YGR248W, YJL…
GO:0005991	trehalose metabolism	0.00485938085327931	5.53460233858691e-06	7	1174	7	6603	0.00%	0.00	YDR074W, YBR001C, YDR001C, YBR126C, YML100W, YPR026W, YMR261C
GO:0009266	response to temperature stimulus	0.00490283240888119	5.58409158186923e-06	15	1174	26	6603	0.00%	0.00	YOR007C, YGL073W, YDR162C, YBL022C, YPL087W, YPL004C, YLR260W, YIL033C, YGR088W, YJR104C, YDL100C, YOR178C, YFL014W, YJL101C, YML007W
GO:0005977	glycogen metabolism	0.00524957113809705	5.97901040785541e-06	16	1174	29	6603	0.00%	0.00	YLR273C, YBL058W, YMR311C, YIL045W, YLR258W, YFR003C, YEL011W, YER054C, YPL031C, YPR160W, YIL099W, YKR058W, YFR015C, YPR184W, YJL137C, YOR178C
GO:0019318	hexose metabolism	0.00537718149007574	6.12435249439151e-06	33	1174	87	6603	0.00%	0.00	YMR105C, YMR135C, YIL017C, YMR280C, YGL227W, YJL052W, YDR255C, YGL062W, YCL039W, YHR043C, YAL017W, YGR254W, YEL012W, YGL179C, YOL032W, YIL107C, YKL035W, YBR117C, YGR256W, YLR345W, YDR287W, YJL089W, YGR248W, YBR018C, YJL153C, YFR053C, YKR097W, YJL155C, YJR009C, YNL241C, YCL040W, YIL097W, YDR009W
GO:0006111	regulation of gluconeogenesis	0.00591489218874005	6.73677925824607e-06	9	1174	11	6603	0.00%	0.00	YMR135C, YIL017C, YMR280C, YGL227W, YJL089W, YDR255C, YCL039W, YEL012W, YIL097W
GO:0008652	amino acid biosynthesis	0.00661350111586755	7.53246140759402e-06	37	1174	103	6603	0.00%	0.00	YPR145W, YAL062W, YOR202W, YGL026C, YNR001C, YDL182W, YFL030W, YNL104C, YNL037C, YGL184C, YKL211C, YGL154C, YHR037W, YMR170C, YLR142W, YKR069W, YIL116W, YER069W, YMR062C, YOL064C, YOR130C, YDR035W, YIR017C, YLR174W, YDR158W, YJR109C, YJL088W, YFL018C, YHR018C, YIR034C, YCL030C, YOL058W, YOR136W, YDL066W, YCL009C, YCR005C, YMR169C
GO:0009408	response to heat	0.00722393973957429	8.22772179905956e-06	13	1174	21	6603	0.00%	0.00	YOR007C, YGL073W, YDR162C, YBL022C, YPL087W, YPL004C, YIL033C, YLR260W, YDL100C, YOR178C, YFL014W, YJL101C, YML007W
GO:0006006	glucose metabolism	0.00732319662571035	8.34077064431703e-06	27	1174	66	6603	0.00%	0.00	YMR105C, YMR135C, YIL017C, YMR280C, YGL227W, YJL052W, YDR255C, YGL062W, YCL039W, YHR043C, YGR254W, YEL012W, YGL179C, YIL107C, YKL035W, YBR117C, YGR256W, YLR345W, YJL089W, YGR248W, YFR053C, YKR097W, YJL155C, YJR009C, YNL241C, YCL040W, YIL097W
GO:0006536	glutamate metabolism	0.00859337763724877	9.78744605609199e-06	11	1174	16	6603	0.00%	0.00	YNL037C, YOR136W, YAL062W, YDL066W, YCR005C, YMR250W, YLR174W, YHR037W, YLR142W, YNR001C, YBR006W
GO:0006090	pyruvate metabolism	0.00866047947135952	9.86387183526141e-06	18	1174	36	6603	0.00%	0.00	YMR135C, YIL017C, YMR280C, YGL227W, YJL052W, YDR255C, YGL062W, YCL039W, YGR254W, YEL012W, YFL018C, YJL089W, YER178W, YKR097W, YJR009C, YOR347C, YGR193C, YIL097W
GO:0006733	oxidoreduction coenzyme metabolism	0.00898432057279194	1.0232711358533e-05	24	1174	56	6603	0.00%	0.00	YJR049C, YGR255C, YGL062W, YFR047C, YOL096C, YLR201C, YJR078W, YJL060W, YBR145W, YBR003W, YBR117C, YDR236C, YGR256W, YML110C, YGR248W, YOR125C, YGL037C, YEL041W, YDL022W, YNL241C, YIL155C, YDR204W, YDL085W, YJR025C
GO:0042221	response to chemical stimulus	0.0111320292967639	1.2678848857362e-05	77	1174	275	6603	0.00%	0.00	YHR008C, YDR135C, YLR109W, YCR102C, YML004C, YDR353W, YDR272W, YOL111C, YGR209C, YGL181W, YML028W, YCR106W, YML057W, YIL117C, YNL098C, YNL036W, YFL014W, YML007W, YHR106W, YMR250W, YKL150W, YGL053W, YBR244W, YJR104C, YGL013C, YPL196W, YDR055W, YDR183W, YOR380W, YKR066C, YOR040W, YNL074C, YDR216W, YOR328W, YGL133W, YGR029W, YBR008C, YDR513W, YML116W, YHR030C, YKL026C, YNR064C, YFR008W, YCL035C, YNL…
GO:0043255	regulation of carbohydrate biosynthesis	0.0204355090998341	2.32750673118839e-05	11	1174	17	6603	0.00%	0.00	YMR135C, YLR273C, YIL017C, YMR280C, YIL045W, YGL227W, YJL089W, YDR255C, YCL039W, YEL012W, YIL097W
GO:0019321	pentose metabolism	0.0274463488775902	3.12600784482804e-05	6	1174	6	6603	0.00%	0.00	YJR096W, YDR368W, YGR194C, YCR036W, YHR104W, YOR120W
GO:0006094	gluconeogenesis	0.0294167628261003	3.35042856789297e-05	14	1174	26	6603	0.00%	0.00	YMR135C, YIL017C, YMR280C, YGL227W, YJL089W, YJL052W, YDR255C, YGL062W, YCL039W, YKR097W, YJR009C, YEL012W, YGR254W, YIL097W
GO:0046165	alcohol biosynthesis	0.0441088235529308	5.02378400375066e-05	16	1174	33	6603	0.00%	0.00	YBR145W, YMR135C, YIL017C, YER062C, YMR280C, YGL227W, YJL089W, YJL052W, YDR255C, YGL062W, YCL039W, YKR097W, YJR009C, YEL012W, YGR254W, YIL097W
GO:0009309	amine biosynthesis	0.0445629202488143	5.07550344519525e-05	37	1174	111	6603	0.00%	0.00	YPR145W, YAL062W, YOR202W, YGL026C, YNR001C, YDL182W, YFL030W, YNL104C, YNL037C, YGL184C, YKL211C, YGL154C, YHR037W, YMR170C, YLR142W, YKR069W, YIL116W, YER069W, YMR062C, YOL064C, YOR130C, YDR035W, YIR017C, YLR174W, YDR158W, YJR109C, YJL088W, YFL018C, YHR018C, YIR034C, YCL030C, YOL058W, YOR136W, YDL066W, YCL009C, YCR005C, YMR169C
GO:0044271	nitrogen compound biosynthesis	0.0445629202488143	5.07550344519525e-05	37	1174	111	6603	0.00%	0.00	YPR145W, YAL062W, YOR202W, YGL026C, YNR001C, YDL182W, YFL030W, YNL104C, YNL037C, YGL184C, YKL211C, YGL154C, YHR037W, YMR170C, YLR142W, YKR069W, YIL116W, YER069W, YMR062C, YOL064C, YOR130C, YDR035W, YIR017C, YLR174W, YDR158W, YJR109C, YJL088W, YFL018C, YHR018C, YIR034C, YCL030C, YOL058W, YOR136W, YDL066W, YCL009C, YCR005C, YMR169C
terms relating to C
GOID	TERM	CORRECTED_PVALUE	UNCORRECTED_PVALUE	NUM_LIST_ANNOTATIONS	LIST_SIZE	TOTAL_NUM_ANNOTATIONS	POPULATION_SIZE	FDR_RATE	EXPECTED_FALSE_POSITIVES	ANNOTATED_GENES
GO:0000502	proteasome complex (sensu Eukaryota)	2.53449251468689e-21	9.86183857854822e-24	40	1174	47	6603	0.00%	0.00	YBL041W, YDR394W, YER012W, YPR103W, YML092C, YGR253C, YGL011C, YHR027C, YOR261C, YDL147W, YHL030W, YDL097C, YGL048C, YOR362C, YFR050C, YFR052W, YOR157C, YOR117W, YFR004W, YHR200W, YDR363W-A, YLR421C, YER021W, YER094C, YGR232W, YDR069C, YEL037C, YKL145W, YPR108W, YDR427W, YIL075C, YFR010W, YOL038W, YDL007W, YDR177W, YMR314W, YDR059C, YJL001W, YGR135W, YOR259C
GO:0005838	proteasome regulatory particle (sensu Eukaryota)	6.89119356544329e-12	2.68139827449155e-14	21	1174	23	6603	0.00%	0.00	YDR363W-A, YDR394W, YLR421C, YER021W, YGR232W, YHR027C, YOR261C, YDL147W, YKL145W, YPR108W, YDR427W, YIL075C, YDL097C, YFR010W, YDL007W, YGL048C, YFR052W, YOR259C, YOR117W, YFR004W, YHR200W
GO:0005737	cytoplasm	3.32818359369804e-10	1.29501307147784e-12	754	1174	3634	6603	0.00%	0.00	YNL242W, YDR135C, YBR052C, YKL023W, YBR001C, YLR297W, YIR035C, YHR033W, YOL071W, YFL030W, YDL126C, YOL111C, YDL234C, YML028W, YML057W, YBR176W, YCR060W, YNL115C, YPL203W, YMR004W, YJR009C, YNL036W, YOL158C, YOL018C, YBR120C, YAL015C, YJL144W, YNL155W, YDR380W, YBR233W, YBR244W, YJR078W, YPL247C, YGL179C, YHR112C, YIR034C, YBR003W, YEL047C, YBR170C, YLR408C, YKR066C, YDR031W, YOR040W, YGL037C, YOR…
GO:0005739	mitochondrion	3.43456310445878e-08	1.33640587722132e-10	266	1174	1072	6603	0.00%	0.00	YGL240W, YHR008C, YBR001C, YOL071W, YIL065C, YFL030W, YOR227W, YDL004W, YBL022C, YNL003C, YDL029W, YBL015W, YBR176W, YFL016C, YMR152W, YBR120C, YAL015C, YDR074W, YLR201C, YAR035W, YKL194C, YPL196W, YBR003W, YEL047C, YPL262W, YKR066C, YDR031W, YKL053C-A, YOR040W, YOR020W-A, YPR001W, YGR207C, YER019W, YPL186C, YLR270W, YNL055C, YDR258C, YDL182W, YLR356W, YBR026C, YDR178W, YJR019C, YBL064C, YMR062C,…
GO:0005839	proteasome core complex (sensu Eukaryota)	9.53320165881226e-08	3.70941698786469e-10	14	1174	15	6603	0.00%	0.00	YBL041W, YER012W, YPR103W, YOL038W, YOR362C, YML092C, YFR050C, YER094C, YGR253C, YMR314W, YGL011C, YJL001W, YOR157C, YGR135W
GO:0008541	proteasome regulatory particle, lid subcomplex (sensu Eukaryota)	7.86086771235179e-06	3.05870339002015e-08	10	1174	10	6603	0.00%	0.00	YPR108W, YDR427W, YDR363W-A, YDL097C, YLR421C, YER021W, YFR052W, YOR261C, YDL147W, YFR004W
GO:0008540	proteasome regulatory particle, base subcomplex (sensu Eukaryota)	4.44931860046939e-05	1.7312523737235e-07	9	1174	9	6603	0.00%	0.00	YIL075C, YDR394W, YGL048C, YDL007W, YHR027C, YOR259C, YKL145W, YOR117W, YHR200W
GO:0005740	mitochondrial envelope	0.000716921963969243	2.78957962633947e-06	82	1174	287	6603	0.00%	0.00	YOL077W-A, YOL008W, Q0130, YOR228C, YFR045W, YBL099W, YOL009C, YIL065C, YDL181W, YDL004W, YNL003C, YBR024W, YOR125C, YLL009C, YLR251W, YJL082W, YFL016C, YPR125W, YAL008W, YJL003W, YLR164W, YOR130C, YIL062C, YPR067W, YOL096C, YKL150W, YPL060W, YOR285W, YLR201C, YPL134C, YPR021C, YJR104C, YGR008C, YDR236C, YKR066C, YDR031W, YKL053C-A, YMR035W, YDL107W, YKL195W, YDR204W, YPL186C, YKL087C, YGR029W, Y…
GO:0019773	proteasome core complex, alpha-subunit complex (sensu Eukaryota)	0.00142239280101684	5.53460233858691e-06	7	1174	7	6603	0.00%	0.00	YGR253C, YMR314W, YGL011C, YGR135W, YOL038W, YOR362C, YML092C
GO:0019774	proteasome core complex, beta-subunit complex (sensu Eukaryota)	0.00142239280101684	5.53460233858691e-06	7	1174	7	6603	0.00%	0.00	YER094C, YBL041W, YJL001W, YOR157C, YER012W, YPR103W, YFR050C
GO:0044429	mitochondrial part	0.00190550188675235	7.41440422860838e-06	114	1174	441	6603	0.00%	0.00	YKL142W, YOL077W-A, YOL008W, YHR008C, Q0130, YOR228C, YFR045W, YOR226C, YBL099W, YOL009C, YOR142W, YIL065C, YDL181W, YIL125W, YNL037C, YDL004W, YBL022C, YNL003C, YBR024W, YOR125C, YLL009C, YLR251W, YJL082W, YOR374W, YFR049W, YFL016C, YER069W, YPR125W, YAL008W, YJL003W, YLR164W, YNR036C, YOR130C, YIL062C, YPR067W, YOL096C, YKL150W, YPL060W, YOR285W, YLR201C, YPL134C, YPR021C, YJR104C, YGR008C, YFL…
GO:0005758	mitochondrial intermembrane space	0.0141134602773798	5.49161878497268e-05	15	1174	30	6603	0.00%	0.00	YKL087C, YKL067W, YGR029W, YEL039C, YPR067W, YKR066C, YDR031W, YLL009C, YKL053C-A, YKL150W, YGR181W, YDR487C, YCL057W, YKL195W, YJR104C
GO:0031970	organelle envelope lumen	0.0141134602773798	5.49161878497268e-05	15	1174	30	6603	0.00%	0.00	YKL087C, YKL067W, YGR029W, YEL039C, YPR067W, YKR066C, YDR031W, YLL009C, YKL053C-A, YKL150W, YGR181W, YDR487C, YCL057W, YKL195W, YJR104C
terms relating to F
GOID	TERM	CORRECTED_PVALUE	UNCORRECTED_PVALUE	NUM_LIST_ANNOTATIONS	LIST_SIZE	TOTAL_NUM_ANNOTATIONS	POPULATION_SIZE	FDR_RATE	EXPECTED_FALSE_POSITIVES	ANNOTATED_GENES
GO:0016491	oxidoreductase activity	2.14565625424088e-20	5.60223565075947e-23	114	1174	263	6603	0.00%	0.00	YHR008C, YLR109W, YJL052W, YAL062W, YFL056C, YAL061W, YNL202W, YHR104W, YGL039W, YER014W, YIL125W, YDR353W, YBR145W, YNL037C, YPL088W, YGR209C, YML028W, YBR024W, YLL009C, YMR170C, YLR142W, YJR009C, YDL215C, YOR374W, YER069W, YPR167C, YOR288C, YJR025C, YDL168W, YAL044C, YGL185C, YPR037C, YHR106W, YKL150W, YJR096W, YER070W, YHR176W, YBR244W, YJR078W, YJR104C, YBR035C, YPL113C, YFL018C, YJR155W, YIR…
GO:0003824	catalytic activity	1.7147025690896e-14	4.47703020650025e-17	468	1174	1952	6603	0.00%	0.00	YBR223C, YHR008C, YDR135C, YJL052W, YDR394W, YOL090W, YML092C, YGR253C, YBR001C, YHR104W, YFL030W, YDL126C, YIR029W, YIR039C, YBL022C, YML028W, YBL015W, YMR104C, YML057W, YKR014C, YMR087W, YBR176W, YEL041W, YPL203W, YJR009C, YFR052W, YNL036W, YDR058C, YNL020C, YAL015C, YDR380W, YLR260W, YER070W, YDR074W, YBR244W, YJR078W, YAR035W, YLR121C, YGL179C, YKL194C, YJR155W, YHR112C, YIR034C, YBR003W, YLR…
GO:0004175	endopeptidase activity	2.99041251805629e-10	7.80786558239239e-13	34	1174	56	6603	0.00%	0.00	YBL041W, YDR394W, YER012W, YPR103W, YML092C, YGR253C, YGL011C, YHR027C, YIR039C, YGL048C, YOR362C, YFR050C, YEL060C, YPL154C, YFR052W, YOR157C, YOR117W, YFR004W, YHR200W, YLR421C, YER094C, YDR069C, YLR121C, YKL145W, YLR120C, YIL075C, YDL007W, YOL038W, YMR035W, YMR314W, YCL057W, YJL001W, YGR135W, YOR259C
GO:0016209	antioxidant activity	1.43175408443382e-09	3.73826131705958e-12	18	1174	20	6603	0.00%	0.00	YLR109W, YHR106W, YDR513W, YKL026C, YBR244W, YCL035C, YPL091W, YDR353W, YML028W, YBR037C, YBR024W, YIR037W, YKR066C, YIL010W, YLL009C, YBL064C, YGR088W, YDR453C
GO:0004601	peroxidase activity	1.89254883251924e-07	4.9413807637578e-10	15	1174	17	6603	0.00%	0.00	YML028W, YLR109W, YBR037C, YKR066C, YIR037W, YBR024W, YLL009C, YIL010W, YDR513W, YBL064C, YKL026C, YBR244W, YGR088W, YCL035C, YDR453C
GO:0016684	oxidoreductase activity, acting on peroxide as acceptor	1.89254883251924e-07	4.9413807637578e-10	15	1174	17	6603	0.00%	0.00	YML028W, YLR109W, YBR037C, YKR066C, YIR037W, YBR024W, YLL009C, YIL010W, YDR513W, YBL064C, YKL026C, YBR244W, YGR088W, YCL035C, YDR453C
GO:0016616	oxidoreductase activity, acting on the CH-OH group of donors, NAD or NADP as acceptor	1.25428305475091e-06	3.27489048237836e-09	33	1174	67	6603	0.00%	0.00	YGL157W, YDR368W, YFL056C, YNL274C, YMR318C, YAL061W, YHR104W, YGL039W, YNL134C, YBR145W, YNL037C, YDL243C, YPL088W, YIL124W, YDL168W, YDR541C, YGL185C, YKL085W, YLR070C, YLR174W, YJR096W, YAL060W, YJR155W, YGR256W, YCL030C, YOR136W, YDL066W, YBR149W, YOR120W, YOL151W, YDL022W, YKR009C, YNL241C
GO:0016614	oxidoreductase activity, acting on CH-OH group of donors	1.057079745372e-05	2.75999933517493e-08	34	1174	75	6603	0.00%	0.00	YGL157W, YDR368W, YFL056C, YNL274C, YMR318C, YAL061W, YHR104W, YGL039W, YNL134C, YBR145W, YNL037C, YDL243C, YPL088W, YIL124W, YDL168W, YDR541C, YGL185C, YKL085W, YLR070C, YLR174W, YJR096W, YAL060W, YJR155W, YGR256W, YCL030C, YOR136W, YDL066W, YBR149W, YOR120W, YOL151W, YDL022W, YKR009C, YIL155C, YNL241C
GO:0008379	thioredoxin peroxidase activity	6.63069659136099e-05	1.7312523737235e-07	9	1174	9	6603	0.00%	0.00	YML028W, YLR109W, YBR037C, YIR037W, YBR024W, YLL009C, YIL010W, YBL064C, YDR453C
GO:0008233	peptidase activity	0.00185709397126165	4.84880932444294e-06	50	1174	153	6603	0.00%	0.00	YBL041W, YDR394W, YMR297W, YKL103C, YER012W, YPR103W, YML092C, YGR253C, YBR139W, YNL045W, YGL011C, YHR027C, YER144C, YIR039C, YNL239W, YBL022C, YGL048C, YOR362C, YFR050C, YEL060C, YPL154C, YFR052W, YOR157C, YOR124C, YOR117W, YFR004W, YHR200W, YLR421C, YER094C, YDR069C, YJR099W, YLR121C, YFL044C, YER098W, YKL145W, YLR120C, YIL075C, YFR010W, YHR113W, YOL038W, YDL007W, YMR035W, YGR101W, YMR314W, YCL…
GO:0016667	oxidoreductase activity, acting on sulfur group of donors	0.00198394373174805	5.18000974346751e-06	10	1174	13	6603	0.00%	0.00	YDR353W, YGR029W, YPR037C, YHR106W, YFR030W, YPR167C, YCL033C, YPL091W, YFL018C, YKL086W
GO:0016903	oxidoreductase activity, acting on the aldehyde or oxo group of donors	0.00707413830930242	1.84703350112335e-05	14	1174	25	6603	0.00%	0.00	YMR110C, YIL125W, YDL124W, YJL052W, YER178W, YMR170C, YJR009C, YOR374W, YER069W, YDR158W, YMR169C, YBR006W, YDL168W, YFL018C
GO:0016638	oxidoreductase activity, acting on the CH-NH2 group of donors	0.0119938918524782	3.13156445234417e-05	8	1174	10	6603	0.00%	0.00	YAL044C, YDL215C, YMR189W, YDR019C, YAL062W, YMR020W, YBR035C, YFL018C
GO:0004033	aldo-keto reductase activity	0.0143327547717774	3.74223362187401e-05	7	1174	8	6603	0.14%	0.02	YNL134C, YJR096W, YMR318C, YDR368W, YHR104W, YBR149W, YOR120W
GO:0016790	thiolester hydrolase activity	0.0143327547717774	3.74223362187401e-05	7	1174	8	6603	0.13%	0.02	YLR118C, YJR019C, YDR069C, YDR272W, YJL068C, YBL015W, YOR040W
GO:0035251	UDP-glucosyltransferase activity	0.0237642488979796	6.20476472532104e-05	9	1174	13	6603	0.12%	0.02	YKR058W, YLR258W, YFR015C, YML100W, YLR189C, YJL137C, YBR126C, YGR032W, YMR261C
GO:0016301	kinase activity	0.0410464183674482	0.000107170805136941	56	1174	196	6603	0.12%	0.02	YDR490C, YDR122W, YKL067W, YJR049C, YAR019C, YOR267C, YLL019C, YKL161C, YJL141C, YHR030C, YML070W, YPL031C, YKL101W, YCR036W, YFL029C, YDR247W, YIL107C, YNL183C, YMR139W, YJL164C, YOL016C, YMR104C, YJR059W, YDR507C, YEL041W, YPL203W, YJL165C, YER069W, YER027C, YOR347C, YDL017W, YFR014C, YOL055C, YNL020C, YCR091W, YDL025C, YGR194C, YGR052W, YLR260W, YDL101C, YGL180W, YAL017W, YPL214C, YGL208W, YGL…
GO:0016773	phosphotransferase activity, alcohol group as acceptor	0.0432472916541334	0.000112917210585205	50	1174	170	6603	0.11%	0.02	YDR490C, YDR122W, YJR049C, YAR019C, YOR267C, YLL019C, YKL161C, YJL141C, YHR030C, YML070W, YPL031C, YKL101W, YCR036W, YFL029C, YDR247W, YIL107C, YMR139W, YJL164C, YOL016C, YMR104C, YJR059W, YDR507C, YEL041W, YPL203W, YJL165C, YER027C, YOR347C, YDL017W, YFR014C, YOL055C, YNL020C, YCR091W, YDL025C, YGR194C, YDL101C, YGL180W, YAL017W, YPL214C, YGL208W, YGL179C, YLR133W, YDR236C, YLR345W, YBR160W, YFR…
underexpressed: underexpressed to p <= 0.01 according to DESeq
genes	YAL003W,YAL023C,YAL025C,YAL026C-A,YAL033W,YAL036C,YAL038W,YAL040C,YAL059W,YAR014C,YAR018C,YBL002W,YBL003C,YBL004W,YBL009W,YBL014C,YBL016W,YBL018C,YBL024W,YBL026W,YBL027W,YBL028C,YBL032W,YBL039C,YBL051C,YBL052C,YBL054W,YBL061C,YBL068W,YBL071W-A,YBL072C,YBL076C,YBL079W,YBL081W,YBL087C,YBL092W,YBL095W,YBL105C,YBR009C,YBR010W,YBR015C,YBR023C,YBR025C,YBR028C,YBR029C,YBR030W,YBR032W,YBR034C,YBR038W,YBR…
terms relating to P
GOID	TERM	CORRECTED_PVALUE	UNCORRECTED_PVALUE	NUM_LIST_ANNOTATIONS	LIST_SIZE	TOTAL_NUM_ANNOTATIONS	POPULATION_SIZE	FDR_RATE	EXPECTED_FALSE_POSITIVES	ANNOTATED_GENES
GO:0007028	cytoplasm organization and biogenesis	1.86458607193277e-106	2.18335605612737e-109	204	1268	245	6603	0.00%	0.00	YJL050W, YHR197W, YCR072C, YPL126W, YDL014W, YMR290C, YDR339C, YBR267W, YJL069C, YGL029W, YIR012W, YDR418W, YDR365C, YPL131W, YLR167W, YGL171W, YNR053C, YDR060W, YJL109C, YMR229C, YJL010C, YOL080C, YFL002C, YBR048W, YPL217C, YLR222C, YLR009W, YDL213C, YDL060W, YAL025C, YML024W, YLR435W, YLR051C, YJL033W, YHR089C, YGR280C, YLR196W, YER006W, YGL078C, YDL148C, YDR101C, YOL144W, YHR170W, YGR128C, YNR…
GO:0042254	ribosome biogenesis and assembly	1.86458607193277e-106	2.18335605612737e-109	204	1268	245	6603	0.00%	0.00	YJL050W, YHR197W, YCR072C, YPL126W, YDL014W, YMR290C, YDR339C, YBR267W, YJL069C, YGL029W, YIR012W, YDR418W, YDR365C, YPL131W, YLR167W, YGL171W, YNR053C, YDR060W, YJL109C, YMR229C, YJL010C, YOL080C, YFL002C, YBR048W, YPL217C, YLR222C, YLR009W, YDL213C, YDL060W, YAL025C, YML024W, YLR435W, YLR051C, YJL033W, YHR089C, YGR280C, YLR196W, YER006W, YGL078C, YDL148C, YDR101C, YOL144W, YHR170W, YGR128C, YNR…
GO:0007046	ribosome biogenesis	7.99649678807388e-95	9.36357937713569e-98	176	1268	206	6603	0.00%	0.00	YJL050W, YHR197W, YPL126W, YDL014W, YMR290C, YDR339C, YBR267W, YJL069C, YGL029W, YDR365C, YGL171W, YNR053C, YJL109C, YMR229C, YJL010C, YOL080C, YFL002C, YPL217C, YLR222C, YLR009W, YDL213C, YDL060W, YAL025C, YLR435W, YLR051C, YJL033W, YHR089C, YGR280C, YLR196W, YER006W, YGL078C, YDL148C, YDR101C, YOL144W, YHR170W, YGR128C, YNR038W, YOL021C, YLR129W, YKR024C, YDL208W, YOL121C, YLR022C, YKL143W, YNL…
GO:0006364	rRNA processing	2.49462879222144e-81	2.92111099791737e-84	149	1268	172	6603	0.00%	0.00	YJL050W, YHR197W, YPL126W, YDL014W, YMR290C, YDR339C, YJL069C, YGL029W, YDR365C, YGL171W, YJL109C, YMR229C, YJL010C, YOL080C, YFL002C, YPL217C, YLR222C, YDL213C, YDL060W, YAL025C, YLR435W, YLR051C, YJL033W, YHR089C, YGR280C, YLR196W, YER006W, YGL078C, YDL148C, YOL144W, YGR128C, YNR038W, YOL021C, YLR129W, YKR024C, YDL208W, YOL121C, YLR022C, YNL163C, YBR142W, YOR310C, YMR239C, YCL031C, YPR016C, YGL…
GO:0016072	rRNA metabolism	1.73286709924123e-47	2.02911838318645e-50	154	1268	253	6603	0.00%	0.00	YJL050W, YHR197W, YPL126W, YDL014W, YMR290C, YDR339C, YJL069C, YGL029W, YDR365C, YGL171W, YJL109C, YMR229C, YJL010C, YOL080C, YFL002C, YPL217C, YLR222C, YDL213C, YDL060W, YAL025C, YLR435W, YLR051C, YJL033W, YHR089C, YGR280C, YLR196W, YER006W, YGL078C, YDL148C, YOL144W, YGR128C, YNR038W, YOL021C, YLR129W, YKR024C, YDL208W, YOL121C, YLR022C, YNL163C, YBR142W, YOR310C, YMR239C, YCL031C, YPR016C, YGL…
GO:0006396	RNA processing	1.35547099899991e-42	1.58720257494135e-45	184	1268	357	6603	0.00%	0.00	YJL050W, YHR197W, YPL126W, YDL014W, YMR290C, YDR339C, YJL069C, YDL084W, YMR288W, YGL029W, YKL205W, YDR365C, YBL026W, YGL171W, YDR243C, YJL109C, YMR229C, YJL010C, YOL080C, YFL002C, YDR364C, YPL217C, YLR222C, YDL213C, YDL060W, YAL025C, YLR435W, YLR051C, YJL033W, YHR089C, YGR280C, YLR196W, YER006W, YDR416W, YOR159C, YGL078C, YDR194C, YNR015W, YDL148C, YGL092W, YOL144W, YGR128C, YNR038W, YOL021C, YLR…
GO:0006365	35S primary transcript processing	7.7183378456991e-36	9.03786632985843e-39	69	1268	80	6603	0.00%	0.00	YOR145C, YJL050W, YHR197W, YDL014W, YPR112C, YDR339C, YJL069C, YGR195W, YGL171W, YMR229C, YHR069C, YDL111C, YFL002C, YDL031W, YPL217C, YDR280W, YKR060W, YLL008W, YLR051C, YGL120C, YCR035C, YJL033W, YHR089C, YGR280C, YLR276C, YDR021W, YGL078C, YDL148C, YER127W, YNL075W, YGR251W, YNL232W, YNR038W, YKR024C, YOL021C, YPL235W, YDL208W, YJR002W, YLR022C, YNR054C, YBR247C, YHR072W-A, YOR310C, YMR239C, Y…
GO:0016070	RNA metabolism	1.46496260505375e-34	1.7154128864798e-37	350	1268	1008	6603	0.00%	0.00	YOL097C, YHR197W, YMR290C, YDR339C, YJL069C, YDL084W, YHR119W, YDL042C, YGL029W, YBR297W, YKL205W, YOR341W, YEL015W, YBR084W, YNL062C, YJL010C, YGL070C, YOL080C, YNL199C, YFL002C, YDR364C, YNL292W, YPR190C, YMR270C, YPL217C, YLR222C, YDL213C, YJL148W, YDL060W, YOR047C, YAL025C, YBL024W, YLR051C, YHR089C, YER006W, YPR065W, YDR416W, YOR159C, YGL078C, YLR384C, YNR015W, YDL148C, YOR243C, YLR405W, YGL…
GO:0006996	organelle organization and biogenesis	4.01786009033474e-33	4.70475420413904e-36	374	1268	1120	6603	0.00%	0.00	YMR202W, YHR197W, YCR072C, YMR290C, YGR004W, YDR339C, YJL069C, YDL084W, YLR319C, YHR119W, YDL042C, YGL029W, YIR012W, YML104C, YPL269W, YPL131W, YLR167W, YNR053C, YLR190W, YJL010C, YGL070C, YOL080C, YFL002C, YBR048W, YPL217C, YMR142C, YLR222C, YLR009W, YDL213C, YDL060W, YDR206W, YAL025C, YML024W, YLR051C, YDL047W, YMR153W, YHR089C, YBL003C, YJR070C, YNL031C, YMR198W, YER006W, YGL078C, YGR099W, YDL…
GO:0042255	ribosome assembly	1.37599471491958e-26	1.61123502917984e-29	54	1268	64	6603	0.00%	0.00	YKR024C, YHR197W, YCR072C, YEL054C, YDL014W, YOL077C, YIR012W, YDR418W, YBR142W, YDR312W, YCL031C, YPL131W, YLR167W, YLR048W, YPL193W, YNR053C, YDR060W, YLR075W, YLR340W, YGR214W, YOL080C, YLR106C, YBR048W, YFL002C, YDL031W, YPL217C, YDR025W, YGR245C, YOL142W, YML024W, YHR088W, YLL008W, YDR447C, YGR159C, YLR276C, YLR221C, YGL078C, YLR448W, YOR063W, YML073C, YHR085W, YOL127W, YKR081C, YNL182C, YNL…
GO:0030490	processing of 20S pre-rRNA	2.47036675643626e-25	2.89270111994878e-28	42	1268	44	6603	0.00%	0.00	YLR129W, YPL126W, YDL014W, YJR002W, YOR310C, YPR137W, YMR093W, YJL109C, YMR229C, YGR103W, YOR078W, YDR398W, YOR056C, YHR196W, YJR145C, YLR222C, YML093W, YPL012W, YDL153C, YLR435W, YGL120C, YHR148W, YMR128W, YEL026W, YLR068W, YOR287C, YOR004W, YDR449C, YDL148C, YCR057C, YNL207W, YKL099C, YLR197W, YOR119C, YNL075W, YDL166C, YIL019W, YGR128C, YJL191W, YCR031C, YDR324C, YLL011W
GO:0042257	ribosomal subunit assembly	6.06527415445545e-25	7.10219456025229e-28	47	1268	53	6603	0.00%	0.00	YKR024C, YHR197W, YCR072C, YEL054C, YDL014W, YOL077C, YIR012W, YDR418W, YBR142W, YDR312W, YCL031C, YPL131W, YLR167W, YLR048W, YPL193W, YDR060W, YLR075W, YLR340W, YGR214W, YLR106C, YBR048W, YFL002C, YDL031W, YDR025W, YML024W, YHR088W, YLL008W, YDR447C, YGR159C, YLR276C, YGL078C, YLR221C, YLR448W, YOR063W, YML073C, YHR085W, YOL127W, YKR081C, YNL182C, YOL144W, YHR170W, YPL211W, YJL191W, YNR038W, YGR…
GO:0006139	nucleobase, nucleoside, nucleotide and nucleic acid metabolism	1.31123055587172e-24	1.53539877736735e-27	436	1268	1487	6603	0.00%	0.00	YOL097C, YHR197W, YMR290C, YDR339C, YJL069C, YDL084W, YHR119W, YDL042C, YGL029W, YBR297W, YKL205W, YBR057C, YOR341W, YJL090C, YEL015W, YBR084W, YNL062C, YJL010C, YGL070C, YOL080C, YNL199C, YFL002C, YDR364C, YNL292W, YPR190C, YMR270C, YPL217C, YLR222C, YDL213C, YJL148W, YDL060W, YOR047C, YAL025C, YBL024W, YKL109W, YLR051C, YDL047W, YHR089C, YBL003C, YNL031C, YER006W, YPR065W, YDR416W, YOR159C, YGL…
GO:0000027	ribosomal large subunit assembly and maintenance	3.69438829898979e-19	4.32598161474214e-22	36	1268	40	6603	0.00%	0.00	YKR024C, YHR197W, YCR072C, YEL054C, YDL014W, YOL077C, YIR012W, YDR418W, YBR142W, YDR312W, YPL131W, YPL193W, YDR060W, YLR075W, YLR340W, YLR106C, YFL002C, YDL031W, YHR088W, YLL008W, YLR276C, YGL078C, YLR221C, YLR448W, YHR085W, YML073C, YOR063W, YKR081C, YOL127W, YNL182C, YOL144W, YHR170W, YPL211W, YHR066W, YGR085C, YNR038W
GO:0016043	cell organization and biogenesis	4.91526339930562e-19	5.75557775094335e-22	474	1268	1744	6603	0.00%	0.00	YMR202W, YHR197W, YCR072C, YMR290C, YGR004W, YDR339C, YJL069C, YDL084W, YLR319C, YHR119W, YDL042C, YGL029W, YDL092W, YMR308C, YIR012W, YIL008W, YKL205W, YML104C, YKL166C, YKL084W, YPL269W, YPL131W, YLR167W, YNR053C, YLR190W, YDR086C, YJL010C, YGL070C, YOL080C, YFL002C, YBR048W, YPL217C, YHR143W, YMR142C, YLR222C, YLR009W, YDL213C, YDL060W, YDR206W, YAL025C, YML024W, YLR051C, YDL047W, YMR153W, YHR…
GO:0043283	biopolymer metabolism	1.10686703674507e-17	1.29609723272257e-20	494	1268	1861	6603	0.00%	0.00	YOL097C, YHR197W, YMR290C, YDR339C, YJL069C, YDL084W, YHR119W, YDL042C, YGL029W, YBR297W, YIL008W, YLR286C, YKL205W, YBR057C, YKL166C, YHR068W, YOR341W, YLR167W, YJL090C, YEL015W, YBR084W, YDL122W, YNL062C, YJL010C, YGL070C, YOL080C, YNL199C, YFL002C, YDR364C, YNL292W, YPR190C, YMR270C, YPL217C, YLR222C, YGL257C, YDR331W, YDL213C, YJL148W, YDL060W, YOR047C, YAL025C, YBL024W, YBR015C, YLR051C, YDL…
GO:0042273	ribosomal large subunit biogenesis	2.39133082107845e-14	2.80015318627453e-17	23	1268	23	6603	0.00%	0.00	YLR009W, YER002W, YGL111W, YPL093W, YER126C, YBR267W, YAL025C, YGL120C, YNL163C, YNL002C, YPR016C, YKL021C, YKL082C, YHR052W, YOR272W, YDR101C, YKL009W, YNL110C, YGR103W, YJL122W, YPL211W, YFR001W, YDR091C
GO:0006399	tRNA metabolism	7.01176288930366e-11	8.21049518653824e-14	57	1268	114	6603	0.00%	0.00	YOL097C, YJL050W, YNL221C, YGR264C, YLR060W, YNR046W, YHR062C, YPL160W, YML080W, YKL205W, YDL112W, YKR079C, YBL071W-A, YDR120C, YDR037W, YDL036C, YDL006W, YLR401C, YHR020W, YBR084W, YBR121C, YNL062C, YOL124C, YPL101W, YKR056W, YJL125C, YJL087C, YNL292W, YIL079C, YBR061C, YPR033C, YOR335C, YBL018C, YDL051W, YBL024W, YOR168W, YAL033W, YHR070W, YNL247W, YLR384C, YNR015W, YOR243C, YLR405W, YGL092W, Y…
GO:0044238	primary metabolism	1.12502464079483e-10	1.31735906416257e-13	692	1268	2993	6603	0.00%	0.00	YOL097C, YNL111C, YMR202W, YHR197W, YHR007C, YBR079C, YHR119W, YDL042C, YBR297W, YIR012W, YIL008W, YKL205W, YBR057C, YHR068W, YPL131W, YLR167W, YJL090C, YEL015W, YDL122W, YNL062C, YOL080C, YNL292W, YMR270C, YPL217C, YGL257C, YDR331W, YOR047C, YGR177C, YML024W, YBL024W, YKL109W, YML075C, YLR051C, YNL038W, YBL003C, YER006W, YDR416W, YOR159C, YLR384C, YNR015W, YDR510W, YOR243C, YMR079W, YJR097W, YEL…
GO:0006461	protein complex assembly	2.89385033497491e-10	3.38858353041558e-13	71	1268	162	6603	0.00%	0.00	YOR145C, YMR186W, YHR197W, YCR072C, YDL014W, YDL084W, YMR288W, YIR012W, YDR418W, YDR312W, YPL131W, YLR167W, YLR048W, YNR053C, YDR243C, YDR060W, YOL080C, YFL002C, YBR048W, YDR364C, YOR056C, YDL031W, YPL217C, YML024W, YLL008W, YHR088W, YDR447C, YLR276C, YLR221C, YGL078C, YLR448W, YKR081C, YDL028C, YOL144W, YHR170W, YNR038W, YGR085C, YHR066W, YKR024C, YEL054C, YOL077C, YLR038C, YBR142W, YCL031C, YPL…
GO:0006694	steroid biosynthesis	9.59799814552777e-09	1.1238873706707e-11	24	1268	32	6603	0.00%	0.00	YNL111C, YMR202W, YMR220W, YMR015C, YLR056W, YJL167W, YHR007C, YGL001C, YML126C, YML075C, YLR228C, YMR208W, YGR175C, YGR060W, YNR043W, YNL231C, YHR072W, YHR133C, YPL117C, YPL028W, YLR100W, YER044C, YHR042W, YML008C
GO:0016126	sterol biosynthesis	9.59799814552777e-09	1.1238873706707e-11	24	1268	32	6603	0.00%	0.00	YNL111C, YMR202W, YMR220W, YMR015C, YLR056W, YJL167W, YHR007C, YGL001C, YML126C, YML075C, YLR228C, YMR208W, YGR175C, YGR060W, YNR043W, YNL231C, YHR072W, YHR133C, YPL117C, YPL028W, YLR100W, YER044C, YHR042W, YML008C
GO:0006360	transcription from RNA polymerase I promoter	4.87468524889907e-08	5.70806235234083e-11	22	1268	29	6603	0.00%	0.00	YJL148W, YOR210W, YHR143W-A, YOR061W, YPR187W, YNL248C, YPR010C, YKL125W, YOR341W, YML043C, YBR049C, YJR063W, YIL035C, YNL113W, YBL014C, YJL025W, YOR224C, YER148W, YBR154C, YPR110C, YMR270C, YOR340C
GO:0006611	protein export from nucleus	5.35622338426411e-08	6.2719243375458e-11	31	1268	51	6603	0.00%	0.00	YMR129W, YLL034C, YKL068W, YHR197W, YGR119C, YOL121C, YBL079W, YPL093W, YKL143W, YDR361C, YMR153W, YJL061W, YKL057C, YPL146C, YOL040C, YNR053C, YGL092W, YGL097W, YGL099W, YHR036W, YKR082W, YER036C, YOR206W, YOR098C, YHR170W, YJR042W, YGL247W, YDR091C, YDL116W, YAL059W, YNL302C
GO:0006696	ergosterol biosynthesis	2.45435217977409e-07	2.87394868826006e-10	20	1268	26	6603	0.00%	0.00	YMR202W, YMR220W, YMR015C, YLR056W, YJL167W, YHR007C, YGL001C, YML126C, YML075C, YMR208W, YGR175C, YGR060W, YNR043W, YHR072W, YPL117C, YPL028W, YLR100W, YER044C, YHR042W, YML008C
GO:0008204	ergosterol metabolism	2.45435217977409e-07	2.87394868826006e-10	20	1268	26	6603	0.00%	0.00	YMR202W, YMR220W, YMR015C, YLR056W, YJL167W, YHR007C, YGL001C, YML126C, YML075C, YMR208W, YGR175C, YGR060W, YNR043W, YHR072W, YPL117C, YPL028W, YLR100W, YER044C, YHR042W, YML008C
GO:0030489	processing of 27S pre-rRNA	3.92374960304754e-07	4.59455457031328e-10	13	1268	13	6603	0.00%	0.00	YPR143W, YHR081W, YAL025C, YKR081C, YHR088W, YGL120C, YCL054W, YNL163C, YKL014C, YNL002C, YPR016C, YGL246C, YPL146C
GO:0008152	metabolism	7.92882710353965e-07	9.28434087065533e-10	727	1268	3283	6603	0.00%	0.00	YOL097C, YNL111C, YMR202W, YHR197W, YHR007C, YBR079C, YHR119W, YHR051W, YDL042C, YBR297W, YIR012W, YIL008W, YKL205W, YBR057C, YHR068W, YPL131W, YLR167W, YJL090C, YEL015W, YDL122W, YNL062C, YDR346C, YOL080C, YNL292W, YMR270C, YPL217C, YGL257C, YDR331W, YOR047C, YGR177C, YML024W, YBL024W, YKL109W, YML075C, YLR051C, YNL038W, YBL003C, YER006W, YDR416W, YOR159C, YLR384C, YNR015W, YDR510W, YOR243C, YMR…
GO:0006400	tRNA modification	8.86591824331143e-07	1.03816372872499e-09	28	1268	47	6603	0.00%	0.00	YBR061C, YBL024W, YNR046W, YML080W, YHR070W, YDL112W, YBL071W-A, YDR120C, YDL036C, YLR384C, YLR401C, YNR015W, YOR243C, YLR405W, YBR084W, YGR200C, YNL062C, YOL124C, YPL212C, YPL101W, YDR165W, YDL201W, YJL125C, YKL110C, YKR056W, YPL086C, YNL292W, YMR312W
GO:0043170	macromolecule metabolism	1.02593907741561e-06	1.20133381430399e-09	588	1268	2571	6603	0.00%	0.00	YOL097C, YHR197W, YBR079C, YHR119W, YDL042C, YBR297W, YIR012W, YIL008W, YKL205W, YBR057C, YHR068W, YPL131W, YLR167W, YJL090C, YEL015W, YDL122W, YNL062C, YOL080C, YNL292W, YMR270C, YPL217C, YGL257C, YDR331W, YOR047C, YML024W, YBL024W, YKL109W, YLR051C, YNL038W, YBL003C, YER006W, YDR416W, YOR159C, YLR384C, YNR015W, YDR510W, YOR243C, YJR097W, YEL055C, YDR023W, YMR223W, YER148W, YDR459C, YDL208W, YGL…
GO:XXXXXXX	unannotated	1.18848468277546e-06	1.39166824680967e-09	103	1268	310	6603	0.00%	0.00	YLR325C, YDL136W, YLL045C, YLR061W, YER102W, YOL120C, YOR234C, YMR194W, YBL087C, YKL056C, YDL082W, YPL198W, YBL092W, YNL022C, YHL033C, YGR027C, YER117W, YGL031C, YDR500C, YLR388W, YFL034C-A, YDL061C, YDL063C, YML063W, YIL069C, YBL028C, YLR185W, YJL136C, YFR032C-A, YNL308C, YBL072C, YPL143W, YAL036C, YDL184C, YLR287C-A, YPL226W, YMR310C, YBR084C-A, YGR148C, YNL132W, YMR230W, YJR094W-A, YIL096C, YH…
GO:0008202	steroid metabolism	2.25792663150503e-06	2.64394219145789e-09	26	1268	43	6603	0.00%	0.00	YNL111C, YMR202W, YMR220W, YMR015C, YLR056W, YJL167W, YHR007C, YGR177C, YGL001C, YML126C, YML075C, YLR228C, YMR208W, YGR175C, YGR060W, YNR043W, YNL231C, YHR072W, YHR133C, YLL012W, YPL117C, YPL028W, YLR100W, YER044C, YHR042W, YML008C
GO:0006913	nucleocytoplasmic transport	3.97059642689849e-06	4.64941033594671e-09	50	1268	118	6603	0.00%	0.00	YKL068W, YJL050W, YHR197W, YOL121C, YBL079W, YJR132W, YBR267W, YDL084W, YKL143W, YDR361C, YMR308C, YBR034C, YKL205W, YJL061W, YPL146C, YNR053C, YDR395W, YHR036W, YGL099W, YDR432W, YDR381W, YKR082W, YER036C, YJR042W, YPL169C, YDR091C, YDL116W, YAL059W, YMR091C, YIL079C, YMR129W, YLL034C, YGR119C, YPL093W, YKR092C, YGL086W, YMR153W, YKL057C, YOL040C, YLR347C, YGL097W, YGL092W, YOR206W, YOR098C, YHR…
GO:0016125	sterol metabolism	7.25343191760871e-06	8.49347999719989e-09	25	1268	42	6603	0.00%	0.00	YNL111C, YMR202W, YMR220W, YMR015C, YLR056W, YJL167W, YHR007C, YGL001C, YML126C, YML075C, YLR228C, YMR208W, YGR175C, YGR060W, YNR043W, YNL231C, YHR072W, YHR133C, YLL012W, YPL117C, YPL028W, YLR100W, YER044C, YHR042W, YML008C
GO:0000054	ribosome export from nucleus	1.58758564194621e-05	1.85899958073326e-08	17	1268	23	6603	0.00%	0.00	YLL034C, YHR197W, YOL121C, YPL093W, YKL143W, YDR361C, YPL146C, YOL040C, YNR053C, YGL097W, YGL099W, YER036C, YHR170W, YOR206W, YDR091C, YAL059W, YNL302C
GO:0051168	nuclear export	3.65497524418378e-05	4.27983049670232e-08	41	1268	94	6603	0.00%	0.00	YKL068W, YJL050W, YHR197W, YOL121C, YBL079W, YDL084W, YKL143W, YDR361C, YMR308C, YBR034C, YKL205W, YJL061W, YPL146C, YNR053C, YDR395W, YDR432W, YGL099W, YHR036W, YDR381W, YKR082W, YER036C, YJR042W, YPL169C, YDR091C, YDL116W, YAL059W, YIL079C, YLL034C, YMR129W, YGR119C, YPL093W, YMR153W, YKL057C, YOL040C, YGL097W, YGL092W, YOR206W, YOR098C, YHR170W, YGL247W, YNL302C
GO:0006383	transcription from RNA polymerase III promoter	3.6986548773871e-05	4.33097760818162e-08	23	1268	39	6603	0.00%	0.00	YJL011C, YOR116C, YOR210W, YHR143W-A, YOR061W, YBR089C-A, YOR207C, YNL216W, YPR187W, YPR104C, YLR223C, YNL151C, YIL035C, YNL113W, YPR186C, YDL150W, YOR224C, YKL144C, YER148W, YBR154C, YKR025W, YPR190C, YPR110C
GO:0051169	nuclear transport	3.76943348729285e-05	4.41385654249749e-08	46	1268	111	6603	0.00%	0.00	YKL068W, YJL050W, YHR197W, YOL121C, YBL079W, YJR132W, YDL084W, YKL143W, YDR361C, YMR308C, YBR034C, YKL205W, YJL061W, YPL146C, YNR053C, YDR395W, YHR036W, YDR432W, YGL099W, YDR381W, YKR082W, YER036C, YJR042W, YPL169C, YDR091C, YDL116W, YAL059W, YMR091C, YIL079C, YMR129W, YLL034C, YGR119C, YPL093W, YMR153W, YKL057C, YOL040C, YLR347C, YGL097W, YGL092W, YOR206W, YOR098C, YHR170W, YGL247W, YER110C, YNL…
GO:0044237	cellular metabolism	0.00011121412887758	1.30227317186862e-07	692	1268	3172	6603	0.00%	0.00	YOL097C, YNL111C, YMR202W, YHR197W, YHR007C, YBR079C, YHR119W, YHR051W, YDL042C, YBR297W, YIL008W, YKL205W, YBR057C, YHR068W, YLR167W, YJL090C, YEL015W, YDL122W, YNL062C, YDR346C, YOL080C, YNL292W, YMR270C, YPL217C, YGL257C, YDR331W, YOR047C, YGR177C, YBL024W, YKL109W, YML075C, YLR051C, YNL038W, YBL003C, YER006W, YDR416W, YOR159C, YLR384C, YNR015W, YDR510W, YOR243C, YMR079W, YJR097W, YEL055C, YDR…
GO:0006413	translational initiation	0.000266403435774144	3.11947817065742e-07	25	1268	48	6603	0.00%	0.00	YJL138C, YCR077C, YDR429C, YBR079C, YMR146C, YDR211W, YMR260C, YPR163C, YMR309C, YPL237W, YER025W, YJR007W, YBR084W, YJR047C, YNL062C, YKR059W, YGR162W, YGR083C, YOR361C, YEL034W, YNL244C, YDR091C, YGR054W, YLR291C, YOL139C
GO:0008610	lipid biosynthesis	0.000279213670500287	3.26948091920711e-07	47	1268	121	6603	0.00%	0.00	YNL111C, YMR202W, YMR220W, YMR015C, YBR029C, YLR056W, YHR007C, YDR297W, YHL020C, YML126C, YHL003C, YLR228C, YKL008C, YBR058C-A, YHR133C, YHR072W, YPL069C, YPL117C, YER044C, YPL057C, YOR298W, YML008C, YDR434W, YDR331W, YDR072C, YGR216C, YJL167W, YGL001C, YDR062W, YML075C, YMR208W, YGR036C, YDR302W, YGR175C, YNL038W, YGR060W, YNR043W, YLR088W, YNL231C, YPL028W, YLR100W, YBL039C, YLL031C, YLR372W, Y…
GO:0006450	regulation of translational fidelity	0.000514520533676345	6.02483060510942e-07	10	1268	11	6603	0.00%	0.00	YDR025W, YPL081W, YNL209W, YDL229W, YBR189W, YGR285C, YHR064C, YGL123W, YBR048W, YGR118W
GO:0000028	ribosomal small subunit assembly and maintenance	0.000573702281161797	6.71782530634423e-07	11	1268	13	6603	0.00%	0.00	YLR048W, YDR025W, YML024W, YGR214W, YDR447C, YGR159C, YBR048W, YJL191W, YCL031C, YCR031C, YLR167W
GO:0006401	RNA catabolism	0.00074380836266219	8.70969979698115e-07	31	1268	69	6603	0.00%	0.00	YOL021C, YNL112W, YJL050W, YDR280W, YHR081W, YJL208C, YCR077C, YOL142W, YGR158C, YGR195W, YCR035C, YBL026W, YJL209W, YOL149W, YEL015W, YGR095C, YGL014W, YER049W, YGR072W, YKL009W, YDR172W, YDR378C, YHR069C, YOL115W, YDL111C, YNL232W, YIL038C, YHR077C, YNL299W, YOL139C, YIL079C
GO:0006445	regulation of translation	0.00126318899743134	1.47914402509524e-06	17	1268	28	6603	0.00%	0.00	YDR025W, YNL209W, YJL138C, YCR077C, YDR211W, YHR064C, YFR009W, YPL081W, YBR189W, YDL229W, YER049W, YGR285C, YGR083C, YGL123W, YBR048W, YLR291C, YGR118W
GO:0030488	tRNA methylation	0.00221057912516128	2.58850014655887e-06	11	1268	14	6603	0.00%	0.00	YBR061C, YNL062C, YBL024W, YOL124C, YDR165W, YNR046W, YDL201W, YJL125C, YHR070W, YDL112W, YDR120C
GO:0006417	regulation of protein biosynthesis	0.00250875439889037	2.93765152094891e-06	17	1268	29	6603	0.00%	0.00	YDR025W, YNL209W, YJL138C, YCR077C, YDR211W, YHR064C, YFR009W, YPL081W, YBR189W, YDL229W, YER049W, YGR285C, YGR083C, YGL123W, YBR048W, YLR291C, YGR118W
GO:0050875	cellular physiological process	0.00341194740527272	3.99525457291888e-06	952	1268	4618	6603	0.04%	0.02	YOL097C, YNL111C, YMR202W, YMR032W, YHR197W, YHR007C, YBR079C, YHR119W, YHR051W, YDL042C, YDL092W, YBR297W, YIR012W, YIL008W, YKL205W, YBR057C, YHR068W, YPL131W, YLR167W, YJL090C, YEL015W, YDL122W, YNL062C, YDR346C, YOL080C, YER180C, YNL292W, YMR270C, YPL217C, YMR142C, YLR009W, YGL257C, YDR331W, YOR047C, YGR177C, YDR206W, YML024W, YBL024W, YKL109W, YML075C, YLR051C, YNL038W, YBL003C, YER006W, YDR…
GO:0009987	cellular process	0.00502151714263366	5.87999665413778e-06	957	1268	4652	6603	0.04%	0.02	YOL097C, YNL111C, YMR202W, YMR032W, YHR197W, YHR007C, YBR079C, YHR119W, YHR051W, YDL042C, YDL092W, YBR297W, YIR012W, YIL008W, YKL205W, YBR057C, YHR068W, YPL131W, YLR167W, YJL090C, YEL015W, YDL122W, YNL062C, YDR346C, YOL080C, YER180C, YNL292W, YMR270C, YPL217C, YMR142C, YLR009W, YGL257C, YDR331W, YOR047C, YGR177C, YDR206W, YML024W, YBL024W, YKL109W, YML075C, YLR051C, YNL038W, YBL003C, YER006W, YDR…
GO:0006402	mRNA catabolism	0.00872925057480272	1.02216048885278e-05	26	1268	59	6603	0.04%	0.02	YOL021C, YNL112W, YDR280W, YHR081W, YCR077C, YOL142W, YGR158C, YGR195W, YCR035C, YBL026W, YJL209W, YOL149W, YEL015W, YGR095C, YGL014W, YER049W, YGR072W, YDR172W, YKL009W, YDR378C, YHR069C, YDL111C, YNL232W, YIL038C, YHR077C, YOL139C
GO:0016074	snoRNA metabolism	0.018101324281033	2.11959300714672e-05	11	1268	16	6603	0.04%	0.02	YPL235W, YHR040W, YHR081W, YDL014W, YNL124W, YDR195W, YIL104C, YOL115W, YGR280C, YNL299W, YIL079C
GO:0007582	physiological process	0.0203577834260967	2.38381538947269e-05	958	1268	4682	6603	0.04%	0.02	YOL097C, YNL111C, YMR202W, YMR032W, YHR197W, YHR007C, YBR079C, YHR119W, YHR051W, YDL042C, YDL092W, YBR297W, YIR012W, YIL008W, YKL205W, YBR057C, YHR068W, YPL131W, YLR167W, YJL090C, YEL015W, YDL122W, YNL062C, YDR346C, YOL080C, YER180C, YNL292W, YMR270C, YPL217C, YMR142C, YLR009W, YGL257C, YDR331W, YOR047C, YGR177C, YDR206W, YML024W, YBL024W, YKL109W, YML075C, YLR051C, YNL038W, YBL003C, YER006W, YDR…
terms relating to C
GOID	TERM	CORRECTED_PVALUE	UNCORRECTED_PVALUE	NUM_LIST_ANNOTATIONS	LIST_SIZE	TOTAL_NUM_ANNOTATIONS	POPULATION_SIZE	FDR_RATE	EXPECTED_FALSE_POSITIVES	ANNOTATED_GENES
GO:0043228	non-membrane-bound organelle	2.26121244994127e-68	7.77048951869851e-71	405	1268	971	6603	0.00%	0.00	YMR032W, YLR325C, YCR072C, YMR290C, YER102W, YDR339C, YBR079C, YOR234C, YJL069C, YDL084W, YLR319C, YDL042C, YGL029W, YBL087C, YIR012W, YCR087C-A, YFR009W, YBL092W, YGR027C, YML104C, YPL131W, YOR341W, YLR167W, YJL090C, YNR053C, YLR388W, YJL010C, YOL080C, YML063W, YGL123W, YFL002C, YBR048W, YMR270C, YPL217C, YMR142C, YLR222C, YLR185W, YLR009W, YDL213C, YJL148W, YDL060W, YJL136C, YAL025C, YML024W, Y…
GO:0043232	intracellular non-membrane-bound organelle	2.26121244994127e-68	7.77048951869851e-71	405	1268	971	6603	0.00%	0.00	YMR032W, YLR325C, YCR072C, YMR290C, YER102W, YDR339C, YBR079C, YOR234C, YJL069C, YDL084W, YLR319C, YDL042C, YGL029W, YBL087C, YIR012W, YCR087C-A, YFR009W, YBL092W, YGR027C, YML104C, YPL131W, YOR341W, YLR167W, YJL090C, YNR053C, YLR388W, YJL010C, YOL080C, YML063W, YGL123W, YFL002C, YBR048W, YMR270C, YPL217C, YMR142C, YLR222C, YLR185W, YLR009W, YDL213C, YJL148W, YDL060W, YJL136C, YAL025C, YML024W, Y…
GO:0005730	nucleolus	2.59199438084e-64	8.90719718501717e-67	192	1268	305	6603	0.00%	0.00	YJL050W, YCR072C, YDR174W, YPL126W, YDL014W, YMR290C, YDR339C, YJL069C, YDL042C, YGL029W, YCR087C-A, YDR365C, YBL026W, YOR341W, YJR063W, YGL171W, YNR053C, YDR060W, YJL109C, YMR229C, YJL010C, YOL080C, YGL123W, YFL002C, YMR270C, YBL028C, YPL217C, YLR222C, YLR009W, YDL213C, YJL148W, YDL060W, YKR092C, YAL025C, YLR051C, YJL033W, YHR089C, YGR280C, YLR196W, YER006W, YGL078C, YDL148C, YBR189W, YNL132W, Y…
GO:0005830	cytosolic ribosome (sensu Eukaryota)	8.48665626691381e-62	2.91637672402537e-64	135	1268	174	6603	0.00%	0.00	YLR325C, YDL136W, YER102W, YBR267W, YOR234C, YBL087C, YIR012W, YDR418W, YDL082W, YFR009W, YBL092W, YGR027C, YER117W, YKR057W, YPL131W, YGL031C, YLR167W, YLR388W, YML063W, YGL123W, YBR048W, YIL069C, YMR142C, YLR185W, YCR077C, YJL136C, YML024W, YDL081C, YBL072C, YPL143W, YDL184C, YBR084C-A, YDL130W, YBR189W, YDR101C, YMR230W, YJR094W-A, YHR170W, YLR344W, YBR191W, YHR021C, YOR312C, YGL103W, YNL096C,…
GO:0044445	cytosolic part	1.00943554946246e-55	3.46885068543802e-58	139	1268	195	6603	0.00%	0.00	YLR325C, YDL136W, YER102W, YBR267W, YOR234C, YBL087C, YIR012W, YDR418W, YDL082W, YFR009W, YBL092W, YGR027C, YER117W, YKR057W, YPL131W, YGL031C, YLR167W, YLR388W, YML063W, YGL123W, YBR048W, YIL069C, YMR142C, YLR185W, YCR077C, YJL136C, YML024W, YDL081C, YBL072C, YPL143W, YDL184C, YBR084C-A, YDL130W, YBR189W, YDR101C, YMR230W, YJR094W-A, YGR240C, YHR170W, YLR344W, YBR191W, YHR021C, YOR312C, YGL103W,…
GO:0031981	nuclear lumen	8.12904395767998e-46	2.79348589610996e-48	262	1268	597	6603	0.00%	0.00	YHR197W, YCR072C, YMR290C, YDR339C, YJL069C, YHR119W, YDL042C, YGL029W, YCR087C-A, YKL205W, YOR341W, YNR053C, YJL010C, YGL070C, YOL080C, YGL123W, YFL002C, YPR190C, YMR270C, YPL217C, YLR222C, YLR009W, YDL213C, YJL148W, YDL060W, YAL025C, YKL109W, YLR051C, YHR089C, YER006W, YGL078C, YLR384C, YDL148C, YNL132W, YDR101C, YEL055C, YKL144C, YMR223W, YGR128C, YER148W, YLR129W, YKR024C, YNL096C, YDL208W, Y…
GO:0030529	ribonucleoprotein complex	8.81349773536839e-40	3.02869337985168e-42	238	1268	550	6603	0.00%	0.00	YLR325C, YDL136W, YPL126W, YDL014W, YER102W, YDR339C, YBR267W, YBR079C, YOR234C, YJL069C, YDL084W, YMR288W, YDL092W, YBL087C, YKL056C, YIR012W, YDR418W, YDL082W, YFR009W, YBL092W, YGR027C, YER117W, YKR057W, YPL131W, YGL031C, YBL026W, YLR167W, YLR388W, YDR243C, YDR060W, YJL109C, YMR229C, YNL085W, YML063W, YGL123W, YDR364C, YBR048W, YIL069C, YMR142C, YLR222C, YLR185W, YNL209W, YCR077C, YJL136C, YML…
GO:0005842	cytosolic large ribosomal subunit (sensu Eukaryota)	4.54225020144771e-38	1.56091072214698e-40	78	1268	95	6603	0.00%	0.00	YLR325C, YDL136W, YLL045C, YLR061W, YOL120C, YBR267W, YOR234C, YMR194W, YBL087C, YOL039W, YDR418W, YDL082W, YPL198W, YBL092W, YHL033C, YER117W, YPL131W, YGL031C, YDR500C, YFL034C-A, YMR142C, YLR185W, YDL081C, YFR032C-A, YGL030W, YPL143W, YDL184C, YDL130W, YBR084C-A, YLR448W, YGR148C, YDR101C, YJR094W-A, YHR170W, YLR344W, YBR191W, YGR085C, YOR312C, YGL103W, YEL054C, YNL069C, YGL147C, YLR029C, YJL1…
GO:0005840	ribosome	2.5816678892742e-37	8.87171095970514e-40	155	1268	294	6603	0.00%	0.00	YLR325C, YDL136W, YER102W, YBR267W, YBR079C, YOR234C, YBL087C, YKL056C, YIR012W, YDR418W, YDL082W, YFR009W, YBL092W, YGR027C, YER117W, YKR057W, YPL131W, YGL031C, YLR167W, YLR388W, YML063W, YGL123W, YBR048W, YIL069C, YMR142C, YLR185W, YCR077C, YJL136C, YML024W, YDL081C, YBL072C, YPL143W, YDL184C, YBR084C-A, YDL130W, YBR189W, YJR047C, YDR101C, YMR230W, YJR094W-A, YHR170W, YOR091W, YLR344W, YBR191W,…
GO:0043229	intracellular organelle	5.82632156619897e-35	2.00217235951855e-37	955	1268	3956	6603	0.00%	0.00	YNL111C, YMR202W, YMR032W, YHR197W, YHR007C, YBR079C, YHR119W, YHR051W, YDL042C, YBR297W, YBL087C, YIR012W, YIL008W, YKL205W, YPL131W, YNL217W, YLR167W, YJL090C, YDL122W, YNL062C, YDR346C, YDL063C, YOL080C, YML063W, YNL292W, YMR270C, YPL217C, YMR142C, YLR009W, YDR331W, YOR047C, YGR177C, YBR163W, YJL136C, YML024W, YBL024W, YKL109W, YML075C, YLR051C, YPL207W, YNL038W, YBL003C, YPR031W, YER006W, YDR…
GO:0043226	organelle	6.77538844248956e-35	2.32831217954968e-37	955	1268	3957	6603	0.00%	0.00	YNL111C, YMR202W, YMR032W, YHR197W, YHR007C, YBR079C, YHR119W, YHR051W, YDL042C, YBR297W, YBL087C, YIR012W, YIL008W, YKL205W, YPL131W, YNL217W, YLR167W, YJL090C, YDL122W, YNL062C, YDR346C, YDL063C, YOL080C, YML063W, YNL292W, YMR270C, YPL217C, YMR142C, YLR009W, YDR331W, YOR047C, YGR177C, YBR163W, YJL136C, YML024W, YBL024W, YKL109W, YML075C, YLR051C, YPL207W, YNL038W, YBL003C, YPR031W, YER006W, YDR…
GO:0044464	cell part	3.79477324884662e-34	1.30404578998165e-36	1188	1268	5460	6603	0.00%	0.00	YHR197W, YHR119W, YHR051W, YIR012W, YIL008W, YKL205W, YBR057C, YHR068W, YEL015W, YNL062C, YML063W, YNL292W, YMR142C, YLR009W, YOR047C, YGR177C, YBR163W, YML024W, YKL109W, YML075C, YPL158C, YPL207W, YPR031W, YLR384C, YDR510W, YMR079W, YGR093W, YMR223W, YER148W, YNR021W, YGL103W, YDR384C, YNL096C, YJR067C, YIL158W, YNR046W, YKR086W, YDR190C, YMR305C, YDL112W, YCL005W, YCL031C, YBR202W, YJL183W, YJL…
GO:0005623	cell	4.51230371595275e-34	1.55061983366074e-36	1188	1268	5461	6603	0.00%	0.00	YHR197W, YHR119W, YHR051W, YIR012W, YIL008W, YKL205W, YBR057C, YHR068W, YEL015W, YNL062C, YML063W, YNL292W, YMR142C, YLR009W, YOR047C, YGR177C, YBR163W, YML024W, YKL109W, YML075C, YPL158C, YPL207W, YPR031W, YLR384C, YDR510W, YMR079W, YGR093W, YMR223W, YER148W, YNR021W, YGL103W, YDR384C, YNL096C, YJR067C, YIL158W, YNR046W, YKR086W, YDR190C, YMR305C, YDL112W, YCL005W, YCL031C, YBR202W, YJL183W, YJL…
GO:0005634	nucleus	1.87132747796234e-29	6.43067861842728e-32	559	1268	1991	6603	0.00%	0.00	YHR197W, YHR119W, YDL042C, YBR297W, YIL008W, YKL205W, YNL062C, YDR346C, YDL063C, YOL080C, YNL292W, YMR270C, YPL217C, YLR009W, YOR047C, YBL024W, YKL109W, YML075C, YLR051C, YBL003C, YPR031W, YER006W, YDR416W, YOR159C, YLR384C, YGR099W, YNR015W, YDR510W, YOR243C, YJR097W, YEL055C, YGR093W, YOR098C, YPL273W, YMR223W, YER148W, YGL103W, YNL096C, YDL208W, YGL190C, YJR067C, YNR046W, YKR086W, YDR190C, YOR…
GO:0005622	intracellular	2.57308756357812e-29	8.84222530439215e-32	1119	1268	5046	6603	0.00%	0.00	YHR197W, YHR119W, YHR051W, YIR012W, YIL008W, YKL205W, YBR057C, YHR068W, YEL015W, YNL062C, YML063W, YNL292W, YMR142C, YLR009W, YOR047C, YGR177C, YBR163W, YML024W, YKL109W, YML075C, YPL207W, YPR031W, YLR384C, YDR510W, YMR079W, YGR093W, YMR223W, YER148W, YNR021W, YGL103W, YDR384C, YNL096C, YJR067C, YIL158W, YNR046W, YKR086W, YDR190C, YMR305C, YDL112W, YCL005W, YCL031C, YBR202W, YJL183W, YJL076W, YGR…
GO:0044424	intracellular part	3.67673218279679e-29	1.26348184975835e-31	1113	1268	5009	6603	0.00%	0.00	YHR197W, YHR119W, YHR051W, YIR012W, YIL008W, YKL205W, YBR057C, YHR068W, YEL015W, YNL062C, YML063W, YNL292W, YMR142C, YLR009W, YOR047C, YGR177C, YBR163W, YML024W, YKL109W, YML075C, YPL207W, YPR031W, YLR384C, YDR510W, YMR079W, YGR093W, YMR223W, YER148W, YNR021W, YGL103W, YDR384C, YNL096C, YJR067C, YIL158W, YNR046W, YKR086W, YDR190C, YMR305C, YDL112W, YCL005W, YCL031C, YBR202W, YJL183W, YJL076W, YGR…
GO:0016282	eukaryotic 43S preinitiation complex	4.51745992797188e-27	1.55239172782539e-29	59	1268	74	6603	0.00%	0.00	YNL096C, YOL121C, YER102W, YJL190C, YDR429C, YDR064W, YBR079C, YNL178W, YMR146C, YGR027C, YKR057W, YPL237W, YLR167W, YLR048W, YPL081W, YLR441C, YHL015W, YLR388W, YLR367W, YMR116C, YGR214W, YDL061C, YLR264W, YML063W, YGL123W, YBR048W, YIL069C, YGR118W, YBR181C, YER131W, YDR025W, YJR145C, YML026C, YOR167C, YCR077C, YLR333C, YJL136C, YML024W, YDR447C, YHR203C, YOR293W, YMR309C, YBL072C, YJR123W, YOL…
GO:0043234	protein complex	1.38348885810799e-26	4.75425724435734e-29	453	1268	1543	6603	0.00%	0.00	YLR325C, YER102W, YDR339C, YBR079C, YOR234C, YJL069C, YDL084W, YLR319C, YHR119W, YHR051W, YDL042C, YDL092W, YBL087C, YIR012W, YFR009W, YBL092W, YGR027C, YKL166C, YPL131W, YOR341W, YLR167W, YEL015W, YLR388W, YDR086C, YGL070C, YNL085W, YML063W, YGL123W, YDR364C, YBR048W, YPR190C, YMR270C, YMR142C, YLR222C, YLR185W, YDR331W, YJL148W, YJL136C, YML024W, YKL109W, YMR153W, YHR089C, YNL038W, YBL003C, YBL…
GO:0044428	nuclear part	8.86435062559088e-26	3.04616859985941e-28	348	1268	1095	6603	0.00%	0.00	YHR197W, YCR072C, YMR290C, YDR339C, YJL069C, YDL084W, YHR119W, YDL042C, YGL029W, YCR087C-A, YLR286C, YKL205W, YOR341W, YNR053C, YJL010C, YGL070C, YOL080C, YGL123W, YFL002C, YDR364C, YPR190C, YMR270C, YPL217C, YLR222C, YLR009W, YDL213C, YJL148W, YDL060W, YAL025C, YKL109W, YML075C, YLR051C, YMR153W, YHR089C, YBL003C, YNL031C, YER006W, YPR065W, YDR416W, YOR159C, YGL078C, YLR384C, YGR099W, YDL148C, Y…
GO:0044422	organelle part	1.49828733341791e-25	5.14875372308559e-28	601	1268	2250	6603	0.00%	0.00	YNL111C, YMR032W, YHR197W, YHR119W, YHR051W, YDL042C, YBL087C, YKL205W, YPL131W, YLR167W, YJL090C, YOL080C, YML063W, YMR270C, YPL217C, YMR142C, YLR009W, YDR331W, YJL136C, YML024W, YKL109W, YML075C, YLR051C, YNL038W, YBL003C, YER006W, YDR416W, YOR159C, YLR384C, YGR099W, YDR510W, YJR094W-A, YEL055C, YOR098C, YMR223W, YER148W, YPL253C, YOR312C, YGL103W, YNL096C, YDL208W, YDR064W, YNR046W, YKR086W, Y…
GO:0044446	intracellular organelle part	1.49828733341791e-25	5.14875372308559e-28	601	1268	2250	6603	0.00%	0.00	YNL111C, YMR032W, YHR197W, YHR119W, YHR051W, YDL042C, YBL087C, YKL205W, YPL131W, YLR167W, YJL090C, YOL080C, YML063W, YMR270C, YPL217C, YMR142C, YLR009W, YDR331W, YJL136C, YML024W, YKL109W, YML075C, YLR051C, YNL038W, YBL003C, YER006W, YDR416W, YOR159C, YLR384C, YGR099W, YDR510W, YJR094W-A, YEL055C, YOR098C, YMR223W, YER148W, YPL253C, YOR312C, YGL103W, YNL096C, YDL208W, YDR064W, YNR046W, YKR086W, Y…
GO:0031974	membrane-enclosed lumen	2.10904095170587e-25	7.24756340792397e-28	277	1268	807	6603	0.00%	0.00	YHR197W, YCR072C, YMR290C, YDR339C, YJL069C, YHR119W, YDL042C, YGL029W, YCR087C-A, YKL205W, YKL084W, YOR341W, YNR053C, YJL010C, YGL070C, YOL080C, YGL123W, YFL002C, YPR190C, YMR270C, YPL217C, YLR222C, YLR009W, YDL213C, YJL148W, YDL060W, YAL025C, YKL109W, YML075C, YLR051C, YHR089C, YER006W, YGL078C, YLR384C, YDL148C, YJR048W, YNL132W, YDR101C, YEL055C, YKL144C, YMR223W, YGR128C, YER148W, YLR129W, Y…
GO:0043233	organelle lumen	2.10904095170587e-25	7.24756340792397e-28	277	1268	807	6603	0.00%	0.00	YHR197W, YCR072C, YMR290C, YDR339C, YJL069C, YHR119W, YDL042C, YGL029W, YCR087C-A, YKL205W, YKL084W, YOR341W, YNR053C, YJL010C, YGL070C, YOL080C, YGL123W, YFL002C, YPR190C, YMR270C, YPL217C, YLR222C, YLR009W, YDL213C, YJL148W, YDL060W, YAL025C, YKL109W, YML075C, YLR051C, YHR089C, YER006W, YGL078C, YLR384C, YDL148C, YJR048W, YNL132W, YDR101C, YEL055C, YKL144C, YMR223W, YGR128C, YER148W, YLR129W, Y…
GO:0005843	cytosolic small ribosomal subunit (sensu Eukaryota)	3.46931643420402e-23	1.19220496020757e-25	51	1268	64	6603	0.00%	0.00	YNL096C, YOL121C, YER102W, YJL190C, YDR064W, YNL178W, YGR027C, YKR057W, YLR167W, YLR048W, YPL081W, YLR441C, YHL015W, YLR388W, YLR367W, YMR116C, YGR214W, YDL061C, YLR264W, YML063W, YGL123W, YBR048W, YIL069C, YBR181C, YER131W, YGR118W, YDR025W, YJR145C, YML026C, YOR167C, YCR077C, YLR333C, YJL136C, YML024W, YDR447C, YHR203C, YOR293W, YBL072C, YJR123W, YOL040C, YLR287C-A, YOR182C, YBR189W, YMR143W, Y…
GO:0016283	eukaryotic 48S initiation complex	3.46931643420402e-23	1.19220496020757e-25	51	1268	64	6603	0.00%	0.00	YNL096C, YOL121C, YER102W, YJL190C, YDR064W, YNL178W, YGR027C, YKR057W, YLR167W, YLR048W, YPL081W, YLR441C, YHL015W, YLR388W, YLR367W, YMR116C, YGR214W, YDL061C, YLR264W, YML063W, YGL123W, YBR048W, YIL069C, YBR181C, YER131W, YGR118W, YDR025W, YJR145C, YML026C, YOR167C, YCR077C, YLR333C, YJL136C, YML024W, YDR447C, YHR203C, YOR293W, YBL072C, YJR123W, YOL040C, YLR287C-A, YOR182C, YBR189W, YMR143W, Y…
GO:0015934	large ribosomal subunit	8.44975407969923e-20	2.9036955600341e-22	78	1268	140	6603	0.00%	0.00	YLR325C, YDL136W, YLL045C, YLR061W, YOL120C, YBR267W, YOR234C, YMR194W, YBL087C, YOL039W, YDR418W, YDL082W, YPL198W, YBL092W, YHL033C, YER117W, YPL131W, YGL031C, YDR500C, YFL034C-A, YMR142C, YLR185W, YDL081C, YFR032C-A, YGL030W, YPL143W, YDL184C, YDL130W, YBR084C-A, YLR448W, YGR148C, YDR101C, YJR094W-A, YHR170W, YLR344W, YBR191W, YGR085C, YOR312C, YGL103W, YEL054C, YNL069C, YGL147C, YLR029C, YJL1…
GO:0044452	nucleolar part	4.13053099000075e-16	1.41942645704493e-18	84	1268	174	6603	0.00%	0.00	YNL221C, YPL126W, YDL014W, YHR143W-A, YDR339C, YJL069C, YNL248C, YPR010C, YBL026W, YOR341W, YJR063W, YDR060W, YJL109C, YMR229C, YOR078W, YGL123W, YBR154C, YMR270C, YLR222C, YJL148W, YML093W, YBL018C, YAL033W, YEL026W, YHR089C, YKL125W, YLR221C, YDL148C, YNL113W, YBR189W, YER127W, YNL075W, YER148W, YGR128C, YPR110C, YNR038W, YLR129W, YDL208W, YNL096C, YOR210W, YJR002W, YNR054C, YNL178W, YBR247C, Y…
GO:0015935	small ribosomal subunit	1.10900296385214e-10	3.8110067486328e-13	51	1268	99	6603	0.00%	0.00	YNL096C, YOL121C, YER102W, YJL190C, YDR064W, YNL178W, YGR027C, YKR057W, YLR167W, YLR048W, YPL081W, YLR441C, YHL015W, YLR388W, YLR367W, YMR116C, YGR214W, YDL061C, YLR264W, YML063W, YGL123W, YBR048W, YIL069C, YBR181C, YER131W, YGR118W, YDR025W, YJR145C, YML026C, YOR167C, YCR077C, YLR333C, YJL136C, YML024W, YDR447C, YHR203C, YOR293W, YBL072C, YJR123W, YOL040C, YLR287C-A, YOR182C, YBR189W, YMR143W, Y…
GO:0043227	membrane-bound organelle	9.12177874644677e-09	3.13463187163119e-11	802	1268	3635	6603	0.00%	0.00	YNL111C, YMR202W, YHR197W, YHR007C, YHR119W, YHR051W, YDL042C, YBR297W, YIL008W, YKL205W, YNL217W, YDL122W, YNL062C, YDR346C, YDL063C, YOL080C, YNL292W, YMR270C, YPL217C, YLR009W, YDR331W, YOR047C, YGR177C, YBR163W, YBL024W, YKL109W, YML075C, YLR051C, YPL207W, YNL038W, YBL003C, YPR031W, YER006W, YDR416W, YOR159C, YLR384C, YGR099W, YNR015W, YDR510W, YOR243C, YMR079W, YJR097W, YEL055C, YGR093W, YOR…
GO:0043231	intracellular membrane-bound organelle	9.12177874644677e-09	3.13463187163119e-11	802	1268	3635	6603	0.00%	0.00	YNL111C, YMR202W, YHR197W, YHR007C, YHR119W, YHR051W, YDL042C, YBR297W, YIL008W, YKL205W, YNL217W, YDL122W, YNL062C, YDR346C, YDL063C, YOL080C, YNL292W, YMR270C, YPL217C, YLR009W, YDR331W, YOR047C, YGR177C, YBR163W, YBL024W, YKL109W, YML075C, YLR051C, YPL207W, YNL038W, YBL003C, YPR031W, YER006W, YDR416W, YOR159C, YLR384C, YGR099W, YNR015W, YDR510W, YOR243C, YMR079W, YJR097W, YEL055C, YGR093W, YOR…
GO:0030880	RNA polymerase complex	1.29913420953062e-08	4.46437872690933e-11	23	1268	31	6603	0.00%	0.00	YJL011C, YOR116C, YJL148W, YOR210W, YHR143W-A, YOR207C, YPR187W, YNL248C, YPR010C, YDR404C, YOR341W, YJR063W, YNL151C, YNL113W, YDL150W, YOR224C, YGL070C, YKL144C, YBR154C, YKR025W, YPR190C, YPR110C, YOR340C
GO:0005666	DNA-directed RNA polymerase III complex	4.45038507052365e-07	1.52934194863356e-09	15	1268	17	6603	0.00%	0.00	YNL151C, YJL011C, YOR116C, YOR210W, YNL113W, YHR143W-A, YOR207C, YDL150W, YOR224C, YPR187W, YKL144C, YBR154C, YKR025W, YPR190C, YPR110C
GO:0005736	DNA-directed RNA polymerase I complex	1.54081385479857e-06	5.2948929718164e-09	13	1268	14	6603	0.00%	0.00	YJL148W, YOR210W, YNL113W, YHR143W-A, YOR224C, YPR187W, YNL248C, YPR010C, YBR154C, YPR110C, YOR341W, YJR063W, YOR340C
GO:0000176	nuclear exosome (RNase complex)	7.51655995176464e-06	2.58301029270262e-08	12	1268	13	6603	0.00%	0.00	YOL021C, YGR095C, YDR280W, YHR081W, YOL142W, YGR158C, YNL251C, YCR035C, YGR195W, YHR069C, YDL111C, YNL232W
GO:0000177	cytoplasmic exosome (RNase complex)	1.92833476474248e-05	6.62657994756868e-08	10	1268	10	6603	0.00%	0.00	YOL021C, YGR095C, YDR280W, YOL142W, YGR158C, YCR035C, YGR195W, YHR069C, YDL111C, YNL232W
GO:0030684	preribosome	3.64353532539481e-05	1.25207399498104e-07	11	1268	12	6603	0.00%	0.00	YLR221C, YDL148C, YCR057C, YNL178W, YDR060W, YKL143W, YBR247C, YOR206W, YLR002C, YOR056C, YNR038W
GO:0000178	exosome (RNase complex)	4.33710365336028e-05	1.49041362658429e-07	12	1268	14	6603	0.00%	0.00	YOL021C, YGR095C, YDR280W, YHR081W, YOL142W, YGR158C, YNL251C, YCR035C, YGR195W, YHR069C, YDL111C, YNL232W
GO:0005732	small nucleolar ribonucleoprotein complex	9.028830123272e-05	3.102690764011e-07	49	1268	128	6603	0.00%	0.00	YLR129W, YNL096C, YDL208W, YPL126W, YDL014W, YJR002W, YNR054C, YJL069C, YHR072W-A, YOR310C, YBL026W, YPL081W, YPR137W, YMR093W, YLR186W, YJL109C, YMR229C, YDR378C, YOR078W, YGL123W, YDR398W, YHR196W, YBR181C, YLR222C, YML093W, YLR409C, YBL004W, YDL153C, YMR128W, YHR148W, YEL026W, YHR089C, YGR090W, YDR449C, YDL148C, YCR057C, YLR197W, YBR189W, YKL099C, YER127W, YNL075W, YER082C, YLR175W, YGR128C, Y…
GO:0030685	nucleolar preribosome	0.000175322570608684	6.02483060510942e-07	10	1268	11	6603	0.00%	0.00	YLR221C, YDL148C, YCR057C, YNL178W, YDR060W, YKL143W, YBR247C, YOR206W, YLR002C, YNR038W
GO:0005829	cytosol	0.000383816800016814	1.31895807565915e-06	163	1268	611	6603	0.00%	0.00	YPL201C, YLR325C, YDL136W, YER102W, YBR267W, YOR234C, YBL087C, YIR012W, YDR418W, YDL082W, YFR009W, YBL092W, YGR027C, YER117W, YKR057W, YPL131W, YGL031C, YPL111W, YLR167W, YBL076C, YLR388W, YML063W, YGL123W, YBR048W, YIL069C, YMR142C, YLR185W, YCR077C, YJL136C, YML024W, YDL081C, YBL072C, YDR321W, YPL143W, YDL184C, YBR084C-A, YDL130W, YBR189W, YMR079W, YDR101C, YMR230W, YBL039C, YJR094W-A, YGR240C,…
GO:0000786	nucleosome	0.000869758657380698	2.98886136556941e-06	10	1268	12	6603	0.00%	0.00	YBR009C, YBL002W, YOR064C, YBR010W, YDR224C, YNL030W, YBL052C, YBL003C, YDR225W, YNL031C
GO:0000788	nuclear nucleosome	0.000869758657380698	2.98886136556941e-06	10	1268	12	6603	0.00%	0.00	YBR009C, YBL002W, YOR064C, YBR010W, YDR224C, YNL030W, YBL052C, YBL003C, YDR225W, YNL031C
GO:0005654	nucleoplasm	0.00241347995830322	8.29374556117946e-06	93	1268	320	6603	0.00%	0.00	YHR197W, YLR033W, YPL126W, YHR143W-A, YOR207C, YHR119W, YDR228C, YDL042C, YDR073W, YIL126W, YMR033W, YMR061W, YNL151C, YNR053C, YKL058W, YJL087C, YGL070C, YGR252W, YBL052C, YIL038C, YBR154C, YPR190C, YMR270C, YOR116C, YDL051W, YDR195W, YKL109W, YOR064C, YDR448W, YKL125W, YLR384C, YNL113W, YGR200C, YDR101C, YDL150W, YDR303C, YKL144C, YMR223W, YER148W, YKR025W, YPR110C, YPL235W, YDR469W, YML015C, Y…
GO:0000785	chromatin	0.00442209285066102	1.51961953630963e-05	22	1268	47	6603	0.00%	0.00	YDR174W, YOR213C, YHR031C, YBR089C-A, YBR009C, YOL012C, YNL216W, YLR449W, YDL042C, YOR064C, YBR010W, YNL030W, YMR127C, YBL003C, YNL031C, YDR225W, YGL097W, YBL002W, YKL112W, YDR224C, YLR399C, YBL052C
GO:0000790	nuclear chromatin	0.00475028701459126	1.63240103594202e-05	21	1268	44	6603	0.00%	0.00	YDR174W, YOR213C, YHR031C, YBR089C-A, YBR009C, YOL012C, YNL216W, YDL042C, YOR064C, YBR010W, YNL030W, YMR127C, YBL003C, YNL031C, YDR225W, YGL097W, YBL002W, YKL112W, YDR224C, YLR399C, YBL052C
GO:0043614	multi-eIF complex	0.0184206414007453	6.33011731984375e-05	7	1268	8	6603	0.00%	0.00	YER025W, YJR007W, YOR361C, YMR309C, YNL244C, YMR146C, YPL237W
terms relating to F
GOID	TERM	CORRECTED_PVALUE	UNCORRECTED_PVALUE	NUM_LIST_ANNOTATIONS	LIST_SIZE	TOTAL_NUM_ANNOTATIONS	POPULATION_SIZE	FDR_RATE	EXPECTED_FALSE_POSITIVES	ANNOTATED_GENES
GO:0003735	structural constituent of ribosome	7.49505408121445e-29	2.20442767094543e-31	122	1268	231	6603	0.00%	0.00	YLR325C, YDL136W, YLL045C, YLR061W, YER102W, YOL120C, YOR234C, YMR194W, YBL087C, YOL039W, YDR418W, YDL082W, YPL198W, YBL092W, YHL033C, YGR027C, YER117W, YKR057W, YPL131W, YGL031C, YLR167W, YLR048W, YDR500C, YLR388W, YFL034C-A, YDL061C, YML063W, YGL123W, YBR048W, YIL069C, YMR142C, YLR185W, YJL136C, YML024W, YDL081C, YFR032C-A, YHR203C, YDR447C, YGL030W, YBL072C, YPL143W, YDL184C, YLR287C-A, YDL130…
GO:0005198	structural molecule activity	8.58187900349188e-18	2.52408205985055e-20	142	1268	359	6603	0.00%	0.00	YLR325C, YKL068W, YDL136W, YER102W, YBL079W, YOR234C, YBL087C, YDR418W, YDL082W, YBL092W, YGR027C, YER117W, YML104C, YKR057W, YJL061W, YPL131W, YGL031C, YLR167W, YLR388W, YML063W, YGL123W, YBR048W, YIL069C, YMR142C, YLR185W, YJL136C, YML024W, YDL081C, YMR153W, YBL072C, YPL143W, YDL184C, YDL130W, YBR084C-A, YGL092W, YBR189W, YMR230W, YJR094W-A, YOR098C, YLR344W, YBR191W, YHR021C, YOR312C, YGL103W,…
GO:0030515	snoRNA binding	1.42180760653238e-15	4.18178707803641e-18	26	1268	27	6603	0.00%	0.00	YLR222C, YLR129W, YPL126W, YPR112C, YML093W, YLR409C, YBL004W, YDL153C, YBR247C, YHR148W, YGR090W, YCR057C, YDL148C, YDR449C, YKL099C, YPR137W, YMR093W, YER082C, YJL109C, YMR229C, YOR078W, YDR398W, YGR128C, YHR196W, YDR324C, YLL011W
GO:0004004	ATP-dependent RNA helicase activity	1.49586353880104e-09	4.39959864353246e-12	22	1268	27	6603	0.00%	0.00	YKR024C, YJL050W, YHR065C, YMR290C, YDL084W, YLL008W, YGL120C, YKR086W, YBR142W, YJL033W, YLR276C, YDR021W, YGL171W, YGL078C, YDR194C, YDR243C, YKR059W, YER172C, YFL002C, YHR169W, YNR038W, YDL031W
GO:0008186	RNA-dependent ATPase activity	5.7183163414755e-09	1.68185774749279e-11	22	1268	28	6603	0.00%	0.00	YKR024C, YJL050W, YHR065C, YMR290C, YDL084W, YLL008W, YGL120C, YKR086W, YBR142W, YJL033W, YLR276C, YDR021W, YGL171W, YGL078C, YDR194C, YDR243C, YKR059W, YER172C, YFL002C, YHR169W, YNR038W, YDL031W
GO:0003724	RNA helicase activity	5.91589421630309e-08	1.73996888714797e-10	27	1268	42	6603	0.00%	0.00	YNL112W, YKR024C, YJL050W, YHR065C, YJL138C, YMR290C, YKL078W, YDL084W, YLL008W, YGL120C, YMR128W, YKR086W, YBR142W, YJL033W, YLR276C, YDR021W, YIL091C, YGL171W, YGL078C, YDR194C, YDR243C, YKR059W, YER172C, YFL002C, YHR169W, YNR038W, YDL031W
GO:0003743	translation initiation factor activity	2.31429219143857e-07	6.80674173952521e-10	21	1268	29	6603	0.00%	0.00	YJL138C, YDR429C, YBR079C, YMR146C, YDR211W, YMR260C, YPR163C, YMR309C, YPL237W, YER025W, YJR007W, YJR047C, YKR059W, YGR162W, YGR083C, YOR361C, YEL034W, YNL244C, YGR054W, YLR291C, YOL139C
GO:0003899	DNA-directed RNA polymerase activity	3.02536600876059e-07	8.89813531988408e-10	23	1268	34	6603	0.00%	0.00	YJL011C, YOR116C, YJL148W, YOR210W, YHR143W-A, YOR207C, YPR187W, YNL248C, YPR010C, YDR404C, YOR341W, YJR063W, YNL151C, YNL113W, YDL150W, YOR224C, YGL070C, YKL144C, YBR154C, YKR025W, YPR190C, YPR110C, YOR340C
GO:0008026	ATP-dependent helicase activity	1.7991915451359e-06	5.291739838635e-09	26	1268	44	6603	0.00%	0.00	YPL235W, YKR024C, YJL050W, YHR065C, YMR290C, YHR031C, YDL084W, YLL008W, YGL120C, YKR086W, YBR142W, YDR190C, YJL033W, YLR276C, YDR021W, YBR202W, YGL171W, YGL078C, YDR194C, YDR243C, YKR059W, YER172C, YFL002C, YHR169W, YNR038W, YDL031W
GO:0008135	translation factor activity, nucleic acid binding	6.57160359140893e-06	1.93282458570851e-08	26	1268	46	6603	0.00%	0.00	YJL138C, YDR429C, YBR079C, YMR146C, YDR211W, YAL003W, YKL081W, YMR260C, YPR163C, YMR309C, YPL237W, YBR143C, YER025W, YJR007W, YJR047C, YLR249W, YDR172W, YKR059W, YGR162W, YGR083C, YOR361C, YEL034W, YNL244C, YLR291C, YGR054W, YOL139C
GO:0008173	RNA methyltransferase activity	6.66324424632788e-05	1.9597777195082e-07	16	1268	23	6603	0.00%	0.00	YBR061C, YPL157W, YBL024W, YCL054W, YNR046W, YHR070W, YDL112W, YDR120C, YNL062C, YOL124C, YDR165W, YDL201W, YJL125C, YKR056W, YPL266W, YNL061W
GO:0045182	translation regulator activity	0.000102874140217028	3.02571000638317e-07	28	1268	57	6603	0.00%	0.00	YJL138C, YDR429C, YBR079C, YMR146C, YDR211W, YAL003W, YKL081W, YMR260C, YPR163C, YMR309C, YPL237W, YBR143C, YER025W, YJR007W, YJR047C, YLR249W, YDR172W, YKR059W, YGR162W, YGR083C, YOR361C, YEL034W, YNL244C, YLR291C, YGR054W, YOR276W, YOL139C, YLR067C
GO:0003676	nucleic acid binding	0.000111248438332615	3.27201289213573e-07	179	1268	670	6603	0.00%	0.00	YDR174W, YPL126W, YML113W, YMR290C, YBR079C, YDL084W, YMR288W, YHR206W, YBR297W, YKL205W, YDR365C, YIL131C, YPL131W, YGL031C, YDR225W, YBL026W, YDR243C, YNL062C, YJL109C, YMR229C, YMR070W, YDR364C, YMR270C, YLR222C, YHR089C, YBL003C, YNL031C, YPR065W, YOR159C, YBL032W, YGR099W, YDR194C, YDL148C, YJR047C, YNL251C, YDR303C, YHR170W, YGR128C, YER148W, YLR344W, YNL197C, YLR129W, YGL103W, YDL208W, YNL…
GO:0008175	tRNA methyltransferase activity	0.00020890382427786	6.14423012581942e-07	12	1268	15	6603	0.00%	0.00	YBR061C, YNL062C, YBL024W, YOL124C, YDR165W, YNR046W, YDL201W, YKR056W, YJL125C, YHR070W, YDL112W, YDR120C
GO:0016740	transferase activity	0.000426198502602913	1.25352500765563e-06	180	1268	687	6603	0.00%	0.00	YDL014W, YBR205W, YJL168C, YHR119W, YBR034C, YKL166C, YHR068W, YOR341W, YJR063W, YDR300C, YIL014W, YPL069C, YNL062C, YDR422C, YGL070C, YBL052C, YPR190C, YDR502C, YGL257C, YOR116C, YJL148W, YDR072C, YGR177C, YMR215W, YBL024W, YBR015C, YDR017C, YHR070W, YNL038W, YLR172C, YOR067C, YMR291W, YLR146C, YBR023C, YOL061W, YEL055C, YLR372W, YGR240C, YML106W, YJL186W, YKL144C, YPL273W, YDR459C, YPL227C, YDR…
GO:0008168	methyltransferase activity	0.00259177873699649	7.62287863822498e-06	33	1268	82	6603	0.00%	0.00	YDR469W, YDL014W, YJL168C, YPL157W, YHR119W, YDR198C, YNR046W, YBR034C, YDL112W, YDR120C, YBR271W, YNL062C, YOL124C, YKR056W, YJL125C, YPL266W, YOL141W, YNL061W, YML008C, YBR061C, YDR083W, YBL024W, YCL054W, YHR070W, YLR172C, YDR465C, YDR440W, YLR285W, YIL110W, YBR263W, YDR165W, YDL201W, YPL273W
GO:0004386	helicase activity	0.0035222676821293	1.0359610829792e-05	33	1268	83	6603	0.00%	0.00	YPL235W, YKR024C, YJL050W, YMR290C, YKL078W, YHR031C, YDL084W, YIL126W, YKR086W, YBR142W, YDR190C, YBR202W, YGL171W, YDR243C, YER171W, YKR059W, YHR169W, YFL002C, YDL031W, YHR065C, YNL112W, YJL138C, YLL008W, YGL120C, YMR128W, YJL033W, YDR021W, YLR276C, YIL091C, YGL078C, YDR194C, YER172C, YNR038W
GO:0016741	transferase activity, transferring one-carbon groups	0.00474975363254765	1.39698636251401e-05	33	1268	84	6603	0.00%	0.00	YDR469W, YDL014W, YJL168C, YPL157W, YHR119W, YDR198C, YNR046W, YBR034C, YDL112W, YDR120C, YBR271W, YNL062C, YOL124C, YKR056W, YJL125C, YPL266W, YOL141W, YNL061W, YML008C, YBR061C, YDR083W, YBL024W, YCL054W, YHR070W, YLR172C, YDR465C, YDR440W, YLR285W, YIL110W, YBR263W, YDR165W, YDL201W, YPL273W
GO:0008757	S-adenosylmethionine-dependent methyltransferase activity	0.0101408416146301	2.98260047489119e-05	26	1268	62	6603	0.00%	0.00	YDR469W, YJL168C, YBL024W, YHR119W, YDR198C, YCL054W, YNR046W, YBR034C, YHR070W, YDL112W, YLR172C, YDR120C, YBR271W, YDR465C, YLR285W, YDR440W, YNL062C, YIL110W, YOL124C, YDR165W, YDL201W, YJL125C, YPL273W, YPL266W, YNL061W, YML008C
GO:0000175	3'-5'-exoribonuclease activity	0.0358743403451176	0.000105512765720934	11	1268	18	6603	0.00%	0.00	YOL021C, YGR095C, YDR280W, YOL142W, YGR158C, YCR035C, YGR195W, YHR069C, YDL111C, YNL232W, YIL038C
GO:0004812	aminoacyl-tRNA ligase activity	0.0420856396673092	0.000123781293139145	17	1268	36	6603	0.00%	0.00	YOL097C, YPR033C, YOR335C, YGR264C, YOR168W, YLR060W, YPL160W, YNL247W, YDR037W, YBL076C, YHR020W, YBR121C, YDR341C, YDR023W, YIL078W, YHR019C, YGR185C
GO:0016875	ligase activity, forming carbon-oxygen bonds	0.0420856396673092	0.000123781293139145	17	1268	36	6603	0.00%	0.00	YOL097C, YPR033C, YOR335C, YGR264C, YOR168W, YLR060W, YPL160W, YNL247W, YDR037W, YBL076C, YHR020W, YBR121C, YDR341C, YDR023W, YIL078W, YHR019C, YGR185C
GO:0016876	ligase activity, forming aminoacyl-tRNA and related compounds	0.0420856396673092	0.000123781293139145	17	1268	36	6603	0.00%	0.00	YOL097C, YPR033C, YOR335C, YGR264C, YOR168W, YLR060W, YPL160W, YNL247W, YDR037W, YBL076C, YHR020W, YBR121C, YDR341C, YDR023W, YIL078W, YHR019C, YGR185C
different: over or underexpressed
genes	Q0130,Q0160,YAL001C,YAL002W,YAL005C,YAL008W,YAL012W,YAL015C,YAL017W,YAL028W,YAL034C,YAL037W,YAL044C,YAL060W,YAL061W,YAL062W,YAR007C,YAR019C,YAR023C,YAR027W,YAR035W,YBL001C,YBL015W,YBL019W,YBL022C,YBL035C,YBL039W-B,YBL041W,YBL048W,YBL049W,YBL058W,YBL059W,YBL064C,YBL065W,YBL069W,YBL078C,YBL091C-A,YBL099W,YBL101C,YBL107C,YBR001C,YBR003W,YBR005W,YBR006W,YBR008C,YBR013C,YBR018C,YBR022W,YBR024W,YBR026C…
terms relating to P
GOID	TERM	CORRECTED_PVALUE	UNCORRECTED_PVALUE	NUM_LIST_ANNOTATIONS	LIST_SIZE	TOTAL_NUM_ANNOTATIONS	POPULATION_SIZE	FDR_RATE	EXPECTED_FALSE_POSITIVES	ANNOTATED_GENES
GO:0007028	cytoplasm organization and biogenesis	6.78424504366051e-51	5.77874364877386e-54	206	2442	245	6603	0.00%	0.00	YJL050W, YHR197W, YCR072C, YPL126W, YDL014W, YMR290C, YDR339C, YBR267W, YHL034C, YJL069C, YGL029W, YIR012W, YDR418W, YDR365C, YPL131W, YLR167W, YGL171W, YNR053C, YDR060W, YJL109C, YMR229C, YJL010C, YOL080C, YFL002C, YBR048W, YPL217C, YLR222C, YLR009W, YDL213C, YDL060W, YAL025C, YML024W, YLR435W, YLR051C, YJL033W, YHR089C, YGR280C, YLR196W, YER006W, YGL078C, YDL148C, YDR101C, YOL144W, YHR170W, YGR…
GO:0042254	ribosome biogenesis and assembly	6.78424504366051e-51	5.77874364877386e-54	206	2442	245	6603	0.00%	0.00	YJL050W, YHR197W, YCR072C, YPL126W, YDL014W, YMR290C, YDR339C, YBR267W, YHL034C, YJL069C, YGL029W, YIR012W, YDR418W, YDR365C, YPL131W, YLR167W, YGL171W, YNR053C, YDR060W, YJL109C, YMR229C, YJL010C, YOL080C, YFL002C, YBR048W, YPL217C, YLR222C, YLR009W, YDL213C, YDL060W, YAL025C, YML024W, YLR435W, YLR051C, YJL033W, YHR089C, YGR280C, YLR196W, YER006W, YGL078C, YDL148C, YDR101C, YOL144W, YHR170W, YGR…
GO:0007046	ribosome biogenesis	3.62247196763607e-47	3.08558089236463e-50	178	2442	206	6603	0.00%	0.00	YJL050W, YHR197W, YPL126W, YDL014W, YMR290C, YDR339C, YBR267W, YHL034C, YJL069C, YGL029W, YDR365C, YGL171W, YNR053C, YJL109C, YMR229C, YJL010C, YOL080C, YFL002C, YPL217C, YLR222C, YLR009W, YDL213C, YDL060W, YAL025C, YLR435W, YLR051C, YJL033W, YHR089C, YGR280C, YLR196W, YER006W, YGL078C, YDL148C, YDR101C, YOL144W, YHR170W, YGR128C, YNR038W, YOL021C, YLR129W, YKR024C, YDL208W, YOL121C, YLR022C, YKL…
GO:0006364	rRNA processing	1.75135188169154e-41	1.49178184130455e-44	151	2442	172	6603	0.00%	0.00	YJL050W, YHR197W, YPL126W, YDL014W, YMR290C, YDR339C, YHL034C, YJL069C, YGL029W, YDR365C, YGL171W, YJL109C, YMR229C, YJL010C, YOL080C, YFL002C, YPL217C, YLR222C, YDL213C, YDL060W, YAL025C, YLR435W, YLR051C, YJL033W, YHR089C, YGR280C, YLR196W, YER006W, YGL078C, YDL148C, YOL144W, YGR128C, YNR038W, YOL021C, YLR129W, YKR024C, YDL208W, YOL121C, YLR022C, YNL163C, YBR142W, YOR310C, YMR239C, YCL031C, YPR…
GO:0006365	35S primary transcript processing	7.03905142690749e-18	5.99578486107963e-21	70	2442	80	6603	0.00%	0.00	YOR145C, YJL050W, YHR197W, YDL014W, YPR112C, YDR339C, YHL034C, YJL069C, YGR195W, YGL171W, YMR229C, YHR069C, YDL111C, YFL002C, YDL031W, YPL217C, YDR280W, YKR060W, YLL008W, YLR051C, YGL120C, YCR035C, YJL033W, YHR089C, YGR280C, YLR276C, YDR021W, YGL078C, YDL148C, YER127W, YNL075W, YGR251W, YNL232W, YNR038W, YPL235W, YKR024C, YOL021C, YDL208W, YJR002W, YLR022C, YNR054C, YBR247C, YHR072W-A, YOR310C, Y…
GO:0030490	processing of 20S pre-rRNA	2.63365580924103e-13	2.24331840650855e-16	42	2442	44	6603	0.00%	0.00	YLR129W, YPL126W, YDL014W, YJR002W, YOR310C, YPR137W, YMR093W, YJL109C, YMR229C, YGR103W, YOR078W, YDR398W, YOR056C, YHR196W, YJR145C, YLR222C, YML093W, YPL012W, YDL153C, YLR435W, YGL120C, YHR148W, YMR128W, YEL026W, YLR068W, YOR287C, YOR004W, YDR449C, YDL148C, YCR057C, YNL207W, YKL099C, YLR197W, YOR119C, YNL075W, YDL166C, YIL019W, YGR128C, YJL191W, YCR031C, YDR324C, YLL011W
GO:0016072	rRNA metabolism	5.0479045460925e-13	4.29974833568356e-16	156	2442	253	6603	0.00%	0.00	YJL050W, YHR197W, YPL126W, YDL014W, YMR290C, YDR339C, YHL034C, YJL069C, YGL029W, YDR365C, YGL171W, YJL109C, YMR229C, YJL010C, YOL080C, YFL002C, YPL217C, YLR222C, YDL213C, YDL060W, YAL025C, YLR435W, YLR051C, YJL033W, YHR089C, YGR280C, YLR196W, YER006W, YGL078C, YDL148C, YOL144W, YGR128C, YNR038W, YOL021C, YLR129W, YKR024C, YDL208W, YOL121C, YLR022C, YNL163C, YBR142W, YOR310C, YMR239C, YCL031C, YPR…
GO:0042255	ribosome assembly	6.8557490793665e-12	5.83964998242462e-15	54	2442	64	6603	0.00%	0.00	YKR024C, YHR197W, YCR072C, YEL054C, YDL014W, YOL077C, YIR012W, YDR418W, YBR142W, YDR312W, YCL031C, YPL131W, YLR167W, YLR048W, YPL193W, YNR053C, YDR060W, YLR075W, YLR340W, YGR214W, YOL080C, YLR106C, YBR048W, YFL002C, YDL031W, YPL217C, YDR025W, YGR245C, YOL142W, YML024W, YHR088W, YLL008W, YDR447C, YGR159C, YLR276C, YLR221C, YGL078C, YLR448W, YOR063W, YML073C, YHR085W, YOL127W, YKR081C, YNL182C, YNL…
GO:0042257	ribosomal subunit assembly	7.10175087494114e-12	6.04919154594646e-15	47	2442	53	6603	0.00%	0.00	YKR024C, YHR197W, YCR072C, YEL054C, YDL014W, YOL077C, YIR012W, YDR418W, YBR142W, YDR312W, YCL031C, YPL131W, YLR167W, YLR048W, YPL193W, YDR060W, YLR075W, YLR340W, YGR214W, YLR106C, YBR048W, YFL002C, YDL031W, YDR025W, YML024W, YHR088W, YLL008W, YDR447C, YGR159C, YLR276C, YGL078C, YLR221C, YLR448W, YOR063W, YML073C, YHR085W, YOL127W, YKR081C, YNL182C, YOL144W, YHR170W, YPL211W, YJL191W, YNR038W, YGR…
GO:0006396	RNA processing	2.71861493314616e-10	2.31568563300355e-13	198	2442	357	6603	0.00%	0.00	YJL050W, YHR197W, YPL126W, YDL014W, YMR290C, YDR339C, YIR005W, YHL034C, YJL069C, YDL084W, YMR288W, YGL029W, YKL205W, YDR365C, YBL026W, YGL171W, YDR243C, YGR048W, YKL208W, YJL109C, YMR087W, YMR229C, YJL010C, YOL080C, YFL002C, YDR364C, YPL217C, YLR222C, YDL213C, YDL060W, YAL025C, YLR435W, YLR051C, YJL033W, YHR089C, YGR280C, YLR196W, YER006W, YDR416W, YOR159C, YGL078C, YDR194C, YNR015W, YDL148C, YGL…
GO:0000027	ribosomal large subunit assembly and maintenance	4.3882578406872e-09	3.73786868883066e-12	36	2442	40	6603	0.00%	0.00	YKR024C, YHR197W, YCR072C, YEL054C, YDL014W, YOL077C, YIR012W, YDR418W, YBR142W, YDR312W, YPL131W, YPL193W, YDR060W, YLR075W, YLR340W, YLR106C, YFL002C, YDL031W, YHR088W, YLL008W, YLR276C, YGL078C, YLR221C, YLR448W, YHR085W, YML073C, YOR063W, YKR081C, YOL127W, YNL182C, YOL144W, YHR170W, YPL211W, YHR066W, YGR085C, YNR038W
GO:0042273	ribosomal large subunit biogenesis	1.27436681148024e-07	1.08549132153343e-10	23	2442	23	6603	0.00%	0.00	YLR009W, YER002W, YGL111W, YPL093W, YER126C, YBR267W, YAL025C, YGL120C, YNL163C, YNL002C, YPR016C, YKL021C, YKL082C, YHR052W, YOR272W, YDR101C, YKL009W, YNL110C, YGR103W, YJL122W, YPL211W, YFR001W, YDR091C
GO:0006996	organelle organization and biogenesis	4.79202637849772e-07	4.08179418952106e-10	506	2442	1120	6603	0.00%	0.00	YMR202W, YHR197W, YCR072C, YGL240W, YNL242W, YGL127C, YMR290C, YGR004W, YDR339C, YJL069C, YDL084W, YLR319C, YHR119W, YDL042C, YGL029W, YOL090W, YIR012W, YML104C, YPL269W, YPL131W, YIL065C, YLR167W, YNR035C, YNR053C, YDL029W, YLR190W, YGR268C, YJL010C, YOR057W, YGL070C, YOL080C, YFL002C, YBR048W, YPL217C, YMR142C, YLR222C, YLR009W, YDL213C, YNL020C, YDL060W, YDR206W, YAL025C, YML024W, YLR051C, YDL…
GO:0006461	protein complex assembly	5.59685433245548e-06	4.76733759152937e-09	96	2442	162	6603	0.00%	0.00	YOR145C, YMR186W, YHR197W, YCR072C, YDL014W, YIR005W, YDL084W, YMR288W, YIR012W, YDR418W, YDR312W, YPL131W, YLR167W, YBR195C, YLR048W, YNR053C, YDR243C, YDR060W, YKL208W, YLL009C, YML102W, YOR057W, YOL080C, YFL002C, YDR364C, YBR048W, YOR056C, YJL003W, YDL031W, YPL217C, YML024W, YLL008W, YHR088W, YDR447C, YPL240C, YLR276C, YLR221C, YGL078C, YLR448W, YKR081C, YDL028C, YOL144W, YDL107W, YHR170W, YNR…
GO:0044248	cellular catabolism	1.45460693870973e-05	1.23901783535752e-08	198	2442	392	6603	0.00%	0.00	YJL050W, YGL240W, YJL052W, YDR394W, YML092C, YBR280C, YIR032C, YGR253C, YLR286C, YBR001C, YCL064C, YHR104W, YBL026W, YPL111W, YDL126C, YBR273C, YIR029W, YIL125W, YEL015W, YBR117C, YBR084W, YGR048W, YNL141W, YOR362C, YFR050C, YJR009C, YDR358W, YFR052W, YNL199C, YDL168W, YKL213C, YAL044C, YCR077C, YER021W, YDR380W, YDR321W, YGL116W, YDR427W, YLR345W, YIL075C, YBR170C, YIL050W, YOR136W, YKL218C, YPL…
GO:0009056	catabolism	1.48446155299137e-05	1.26444766012893e-08	204	2442	406	6603	0.00%	0.00	YJL050W, YGL240W, YJL052W, YDR394W, YML092C, YBR280C, YIR032C, YGR253C, YLR286C, YBR001C, YCL064C, YHR104W, YBL026W, YPL111W, YDL126C, YBR273C, YIR029W, YIL125W, YEL015W, YBR117C, YBR084W, YGR048W, YNL141W, YOR362C, YFR050C, YJR009C, YDR358W, YFR052W, YNL199C, YDL168W, YKL213C, YAL044C, YCR077C, YER021W, YDR380W, YDR321W, YGL116W, YDR427W, YLR345W, YIL075C, YBR170C, YIL050W, YOR136W, YKL218C, YPL…
GO:0006066	alcohol metabolism	2.07624960649069e-05	1.76852607026464e-08	96	2442	165	6603	0.00%	0.00	YPL201C, YNL111C, YMR202W, YMR105C, YMR220W, YLR056W, YHR007C, YGL227W, YJL052W, YLR228C, YEL012W, YHR104W, YOL136C, YBR145W, YBR117C, YDL189W, YDR081C, YLL012W, YER044C, YLR251W, YKR097W, YJR009C, YOR374W, YNL199C, YML008C, YMR145C, YOR047C, YJL167W, YHR174W, YGL001C, YDR255C, YML075C, YKL150W, YJR096W, YAR035W, YAL017W, YGL179C, YKL048C, YKL035W, YLR345W, YHR001W, YJL089W, YPL028W, YJL153C, YGR…
GO:0006091	generation of precursor metabolites and energy	2.5253040448061e-05	2.15102559182802e-08	128	2442	235	6603	0.00%	0.00	YPL201C, YNL111C, YOL077W-A, YOL008W, YGL227W, Q0130, YLR258W, YJL052W, YBL099W, YHR051W, YPR026W, YEL011W, YER054C, YBR001C, YPL031C, YIL099W, YOR142W, YEL012W, YGL018C, YDL181W, YOL136C, YKR058W, YIL125W, YBR145W, YNL037C, YBR117C, YDL004W, YDR081C, YBR084W, YML081C-A, YKR097W, YJR009C, YJL103C, YNL199C, YJL003W, YGR244C, YHR047C, YOR178C, YMR145C, YMR030W, YHR174W, YDR255C, YGL256W, YKL150W, Y…
GO:0008152	metabolism	3.42258564727936e-05	2.91531997212893e-08	1321	2442	3283	6603	0.00%	0.00	YHR197W, YGL127C, YHR119W, YHR051W, YIR012W, YIL008W, YKL205W, YBR057C, YHR068W, YOL071W, YFL030W, YDL126C, YEL015W, YML028W, YNL062C, YCR060W, YJR009C, YFR052W, YNL036W, YNL292W, YGL257C, YBR120C, YAL015C, YOR047C, YGR177C, YML024W, YKL109W, YML075C, YDR501W, YDR380W, YBR244W, YGL179C, YLR384C, YIR034C, YDR510W, YIL075C, YEL047C, YMR079W, YKR066C, YGL037C, YMR223W, YER148W, YCL040W, YPR001W, YDR…
GO:0006732	coenzyme metabolism	0.000123811511439628	1.05461253355731e-07	77	2442	129	6603	0.00%	0.00	YOL077W-A, Q0130, YKR072C, YBL099W, YOR142W, YJL060W, YDL181W, YML004C, YIL125W, YBR145W, YNL037C, YBR117C, YDL004W, YBR084W, YML081C-A, YBL015W, YMR243C, YOR125C, YBR176W, YEL041W, YGR244C, YJR025C, YMR145C, YOR143C, YGL256W, YFR047C, YOL096C, YLR201C, YJR078W, YGR008C, YLR146C, YFL018C, YDR236C, YBR003W, YOR136W, YPL262W, YMR020W, YGL037C, YPR001W, YOR356W, YDR204W, YGR255C, YJR049C, YOR054C, Y…
GO:0043283	biopolymer metabolism	0.000503876672864035	4.29196484551989e-07	776	2442	1861	6603	0.00%	0.00	YOL097C, YHR197W, YGL127C, YIR005W, YDR394W, YHR119W, YDL042C, YBR297W, YOL090W, YIL008W, YGR253C, YKL205W, YBR057C, YDL105W, YHR068W, YOL071W, YLR167W, YDL126C, YJL090C, YEL015W, YDL122W, YNL062C, YMR087W, YOR057W, YPL203W, YFR052W, YOL080C, YNL292W, YMR270C, YPL217C, YGL257C, YDR331W, YAL015C, YOR047C, YBL024W, YLR051C, YDR501W, YNL038W, YBL003C, YER006W, YDR416W, YOR159C, YLR384C, YNR015W, YDR…
GO:0015980	energy derivation by oxidation of organic compounds	0.000932768941372834	7.94522096569705e-07	106	2442	197	6603	0.00%	0.00	YPL201C, YOL008W, YGL227W, YLR258W, YJL052W, YPR026W, YEL011W, YER054C, YBR001C, YPL031C, YIL099W, YOR142W, YEL012W, YGL018C, YOL136C, YKR058W, YIL125W, YBR145W, YNL037C, YBR117C, YDR081C, YBR084W, YKR097W, YJR009C, YNL199C, YJL003W, YGR244C, YHR047C, YOR178C, YMR145C, YMR030W, YHR174W, YDR255C, YGL256W, YDR074W, YLR201C, YPR160W, YLR345W, YIL050W, YOR136W, YJL089W, YPL262W, YDL066W, YCR005C, YIR…
GO:0051186	cofactor metabolism	0.00158418022889994	1.3493869070698e-06	89	2442	161	6603	0.00%	0.00	YOL077W-A, YLR205C, Q0130, YKR072C, YOR226C, YBL099W, YOR142W, YJL060W, YGL018C, YIL056W, YER014W, YDL181W, YML004C, YIL125W, YBR145W, YNL037C, YBR117C, YDL004W, YBR084W, YML081C-A, YBL015W, YMR243C, YOR125C, YBR176W, YDR047W, YEL041W, YGR244C, YJR025C, YMR145C, YOR143C, YGL256W, YFR047C, YOL096C, YLR201C, YJR078W, YGR008C, YLR146C, YFL018C, YBR003W, YDR236C, YOR136W, YPL262W, YMR020W, YGL037C, Y…
GO:0006950	response to stress	0.00173519039018153	1.47801566454985e-06	215	2442	453	6603	0.00%	0.00	YMR032W, YOR386W, YBR223C, YGL127C, YDR388W, YHR008C, YKR072C, YLR319C, YDL042C, YPL087W, YER011W, YHR206W, YOL090W, YIL008W, YGR253C, YDL200C, YBR001C, YDR171W, YDL105W, YHR104W, YDR225W, YJL090C, YLR383W, YDR162C, YBL022C, YML028W, YDR346C, YER174C, YML102W, YGL070C, YNL036W, YNL201C, YOR178C, YMR152W, YML007W, YKL213C, YDR317W, YAL015C, YOR047C, YJL144W, YDL047W, YPL242C, YLR260W, YIL033C, YDR…
GO:0006694	steroid biosynthesis	0.00276424393000694	2.35455189949484e-06	25	2442	32	6603	0.00%	0.00	YNL111C, YMR202W, YMR220W, YMR015C, YLR056W, YJL167W, YHR007C, YGL001C, YML126C, YML075C, YKL150W, YLR228C, YMR208W, YGR175C, YGR060W, YNR043W, YNL231C, YHR072W, YHR133C, YPL117C, YPL028W, YLR100W, YER044C, YHR042W, YML008C
GO:0016126	sterol biosynthesis	0.00276424393000694	2.35455189949484e-06	25	2442	32	6603	0.00%	0.00	YNL111C, YMR202W, YMR220W, YMR015C, YLR056W, YJL167W, YHR007C, YGL001C, YML126C, YML075C, YKL150W, YLR228C, YMR208W, YGR175C, YGR060W, YNR043W, YNL231C, YHR072W, YHR133C, YPL117C, YPL028W, YLR100W, YER044C, YHR042W, YML008C
GO:0030489	processing of 27S pre-rRNA	0.00278588216786344	2.37298310720906e-06	13	2442	13	6603	0.00%	0.00	YPR143W, YHR081W, YAL025C, YKR081C, YHR088W, YGL120C, YCL054W, YNL163C, YKL014C, YNL002C, YPR016C, YGL246C, YPL146C
GO:0005975	carbohydrate metabolism	0.00311120360928012	2.65008825321987e-06	118	2442	228	6603	0.00%	0.00	YMR105C, YDL103C, YGL227W, YLR258W, YJL052W, YBR297W, YPR026W, YEL011W, YLR286C, YER054C, YBR001C, YPL031C, YIL099W, YOR142W, YEL012W, YHR104W, YOL136C, YKR058W, YIL125W, YNL037C, YBR117C, YDL189W, YDR272W, YGL156W, YKR097W, YJR009C, YNL199C, YGR244C, YGR032W, YHR047C, YOR178C, YOR047C, YHR174W, YDR255C, YOR358W, YKL109W, YJR096W, YDR074W, YPR160W, YAL017W, YGL179C, YKL048C, YBR023C, YKL035W, YLR…
GO:0008202	steroid metabolism	0.00338783111824444	2.88571645506341e-06	31	2442	43	6603	0.00%	0.00	YNL111C, YMR202W, YMR220W, YMR015C, YLR056W, YJL167W, YHR007C, YGR177C, YKR003W, YGL001C, YML126C, YML075C, YKL150W, YLR228C, YMR208W, YGR175C, YGR060W, YNR043W, YNL231C, YHR072W, YHR133C, YHR001W, YNR019W, YLL012W, YPL117C, YPL028W, YLR100W, YLR189C, YER044C, YHR042W, YML008C
GO:0044237	cellular metabolism	0.00380886842677692	3.24435130049141e-06	1262	2442	3172	6603	0.00%	0.00	YHR197W, YGL127C, YHR119W, YHR051W, YIL008W, YKL205W, YBR057C, YHR068W, YOL071W, YFL030W, YDL126C, YEL015W, YML028W, YNL062C, YCR060W, YJR009C, YFR052W, YNL036W, YNL292W, YGL257C, YBR120C, YAL015C, YOR047C, YGR177C, YKL109W, YML075C, YDR501W, YDR380W, YBR244W, YGL179C, YLR384C, YIR034C, YDR510W, YIL075C, YMR079W, YKR066C, YGL037C, YMR223W, YER148W, YCL040W, YPR001W, YDR258C, YNR046W, YKR086W, YDR…
GO:0044238	primary metabolism	0.00432270607823782	3.68203243461484e-06	1195	2442	2993	6603	0.00%	0.00	YHR197W, YGL127C, YHR119W, YIR012W, YIL008W, YKL205W, YBR057C, YHR068W, YOL071W, YFL030W, YDL126C, YEL015W, YNL062C, YCR060W, YJR009C, YFR052W, YNL292W, YGL257C, YBR120C, YAL015C, YOR047C, YGR177C, YML024W, YKL109W, YML075C, YDR501W, YDR380W, YGL179C, YLR384C, YIR034C, YDR510W, YIL075C, YMR079W, YGL037C, YMR223W, YER148W, YCL040W, YPR001W, YDR258C, YNR046W, YKR086W, YDR190C, YDL112W, YCR036W, YCL…
GO:0006112	energy reserve metabolism	0.00433166911999864	3.68966705280974e-06	27	2442	36	6603	0.00%	0.00	YLR273C, YBL058W, YMR311C, YIL045W, YLR258W, YFR003C, YPR026W, YDR074W, YEL011W, YBR001C, YER054C, YPL031C, YPR160W, YIL099W, YDR001C, YBR126C, YMR261C, YKR058W, YIL050W, YFR015C, YGL134W, YML100W, YIR026C, YPR184W, YJL137C, YHR047C, YOR178C
GO:0006360	transcription from RNA polymerase I promoter	0.00450023588801421	3.83325033050614e-06	23	2442	29	6603	0.00%	0.00	YJL148W, YOR210W, YHR143W-A, YOR061W, YPR187W, YNL248C, YPR010C, YKL125W, YOR341W, YML043C, YJR063W, YBR049C, YIL035C, YNL113W, YBL014C, YJL025W, YOR224C, YML121W, YER148W, YBR154C, YPR110C, YMR270C, YOR340C
GO:0006092	main pathways of carbohydrate metabolism	0.00591584630764563	5.03905136937447e-06	47	2442	75	6603	0.00%	0.00	YMR135C, YGL227W, YJL052W, YGL062W, YPR074C, YAL038W, YNR001C, YOR142W, YGR254W, YEL012W, YOL136C, YIL107C, YIL125W, YNL037C, YBR117C, YDR178W, YKR097W, YJR009C, YNL199C, YGR244C, YIL097W, YIL017C, YMR280C, YHR174W, YDR255C, YCL039W, YKL085W, YLR174W, YOR095C, YGL253W, YKL148C, YGR256W, YLR345W, YDR148C, YOR136W, YGR248W, YJL089W, YPL262W, YDL066W, YCR005C, YFR053C, YGR240C, YNL241C, YCL040W, YPR…
GO:0016125	sterol metabolism	0.00669997447241998	5.70696292369675e-06	30	2442	42	6603	0.00%	0.00	YNL111C, YMR202W, YMR220W, YMR015C, YLR056W, YJL167W, YHR007C, YKR003W, YGL001C, YML126C, YML075C, YKL150W, YLR228C, YMR208W, YGR175C, YGR060W, YNR043W, YNL231C, YHR072W, YHR133C, YHR001W, YNR019W, YLL012W, YPL117C, YPL028W, YLR100W, YLR189C, YER044C, YHR042W, YML008C
GO:0006696	ergosterol biosynthesis	0.00717006219954078	6.10737836417443e-06	21	2442	26	6603	0.00%	0.00	YMR202W, YMR220W, YMR015C, YLR056W, YJL167W, YHR007C, YGL001C, YML126C, YML075C, YKL150W, YMR208W, YGR175C, YGR060W, YNR043W, YHR072W, YPL117C, YPL028W, YLR100W, YER044C, YHR042W, YML008C
GO:0008204	ergosterol metabolism	0.00717006219954078	6.10737836417443e-06	21	2442	26	6603	0.00%	0.00	YMR202W, YMR220W, YMR015C, YLR056W, YJL167W, YHR007C, YGL001C, YML126C, YML075C, YKL150W, YMR208W, YGR175C, YGR060W, YNR043W, YHR072W, YPL117C, YPL028W, YLR100W, YER044C, YHR042W, YML008C
GO:0051187	cofactor catabolism	0.0091126314591871	7.76203701804694e-06	16	2442	18	6603	0.00%	0.00	YIL125W, YNL037C, YLR205C, YDR148C, YOR136W, YPL262W, YKL085W, YDR178W, YLR299W, YNR001C, YOR142W, YKL148C, YPR001W, YGR244C, YOR356W, YLL041C
GO:0006979	response to oxidative stress	0.0107680878174442	9.17213613070204e-06	41	2442	64	6603	0.00%	0.00	YHR008C, YGR029W, YLR109W, YPL239W, YDR513W, YKL143W, YHR206W, YIL008W, YKL026C, YCL035C, YPL091W, YBR006W, YDR353W, YGR209C, YML028W, YDR346C, YIL010W, YDR011W, YER174C, YBL064C, YNL036W, YFL014W, YML007W, YDR453C, YKL062W, YHR111W, YHR106W, YKL150W, YMR250W, YBR244W, YJR104C, YJL101C, YPL196W, YBR037C, YIR037W, YKR066C, YGR088W, YDL166C, YNL241C, YCL033C, YKL086W
GO:0044262	cellular carbohydrate metabolism	0.0129225952882086	1.1007321369854e-05	107	2442	208	6603	0.00%	0.00	YMR105C, YDL103C, YGL227W, YLR258W, YJL052W, YPR026W, YEL011W, YLR286C, YER054C, YBR001C, YPL031C, YIL099W, YOR142W, YEL012W, YHR104W, YOL136C, YKR058W, YIL125W, YNL037C, YBR117C, YDL189W, YKR097W, YJR009C, YNL199C, YGR244C, YGR032W, YHR047C, YOR178C, YOR047C, YHR174W, YDR255C, YJR096W, YDR074W, YPR160W, YAL017W, YGL179C, YKL048C, YBR023C, YKL035W, YLR345W, YIL050W, YOR136W, YJL089W, YPL262W, YDL…
GO:0006084	acetyl-CoA metabolism	0.0162805671679851	1.38676040613161e-05	17	2442	20	6603	0.00%	0.00	YKL085W, YNR001C, YOR142W, YKL148C, YFL018C, YIL125W, YNL037C, YDR148C, YBL015W, YOR136W, YPL262W, YDR178W, YLR153C, YGR244C, YGR193C, YPR001W, YLL041C
GO:0006800	oxygen and reactive oxygen species metabolism	0.0188147378471056	1.60261821525601e-05	41	2442	65	6603	0.00%	0.00	YHR008C, YGR029W, YLR109W, YPL239W, YDR513W, YKL143W, YHR206W, YIL008W, YKL026C, YCL035C, YPL091W, YBR006W, YDR353W, YGR209C, YML028W, YDR346C, YIL010W, YDR011W, YER174C, YBL064C, YNL036W, YFL014W, YML007W, YDR453C, YKL062W, YHR111W, YHR106W, YKL150W, YMR250W, YBR244W, YJR104C, YJL101C, YPL196W, YBR037C, YIR037W, YKR066C, YGR088W, YDL166C, YNL241C, YCL033C, YKL086W
GO:0009084	glutamine family amino acid biosynthesis	0.0209980419461849	1.78858960359326e-05	21	2442	27	6603	0.00%	0.00	YOR130C, YAL062W, YLR017W, YLR174W, YNR001C, YJR109C, YDL171C, YJL088W, YOL140W, YDR300C, YHR018C, YNL037C, YOL058W, YOR136W, YDL066W, YOR375C, YCR005C, YHR037W, YLR142W, YER069W, YMR062C
GO:0009109	coenzyme catabolism	0.0220751656043861	1.88033778572284e-05	15	2442	17	6603	0.00%	0.00	YIL125W, YNL037C, YDR148C, YOR136W, YPL262W, YKL085W, YDR178W, YLR299W, YNR001C, YOR142W, YKL148C, YPR001W, YGR244C, YOR356W, YLL041C
GO:0006519	amino acid and derivative metabolism	0.0252088013901317	2.14725735861429e-05	102	2442	199	6603	0.00%	0.00	YOL097C, YPR145W, YAL062W, YLR060W, YPL160W, YCL064C, YHR068W, YDR037W, YPL111W, YDR300C, YFL030W, YNL037C, YHR020W, YJR010W, YKL211C, YLR451W, YGR208W, YMR170C, YLR142W, YIL116W, YER069W, YPR167C, YDR502C, YOL064C, YAL044C, YPR060C, YOR130C, YKL181W, YOR335C, YLR017W, YDR035W, YIR017C, YDR234W, YMR250W, YDR380W, YAR035W, YJR109C, YDR321W, YDL171C, YJR070C, YOL140W, YLR146C, YFL018C, YKL194C, YIR…
GO:0006139	nucleobase, nucleoside, nucleotide and nucleic acid metabolism	0.0311088088897125	2.64981336368931e-05	617	2442	1487	6603	0.00%	0.00	YOL097C, YHR197W, YGL127C, YIR005W, YHR119W, YDL042C, YBR297W, YOL090W, YKL205W, YBR057C, YDL105W, YOL071W, YJL090C, YEL015W, YNL062C, YMR087W, YOL080C, YNL292W, YMR270C, YPL217C, YAL015C, YOR047C, YBL024W, YKL109W, YLR051C, YDR501W, YJR078W, YBL003C, YER006W, YDR416W, YOR159C, YLR384C, YNR015W, YOR243C, YEL055C, YGL037C, YDR023W, YER148W, YJL115W, YDL208W, YJR049C, YNR046W, YKR086W, YDR190C, YOR…
GO:0044265	cellular macromolecule catabolism	0.0404690900708815	3.4471115903647e-05	144	2442	299	6603	0.00%	0.00	YJL050W, YGL240W, YJL052W, YDR394W, YML092C, YBR280C, YGR253C, YLR286C, YBR001C, YHR104W, YBL026W, YDL126C, YBR273C, YEL015W, YBR117C, YGR048W, YOR362C, YFR050C, YJR009C, YDR358W, YFR052W, YNL199C, YKL213C, YCR077C, YER021W, YGL116W, YDR427W, YLR345W, YIL075C, YBR170C, YIL050W, YER143W, YOL038W, YDL007W, YGR240C, YMR314W, YCL040W, YLR136C, YOL021C, YLR270W, YIR025W, YPR103W, YHR043C, YDR143C, YAL…
GO:0005996	monosaccharide metabolism	0.0458354600215712	3.90421294902651e-05	54	2442	94	6603	0.00%	0.00	YMR105C, YMR135C, YDR368W, YGL227W, YJL052W, YGL062W, YPR074C, YHR043C, YAL038W, YGR254W, YEL012W, YCR036W, YHR104W, YOL032W, YOL136C, YIL107C, YBR117C, YDL189W, YBR018C, YKR097W, YJL155C, YJR009C, YNL199C, YIL097W, YIL017C, YMR280C, YOR047C, YHR174W, YDR255C, YGR194C, YLR070C, YCL039W, YJR096W, YOR095C, YGL253W, YHR046C, YER129W, YAL017W, YGL179C, YKL048C, YGR256W, YKL035W, YLR345W, YDR287W, YGR…
GO:0016043	cell organization and biogenesis	0.046626388618311	3.97158335760741e-05	714	2442	1744	6603	0.00%	0.00	YMR202W, YHR197W, YNL242W, YGL127C, YIR005W, YHR119W, YDL042C, YDL092W, YOL090W, YIR012W, YIL008W, YKL205W, YBL069W, YPL131W, YLR167W, YDL126C, YOL111C, YCL048W, YOR057W, YPL203W, YMR004W, YOL080C, YGR023W, YPL217C, YOL018C, YMR142C, YLR009W, YDR206W, YML024W, YLR051C, YBL003C, YDL220C, YER006W, YGR099W, YKL096W, YDR055W, YMR079W, YOR040W, YGL037C, YOR098C, YPL253C, YJL115W, YDL208W, YGL190C, YDR…
terms relating to C
GOID	TERM	CORRECTED_PVALUE	UNCORRECTED_PVALUE	NUM_LIST_ANNOTATIONS	LIST_SIZE	TOTAL_NUM_ANNOTATIONS	POPULATION_SIZE	FDR_RATE	EXPECTED_FALSE_POSITIVES	ANNOTATED_GENES
GO:0044464	cell part	2.24483086001121e-30	5.42229676331211e-33	2191	2442	5460	6603	0.00%	0.00	YGL127C, YHR068W, YEL015W, YNL062C, YCL048W, YJR009C, YFR052W, YML063W, YMR142C, YGR177C, YBR163W, YKL109W, YML075C, YDR501W, YPL158C, YPL247C, YLR384C, YIR034C, YDR510W, YKL096W, YIL075C, YEL047C, YLR408C, YDR031W, YGL037C, YGR093W, YMR223W, YCL040W, YPR001W, YGR207C, YNR021W, YIL158W, YKR086W, YDR190C, YMR305C, YDL112W, YCR036W, YAL002W, YCL031C, YBR202W, YJL076W, YHR094C, YER032W, YDR309C, YCR…
GO:0005623	cell	2.92865142932544e-30	7.07403726890202e-33	2191	2442	5461	6603	0.00%	0.00	YGL127C, YHR068W, YEL015W, YNL062C, YCL048W, YJR009C, YFR052W, YML063W, YMR142C, YGR177C, YBR163W, YKL109W, YML075C, YDR501W, YPL158C, YPL247C, YLR384C, YIR034C, YDR510W, YKL096W, YIL075C, YEL047C, YLR408C, YDR031W, YGL037C, YGR093W, YMR223W, YCL040W, YPR001W, YGR207C, YNR021W, YIL158W, YKR086W, YDR190C, YMR305C, YDL112W, YCR036W, YAL002W, YCL031C, YBR202W, YJL076W, YHR094C, YER032W, YDR309C, YCR…
GO:0005830	cytosolic ribosome (sensu Eukaryota)	1.9635655484337e-27	4.74291195273842e-30	137	2442	174	6603	0.00%	0.00	YLR325C, YDL136W, YER102W, YBR267W, YOR234C, YBL087C, YIR012W, YDR418W, YDL082W, YFR009W, YBL092W, YGR027C, YER117W, YKR057W, YPL131W, YGL031C, YLR167W, YLR388W, YML063W, YGL123W, YBR048W, YIL069C, YMR142C, YLR185W, YCR077C, YJL136C, YML024W, YDL081C, YBL072C, YPL143W, YDL184C, YBR084C-A, YDL130W, YBR189W, YDR101C, YMR230W, YJR094W-A, YHR170W, YLR344W, YBR191W, YHR021C, YOR312C, YGL103W, YNL096C,…
GO:0044445	cytosolic part	1.02276200448165e-23	2.47043962435181e-26	144	2442	195	6603	0.00%	0.00	YLR325C, YDL136W, YER102W, YBR267W, YOR234C, YBL087C, YIR012W, YDR418W, YDL082W, YFR009W, YBL092W, YGR027C, YER117W, YDR171W, YKR057W, YPL131W, YGL031C, YLR167W, YLR388W, YML063W, YGL123W, YBR048W, YIL069C, YMR142C, YLR185W, YCR077C, YJL136C, YML024W, YDL081C, YBL072C, YPL143W, YDL184C, YBR084C-A, YDL130W, YBR189W, YDR101C, YMR230W, YJR094W-A, YGR240C, YHR170W, YLR344W, YBR191W, YHR021C, YOR312C,…
GO:0005622	intracellular	4.13697301007347e-23	9.99268843012914e-26	2037	2442	5046	6603	0.00%	0.00	YHR197W, YGL127C, YHR119W, YHR051W, YKL023W, YIR012W, YIL008W, YKL205W, YBR057C, YIR035C, YHR033W, YHR068W, YOL071W, YFL030W, YDL126C, YEL015W, YML028W, YLR375W, YNL062C, YML057W, YCR060W, YJR009C, YFR052W, YML063W, YNL036W, YNL292W, YNL215W, YMR142C, YLR009W, YBR120C, YAL015C, YOR047C, YGR177C, YBR163W, YJL144W, YML024W, YKL109W, YNL155W, YML075C, YDR501W, YDR380W, YBR244W, YPL207W, YPL247C, YPR…
GO:0044424	intracellular part	4.77487302252549e-22	1.15335097162451e-24	2021	2442	5009	6603	0.00%	0.00	YHR197W, YGL127C, YHR119W, YHR051W, YKL023W, YIR012W, YIL008W, YKL205W, YBR057C, YIR035C, YHR033W, YHR068W, YOL071W, YFL030W, YDL126C, YEL015W, YML028W, YLR375W, YNL062C, YML057W, YCR060W, YJR009C, YFR052W, YML063W, YNL036W, YNL292W, YNL215W, YMR142C, YLR009W, YBR120C, YAL015C, YOR047C, YGR177C, YBR163W, YJL144W, YML024W, YKL109W, YNL155W, YML075C, YDR501W, YDR380W, YBR244W, YPL207W, YPL247C, YPR…
GO:0005730	nucleolus	5.49697777302221e-21	1.32777240894256e-23	197	2442	305	6603	0.00%	0.00	YJL050W, YCR072C, YDR174W, YPL126W, YDL014W, YMR290C, YDR339C, YHL034C, YJL069C, YDL042C, YGL029W, YCR087C-A, YBR186W, YDR365C, YBL026W, YOR341W, YJR063W, YGL171W, YNR053C, YDR060W, YJL109C, YMR229C, YJL010C, YOL080C, YGL123W, YFL002C, YMR270C, YBL028C, YPL217C, YLR222C, YLR009W, YDL213C, YJL148W, YDL060W, YKR092C, YAL025C, YLR051C, YJL033W, YHR089C, YGR280C, YLR196W, YER006W, YGL078C, YDL148C, Y…
GO:0043228	non-membrane-bound organelle	2.38507504213154e-18	5.76105082640469e-21	491	2442	971	6603	0.00%	0.00	YMR032W, YLR325C, YCR072C, YDR388W, YMR290C, YER102W, YDR339C, YBR079C, YOR234C, YJL069C, YDL084W, YLR319C, YDL042C, YGL029W, YBL087C, YOL090W, YIR012W, YCR087C-A, YFR009W, YBL092W, YGR027C, YDL105W, YML104C, YPL131W, YOR341W, YLR167W, YNR035C, YJL090C, YNR053C, YLR388W, YOL111C, YDL029W, YJL010C, YOL080C, YML063W, YGL123W, YFL002C, YBR048W, YMR270C, YPL217C, YMR142C, YLR222C, YLR185W, YLR009W, Y…
GO:0043232	intracellular non-membrane-bound organelle	2.38507504213154e-18	5.76105082640469e-21	491	2442	971	6603	0.00%	0.00	YMR032W, YLR325C, YCR072C, YDR388W, YMR290C, YER102W, YDR339C, YBR079C, YOR234C, YJL069C, YDL084W, YLR319C, YDL042C, YGL029W, YBL087C, YOL090W, YIR012W, YCR087C-A, YFR009W, YBL092W, YGR027C, YDL105W, YML104C, YPL131W, YOR341W, YLR167W, YNR035C, YJL090C, YNR053C, YLR388W, YOL111C, YDL029W, YJL010C, YOL080C, YML063W, YGL123W, YFL002C, YBR048W, YMR270C, YPL217C, YMR142C, YLR222C, YLR185W, YLR009W, Y…
GO:0005842	cytosolic large ribosomal subunit (sensu Eukaryota)	5.22951113265778e-17	1.2631669402555e-19	78	2442	95	6603	0.00%	0.00	YLR325C, YDL136W, YLL045C, YLR061W, YOL120C, YBR267W, YOR234C, YMR194W, YBL087C, YOL039W, YDR418W, YDL082W, YPL198W, YBL092W, YHL033C, YER117W, YPL131W, YGL031C, YDR500C, YFL034C-A, YMR142C, YLR185W, YDL081C, YFR032C-A, YGL030W, YPL143W, YDL184C, YDL130W, YBR084C-A, YLR448W, YGR148C, YDR101C, YJR094W-A, YHR170W, YLR344W, YBR191W, YGR085C, YOR312C, YGL103W, YEL054C, YNL069C, YGL147C, YLR029C, YJL1…
GO:0043229	intracellular organelle	5.14540441106833e-13	1.24285130702134e-15	1615	2442	3956	6603	0.00%	0.00	YHR197W, YGL127C, YHR119W, YHR051W, YIR012W, YIL008W, YKL205W, YOL071W, YFL030W, YDL126C, YLR375W, YNL062C, YCR060W, YML063W, YNL036W, YNL292W, YNL215W, YMR142C, YLR009W, YBR120C, YAL015C, YOR047C, YGR177C, YBR163W, YML024W, YKL109W, YNL155W, YML075C, YDR501W, YBR244W, YPL207W, YPL247C, YPR031W, YLR384C, YDR510W, YIL075C, YEL047C, YMR079W, YLR408C, YKR066C, YDR031W, YGL037C, YGR093W, YMR223W, YER…
GO:0043226	organelle	5.9883686703602e-13	1.44646586240585e-15	1615	2442	3957	6603	0.00%	0.00	YHR197W, YGL127C, YHR119W, YHR051W, YIR012W, YIL008W, YKL205W, YOL071W, YFL030W, YDL126C, YLR375W, YNL062C, YCR060W, YML063W, YNL036W, YNL292W, YNL215W, YMR142C, YLR009W, YBR120C, YAL015C, YOR047C, YGR177C, YBR163W, YML024W, YKL109W, YNL155W, YML075C, YDR501W, YBR244W, YPL207W, YPL247C, YPR031W, YLR384C, YDR510W, YIL075C, YEL047C, YMR079W, YLR408C, YKR066C, YDR031W, YGL037C, YGR093W, YMR223W, YER…
GO:0005737	cytoplasm	2.14485154964719e-12	5.18080084455843e-15	1495	2442	3634	6603	0.00%	0.00	YHR051W, YKL023W, YIR012W, YIL008W, YKL205W, YBR057C, YIR035C, YHR033W, YHR068W, YOL071W, YFL030W, YDL126C, YEL015W, YML028W, YML057W, YCR060W, YJR009C, YML063W, YNL036W, YNL292W, YMR142C, YBR120C, YAL015C, YGR177C, YBR163W, YJL144W, YML024W, YNL155W, YML075C, YDR380W, YBR244W, YPL207W, YPL247C, YPR031W, YGL179C, YLR384C, YIR034C, YDR510W, YEL047C, YMR079W, YLR408C, YKR066C, YDR031W, YGL037C, YCL…
GO:0016282	eukaryotic 43S preinitiation complex	2.88795216964628e-12	6.97572987837266e-15	60	2442	74	6603	0.00%	0.00	YNL096C, YOL121C, YER102W, YJL190C, YDR429C, YDR064W, YBR079C, YNL178W, YMR146C, YGR027C, YKR057W, YPL237W, YLR167W, YLR048W, YPL081W, YLR441C, YHL015W, YLR388W, YNL007C, YLR367W, YMR116C, YGR214W, YDL061C, YLR264W, YML063W, YGL123W, YBR048W, YIL069C, YGR118W, YBR181C, YER131W, YDR025W, YJR145C, YML026C, YOR167C, YCR077C, YLR333C, YJL136C, YML024W, YDR447C, YHR203C, YOR293W, YMR309C, YBL072C, YJR…
GO:0000502	proteasome complex (sensu Eukaryota)	4.00132603917261e-11	9.66503874196284e-14	42	2442	47	6603	0.00%	0.00	YBL041W, YDR394W, YER012W, YPR103W, YML092C, YGR253C, YGL011C, YHR027C, YOR261C, YDL147W, YHR052W, YHL030W, YDL097C, YGL048C, YOR362C, YFR050C, YFR052W, YOR157C, YOR117W, YFR004W, YHR200W, YDR363W-A, YLR421C, YER021W, YER094C, YGR232W, YDR069C, YEL037C, YKL145W, YPR108W, YDR427W, YIL075C, YFR010W, YOL038W, YDL007W, YGL058W, YDR177W, YMR314W, YDR059C, YJL001W, YGR135W, YOR259C
GO:0005843	cytosolic small ribosomal subunit (sensu Eukaryota)	1.62741460505584e-10	3.93095315230879e-13	52	2442	64	6603	0.00%	0.00	YNL096C, YOL121C, YER102W, YJL190C, YDR064W, YNL178W, YGR027C, YKR057W, YLR167W, YLR048W, YPL081W, YLR441C, YHL015W, YLR388W, YNL007C, YLR367W, YMR116C, YGR214W, YDL061C, YLR264W, YML063W, YGL123W, YBR048W, YIL069C, YGR118W, YBR181C, YER131W, YDR025W, YJR145C, YML026C, YOR167C, YCR077C, YLR333C, YJL136C, YML024W, YDR447C, YHR203C, YOR293W, YBL072C, YJR123W, YOL040C, YLR287C-A, YOR182C, YBR189W, Y…
GO:0016283	eukaryotic 48S initiation complex	1.62741460505584e-10	3.93095315230879e-13	52	2442	64	6603	0.00%	0.00	YNL096C, YOL121C, YER102W, YJL190C, YDR064W, YNL178W, YGR027C, YKR057W, YLR167W, YLR048W, YPL081W, YLR441C, YHL015W, YLR388W, YNL007C, YLR367W, YMR116C, YGR214W, YDL061C, YLR264W, YML063W, YGL123W, YBR048W, YIL069C, YGR118W, YBR181C, YER131W, YDR025W, YJR145C, YML026C, YOR167C, YCR077C, YLR333C, YJL136C, YML024W, YDR447C, YHR203C, YOR293W, YBL072C, YJR123W, YOL040C, YLR287C-A, YOR182C, YBR189W, Y…
GO:0005840	ribosome	5.50187778483343e-10	1.32895598667474e-12	167	2442	294	6603	0.00%	0.00	YLR325C, YDL136W, YKL142W, YER102W, YBR267W, YBR079C, YOR234C, YBL087C, YKL056C, YIR012W, YDR418W, YDL082W, YFR009W, YBL092W, YGR027C, YER117W, YKR057W, YPL131W, YGL031C, YLR167W, YLR388W, YOL111C, YML063W, YGL123W, YBR048W, YIL069C, YMR142C, YLR185W, YCR077C, YJL136C, YML024W, YDL081C, YBL072C, YPL143W, YDL184C, YBR084C-A, YDL130W, YBR189W, YJR047C, YDR101C, YMR230W, YJR094W-A, YHR170W, YIL137C,…
GO:0005634	nucleus	4.57367573769835e-06	1.10475259364694e-08	838	2442	1991	6603	0.00%	0.00	YHR197W, YGL127C, YIR005W, YHR119W, YDL042C, YBR297W, YOL090W, YIL008W, YKL205W, YDL105W, YDL126C, YOL111C, YLR375W, YNL062C, YDR346C, YCR060W, YDL063C, YOL080C, YNL036W, YNL292W, YNL215W, YMR270C, YPL217C, YLR009W, YAL015C, YOR047C, YBL024W, YKL109W, YNL155W, YML075C, YLR051C, YDR501W, YBR244W, YPL247C, YBL003C, YPR031W, YDL220C, YER006W, YDR416W, YOR159C, YLR384C, YGR099W, YNR015W, YDR510W, YOR…
GO:0031981	nuclear lumen	3.30683321279249e-05	7.98751983766302e-08	281	2442	597	6603	0.00%	0.00	YHR197W, YCR072C, YMR290C, YDR339C, YJL069C, YHR119W, YDL042C, YGL029W, YCR087C-A, YKL205W, YOR341W, YNR053C, YJL010C, YGL070C, YOL080C, YGL123W, YFL002C, YPR190C, YMR270C, YPL217C, YLR222C, YLR009W, YDL213C, YJL148W, YDL060W, YAL025C, YKL109W, YLR051C, YHR089C, YER006W, YGL078C, YLR384C, YDL148C, YNL132W, YDR101C, YEL055C, YKL144C, YMR223W, YGR128C, YER148W, YLR129W, YKR024C, YJL115W, YNL096C, Y…
GO:0005838	proteasome regulatory particle (sensu Eukaryota)	3.54135420519952e-05	8.55399566473315e-08	21	2442	23	6603	0.00%	0.00	YDR363W-A, YDR394W, YLR421C, YER021W, YGR232W, YHR027C, YOR261C, YDL147W, YKL145W, YPR108W, YDR427W, YIL075C, YDL097C, YFR010W, YDL007W, YGL048C, YFR052W, YOR259C, YOR117W, YFR004W, YHR200W
GO:0030529	ribonucleoprotein complex	0.000426439010353727	1.03004591872881e-06	256	2442	550	6603	0.00%	0.00	YLR325C, YDL136W, YKL142W, YPL126W, YDL014W, YER102W, YDR339C, YBR267W, YBR079C, YIR005W, YOR234C, YJL069C, YDL084W, YMR288W, YDL092W, YBL087C, YKL056C, YIR012W, YDR418W, YDL082W, YFR009W, YBL092W, YGR027C, YER117W, YKR057W, YPL131W, YGL031C, YBL026W, YLR167W, YLR388W, YDR243C, YOL111C, YDR060W, YJL109C, YMR229C, YNL085W, YML063W, YGL123W, YDR364C, YBR048W, YIL069C, YMR142C, YLR222C, YLR185W, YNL…
GO:0015934	large ribosomal subunit	0.00074315773973025	1.79506700417935e-06	79	2442	140	6603	0.00%	0.00	YLR325C, YDL136W, YLL045C, YLR061W, YOL120C, YBR267W, YOR234C, YMR194W, YBL087C, YOL039W, YDR418W, YDL082W, YPL198W, YBL092W, YHL033C, YER117W, YPL131W, YGL031C, YDR500C, YFL034C-A, YMR142C, YLR185W, YDL081C, YFR032C-A, YGL030W, YPL143W, YDL184C, YDL130W, YBR084C-A, YLR448W, YGR148C, YDR101C, YJR094W-A, YHR170W, YLR344W, YBR191W, YGR085C, YOR312C, YGL103W, YEL054C, YNL069C, YGL147C, YLR029C, YJL1…
GO:0043227	membrane-bound organelle	0.00203436534554806	4.91392595543009e-06	1431	2442	3635	6603	0.00%	0.00	YHR197W, YGL127C, YHR119W, YHR051W, YIL008W, YKL205W, YOL071W, YFL030W, YDL126C, YLR375W, YNL062C, YCR060W, YNL036W, YNL292W, YNL215W, YLR009W, YBR120C, YAL015C, YOR047C, YGR177C, YBR163W, YKL109W, YNL155W, YML075C, YDR501W, YBR244W, YPL207W, YPL247C, YPR031W, YLR384C, YDR510W, YIL075C, YEL047C, YMR079W, YLR408C, YKR066C, YDR031W, YGL037C, YGR093W, YMR223W, YER148W, YPR001W, YGR207C, YNR021W, YGL…
GO:0043231	intracellular membrane-bound organelle	0.00203436534554806	4.91392595543009e-06	1431	2442	3635	6603	0.00%	0.00	YHR197W, YGL127C, YHR119W, YHR051W, YIL008W, YKL205W, YOL071W, YFL030W, YDL126C, YLR375W, YNL062C, YCR060W, YNL036W, YNL292W, YNL215W, YLR009W, YBR120C, YAL015C, YOR047C, YGR177C, YBR163W, YKL109W, YNL155W, YML075C, YDR501W, YBR244W, YPL207W, YPL247C, YPR031W, YLR384C, YDR510W, YIL075C, YEL047C, YMR079W, YLR408C, YKR066C, YDR031W, YGL037C, YGR093W, YMR223W, YER148W, YPR001W, YGR207C, YNR021W, YGL…
GO:0005839	proteasome core complex (sensu Eukaryota)	0.00356353213820567	8.60756555122143e-06	14	2442	15	6603	0.00%	0.00	YBL041W, YER012W, YPR103W, YOL038W, YOR362C, YML092C, YFR050C, YER094C, YGR253C, YMR314W, YGL011C, YJL001W, YOR157C, YGR135W
GO:0043234	protein complex	0.00448725648134907	1.08387837713746e-05	642	2442	1543	6603	0.00%	0.00	YBR079C, YIR005W, YDR394W, YHR119W, YHR051W, YDL042C, YDL092W, YBL087C, YIR012W, YGR253C, YDL105W, YPL131W, YLR167W, YEL015W, YOL111C, YML057W, YOR057W, YPL203W, YNL085W, YFR052W, YML063W, YMR270C, YMR142C, YDR331W, YJL136C, YML024W, YKL109W, YNL038W, YBL003C, YDL220C, YDR416W, YOR159C, YLR384C, YGR099W, YIL075C, YJR094W-A, YOR098C, YMR223W, YER148W, YPL253C, YOR312C, YGL103W, YJL115W, YNL096C, Y…
GO:0005666	DNA-directed RNA polymerase III complex	0.00778459843289255	1.88033778572284e-05	15	2442	17	6603	0.00%	0.00	YNL151C, YJL011C, YOR116C, YOR210W, YNL113W, YHR143W-A, YOR207C, YDL150W, YOR224C, YPR187W, YKL144C, YBR154C, YKR025W, YPR190C, YPR110C
GO:0005736	DNA-directed RNA polymerase I complex	0.00904641727357989	2.18512494530915e-05	13	2442	14	6603	0.00%	0.00	YJL148W, YOR210W, YNL113W, YHR143W-A, YOR224C, YPR187W, YNL248C, YPR010C, YBR154C, YPR110C, YOR341W, YJR063W, YOR340C
GO:0030880	RNA polymerase complex	0.0111277609919914	2.68786497391097e-05	23	2442	31	6603	0.00%	0.00	YJL011C, YOR116C, YJL148W, YOR210W, YHR143W-A, YOR207C, YPR187W, YNL248C, YPR010C, YDR404C, YOR341W, YJR063W, YNL151C, YNL113W, YDL150W, YOR224C, YGL070C, YKL144C, YBR154C, YKR025W, YPR190C, YPR110C, YOR340C
GO:0031974	membrane-enclosed lumen	0.0168221014178696	4.06330952122455e-05	350	2442	807	6603	0.00%	0.00	YHR197W, YCR072C, YMR290C, YHR008C, YDR339C, YJL069C, YHR119W, YDL042C, YGL029W, YCR087C-A, YKL205W, YKL084W, YOR341W, YNR053C, YBL022C, YJL010C, YGL070C, YOL080C, YGL123W, YFL002C, YPR190C, YMR270C, YPL217C, YLR222C, YLR009W, YDL213C, YJL148W, YDL060W, YAL025C, YKL109W, YML075C, YLR051C, YHR089C, YER006W, YGL078C, YLR384C, YDL148C, YJR048W, YNL132W, YDR101C, YPL262W, YKR066C, YDR031W, YKL053C-A,…
GO:0043233	organelle lumen	0.0168221014178696	4.06330952122455e-05	350	2442	807	6603	0.00%	0.00	YHR197W, YCR072C, YMR290C, YHR008C, YDR339C, YJL069C, YHR119W, YDL042C, YGL029W, YCR087C-A, YKL205W, YKL084W, YOR341W, YNR053C, YBL022C, YJL010C, YGL070C, YOL080C, YGL123W, YFL002C, YPR190C, YMR270C, YPL217C, YLR222C, YLR009W, YDL213C, YJL148W, YDL060W, YAL025C, YKL109W, YML075C, YLR051C, YHR089C, YER006W, YGL078C, YLR384C, YDL148C, YJR048W, YNL132W, YDR101C, YPL262W, YKR066C, YDR031W, YKL053C-A,…
GO:0000177	cytoplasmic exosome (RNase complex)	0.0195880755650472	4.73141921861045e-05	10	2442	10	6603	0.00%	0.00	YOL021C, YGR095C, YDR280W, YOL142W, YGR158C, YCR035C, YGR195W, YHR069C, YDL111C, YNL232W
GO:0008541	proteasome regulatory particle, lid subcomplex (sensu Eukaryota)	0.0195880755650472	4.73141921861045e-05	10	2442	10	6603	0.00%	0.00	YPR108W, YDR427W, YDR363W-A, YDL097C, YLR421C, YER021W, YFR052W, YOR261C, YDL147W, YFR004W
GO:0000176	nuclear exosome (RNase complex)	0.0228514581919064	5.51967589176482e-05	12	2442	13	6603	0.00%	0.00	YOL021C, YGR095C, YDR280W, YHR081W, YOL142W, YGR158C, YNL251C, YCR035C, YGR195W, YHR069C, YDL111C, YNL232W
GO:0015935	small ribosomal subunit	0.048283029842387	0.000116625675947795	55	2442	99	6603	0.00%	0.00	YNL096C, YOL121C, YER102W, YJL190C, YDR064W, YNL178W, YGR027C, YKR057W, YLR167W, YLR048W, YPL081W, YLR441C, YHL015W, YLR388W, YNL007C, YLR367W, YMR116C, YGR214W, YDL061C, YLR264W, YFR049W, YML063W, YGL123W, YBR048W, YIL069C, YGR118W, YBR181C, YER131W, YNR036C, YDR025W, YJR145C, YML026C, YOR167C, YCR077C, YLR333C, YJL136C, YML024W, YHR075C, YDR447C, YHR203C, YOR293W, YBL072C, YJR123W, YOL040C, YLR…
terms relating to F
GOID	TERM	CORRECTED_PVALUE	UNCORRECTED_PVALUE	NUM_LIST_ANNOTATIONS	LIST_SIZE	TOTAL_NUM_ANNOTATIONS	POPULATION_SIZE	FDR_RATE	EXPECTED_FALSE_POSITIVES	ANNOTATED_GENES
GO:0003824	catalytic activity	8.65719659666954e-19	1.48749082417002e-21	893	2442	1952	6603	0.00%	0.00	YOL097C, YNL111C, YMR202W, YHR007C, YDR135C, YDR394W, YHR119W, YHR051W, YDL042C, YOL090W, YGR253C, YBR001C, YHR068W, YNL217W, YFL030W, YDL126C, YDL122W, YML028W, YNL062C, YML057W, YMR087W, YBR176W, YPL203W, YJR009C, YNL085W, YFR052W, YOL080C, YNL036W, YNL292W, YDR058C, YGL257C, YDR331W, YAL015C, YGR177C, YBL024W, YML075C, YDR380W, YBR244W, YJR078W, YNL038W, YGL179C, YER006W, YHR112C, YIR034C, YBR…
GO:0016491	oxidoreductase activity	3.17562544319136e-11	5.45640110513979e-14	156	2442	263	6603	0.00%	0.00	YNL111C, YHR007C, YHR008C, YGL160W, YJL052W, YHR051W, YAL061W, YHR104W, YGL039W, YIL125W, YBR084W, YML028W, YER174C, YJR009C, YDL215C, YER069W, YPR167C, YOR288C, YJR025C, YDL168W, YMR145C, YAL044C, YGL185C, YGL001C, YML075C, YER070W, YHR176W, YBR244W, YJR078W, YJR070C, YJR155W, YIR034C, YCL030C, YJR048W, YEL047C, YOR136W, YKR066C, YBR149W, YGL157W, YGR255C, YMR318C, YGR180C, YCL035C, YBR026C, YBR…
GO:0030515	snoRNA binding	1.15214620723656e-09	1.97963265848206e-12	27	2442	27	6603	0.00%	0.00	YLR222C, YLR129W, YPL126W, YPR112C, YML093W, YLR409C, YBL004W, YHL034C, YDL153C, YBR247C, YHR148W, YGR090W, YCR057C, YDL148C, YDR449C, YKL099C, YPR137W, YMR093W, YER082C, YJL109C, YMR229C, YOR078W, YDR398W, YGR128C, YHR196W, YDR324C, YLL011W
GO:0003735	structural constituent of ribosome	6.72480433019716e-06	1.1554646615459e-08	127	2442	231	6603	0.00%	0.00	YLR325C, YDL136W, YKL142W, YLL045C, YLR061W, YER102W, YOL120C, YOR234C, YMR194W, YBL087C, YOL039W, YDR418W, YDL082W, YPL198W, YBL092W, YHL033C, YGR027C, YER117W, YKR057W, YPL131W, YGL031C, YLR167W, YLR048W, YDR500C, YLR388W, YFL034C-A, YDL061C, YFR049W, YML063W, YGL123W, YBR048W, YIL069C, YMR142C, YLR185W, YNR036C, YJL136C, YML024W, YDL081C, YFR032C-A, YHR203C, YGL030W, YDR447C, YBL072C, YPL143W,…
GO:0016209	antioxidant activity	4.48721757105034e-05	7.70999582654697e-08	19	2442	20	6603	0.00%	0.00	YLR205C, YLR109W, YHR106W, YDR513W, YKL026C, YBR244W, YCL035C, YPL091W, YDR353W, YML028W, YBR037C, YBR024W, YIR037W, YKR066C, YIL010W, YLL009C, YBL064C, YGR088W, YDR453C
GO:0004175	endopeptidase activity	8.99361660646683e-05	1.54529494956475e-07	40	2442	56	6603	0.00%	0.00	YBL041W, YDR394W, YER012W, YPR103W, YML092C, YGR253C, YGL011C, YHR027C, YNL238W, YIR039C, YGL048C, YOR362C, YFR050C, YEL060C, YPL154C, YFR052W, YOR157C, YOR117W, YFR004W, YHR200W, YMR274C, YLR421C, YER094C, YDR069C, YGR098C, YLR121C, YKL145W, YLR120C, YIL075C, YDL007W, YOL038W, YMR035W, YMR314W, YCL057W, YJL001W, YDR144C, YKR087C, YGR135W, YIL015W, YOR259C
GO:0016740	transferase activity	0.000269052653783412	4.62289783133011e-07	314	2442	687	6603	0.00%	0.00	YHR119W, YKL166C, YHR068W, YOR341W, YFL030W, YNL062C, YMR104C, YBR176W, YEL041W, YGL070C, YPL203W, YPR190C, YGL257C, YNL020C, YJL148W, YGR177C, YMR215W, YBR015C, YBL024W, YLR260W, YAR035W, YNL038W, YGL179C, YBR023C, YBR003W, YLR345W, YBR160W, YEL055C, YKL144C, YPL273W, YCL040W, YDR459C, YPR001W, YKL116C, YJR049C, YLL019C, YJR105W, YNR046W, YDL182W, YDL112W, YCR036W, YBR126C, YOR320C, YJL183W, YMR…
GO:0004601	peroxidase activity	0.000767553990297165	1.31882128917039e-06	16	2442	17	6603	0.00%	0.00	YLR205C, YML028W, YLR109W, YBR037C, YKR066C, YIR037W, YBR024W, YLL009C, YIL010W, YDR513W, YBL064C, YKL026C, YBR244W, YGR088W, YCL035C, YDR453C
GO:0016684	oxidoreductase activity, acting on peroxide as acceptor	0.000767553990297165	1.31882128917039e-06	16	2442	17	6603	0.00%	0.00	YLR205C, YML028W, YLR109W, YBR037C, YKR066C, YIR037W, YBR024W, YLL009C, YIL010W, YDR513W, YBL064C, YKL026C, YBR244W, YGR088W, YCL035C, YDR453C
GO:0004004	ATP-dependent RNA helicase activity	0.00159589498369039	2.74208760084259e-06	22	2442	27	6603	0.00%	0.00	YKR024C, YJL050W, YHR065C, YMR290C, YDL084W, YLL008W, YGL120C, YKR086W, YBR142W, YJL033W, YLR276C, YDR021W, YGL171W, YGL078C, YDR194C, YDR243C, YKR059W, YER172C, YFL002C, YHR169W, YNR038W, YDL031W
GO:0008186	RNA-dependent ATPase activity	0.00484071847041699	8.3173856880017e-06	22	2442	28	6603	0.00%	0.00	YKR024C, YJL050W, YHR065C, YMR290C, YDL084W, YLL008W, YGL120C, YKR086W, YBR142W, YJL033W, YLR276C, YDR021W, YGL171W, YGL078C, YDR194C, YDR243C, YKR059W, YER172C, YFL002C, YHR169W, YNR038W, YDL031W
GO:0016301	kinase activity	0.0053833594626938	9.24975852696529e-06	102	2442	196	6603	0.00%	0.00	YDR490C, YMR220W, YBL105C, YAR019C, YOR267C, YJL141C, YPL031C, YKL101W, YKL166C, YFL029C, YDR247W, YOL136C, YDR300C, YMR001C, YMR104C, YDR422C, YEL041W, YJL087C, YPL203W, YER069W, YOR347C, YOL055C, YOR143C, YNL020C, YKL181W, YDL025C, YLR260W, YGL180W, YDR017C, YAL017W, YGL179C, YMR291W, YKL048C, YLR133W, YBL009W, YDR236C, YLR345W, YOL061W, YOR119C, YBR160W, YDL028C, YGR240C, YDR454C, YCL040W, YGL…
GO:0016616	oxidoreductase activity, acting on the CH-OH group of donors, NAD or NADP as acceptor	0.00920581088571498	1.58175444771735e-05	42	2442	67	6603	0.00%	0.00	YGL157W, YDR368W, YFL056C, YNL274C, YLR432W, YLR355C, YMR318C, YAL061W, YHR104W, YGL039W, YHR216W, YNL134C, YBR145W, YNL037C, YDL243C, YPL088W, YIL094C, YIL124W, YDL168W, YDR541C, YGL185C, YGL001C, YGL256W, YKL085W, YLR070C, YML075C, YLR174W, YJR096W, YAL060W, YJR155W, YGR256W, YCL030C, YOR136W, YLR100W, YDL066W, YBR149W, YOR120W, YOL151W, YDL022W, YKR009C, YNL241C, YPL231W
GO:0005198	structural molecule activity	0.0133716544483901	2.29753512858936e-05	170	2442	359	6603	0.00%	0.00	YLR325C, YKL068W, YDL136W, YKL142W, YER102W, YBL079W, YOR234C, YER011W, YBL087C, YDR418W, YDL082W, YBL092W, YGR027C, YER117W, YML104C, YKR057W, YJL061W, YPL131W, YGL031C, YLR167W, YNR035C, YLR388W, YDL029W, YML063W, YGL123W, YBR048W, YIL069C, YOR178C, YMR142C, YLR185W, YJL136C, YML024W, YDL081C, YMR153W, YLR121C, YBL072C, YPL143W, YDL184C, YDL130W, YBR084C-A, YDR427W, YKL096W, YGL092W, YBR189W, Y…
GO:0016638	oxidoreductase activity, acting on the CH-NH2 group of donors	0.0275368598523128	4.73141921861045e-05	10	2442	10	6603	0.40%	0.06	YAL044C, YMR189W, YDR019C, YAL062W, YOR375C, YMR020W, YDL215C, YDL171C, YBR035C, YFL018C
GO:0003899	DNA-directed RNA polymerase activity	0.0400550794782409	6.88231606155342e-05	24	2442	34	6603	0.38%	0.06	YJL011C, YOR116C, YJL148W, YOR210W, YHR143W-A, YOR207C, YPR187W, YNL248C, YPR010C, YDR404C, YKL045W, YOR341W, YJR063W, YNL151C, YNL113W, YDL150W, YOR224C, YGL070C, YKL144C, YBR154C, YKR025W, YPR190C, YPR110C, YOR340C

## Sheet: alpha_factor
overexpressed: overexpressed to p <= 0.01 according to DESeq
genes	Q0045,Q0130,YAL003W,YAL005C,YAL012W,YAL015C,YAL030W,YAL037W,YAL039C,YAL040C,YAL044W-A,YAL053W,YAL054C,YAR015W,YBL001C,YBL016W,YBL017C,YBL030C,YBL036C,YBL042C,YBL071W-A,YBL099W,YBR005W,YBR011C,YBR012C,YBR023C,YBR024W,YBR026C,YBR040W,YBR046C,YBR053C,YBR054W,YBR055C,YBR056W,YBR056W-A,YBR067C,YBR072W,YBR083W,YBR092C,YBR149W,YBR155W,YBR156C,YBR158W,YBR166C,YBR182C,YBR183W,YBR223C,YBR225W,YBR234C,YBR24…
terms relating to P
GOID	TERM	CORRECTED_PVALUE	UNCORRECTED_PVALUE	NUM_LIST_ANNOTATIONS	LIST_SIZE	TOTAL_NUM_ANNOTATIONS	POPULATION_SIZE	FDR_RATE	EXPECTED_FALSE_POSITIVES	ANNOTATED_GENES
GO:0000746	conjugation	2.19750397894779e-10	3.55008720346978e-13	36	552	112	6603	0.00%	0.00	YCL055W, YJL170C, YJR004C, YMR305C, YNL279W, YPR122W, YNR044W, YIL117C, YPL156C, YOR208W, YDR461W, YCR089W, YGL178W, YIL037C, YPL192C, YPR141C, YMR232W, YLR452C, YNL145W, YGL032C, YGL053W, YBL016W, YBR040W, YJL108C, YLR433C, YNL053W, YMR198W, YGL089C, YDR085C, YJL073W, YML047C, YHR005C, YCL027W, YFL026W, YJL157C, YMR065W
GO:0000747	conjugation with cellular fusion	2.19750397894779e-10	3.55008720346978e-13	36	552	112	6603	0.00%	0.00	YCL055W, YJL170C, YJR004C, YMR305C, YNL279W, YPR122W, YNR044W, YIL117C, YPL156C, YOR208W, YDR461W, YCR089W, YGL178W, YIL037C, YPL192C, YPR141C, YMR232W, YLR452C, YNL145W, YGL032C, YGL053W, YBL016W, YBR040W, YJL108C, YLR433C, YNL053W, YMR198W, YGL089C, YDR085C, YJL073W, YML047C, YHR005C, YCL027W, YFL026W, YJL157C, YMR065W
GO:0019953	sexual reproduction	2.19750397894779e-10	3.55008720346978e-13	36	552	112	6603	0.00%	0.00	YCL055W, YJL170C, YJR004C, YMR305C, YNL279W, YPR122W, YNR044W, YIL117C, YPL156C, YOR208W, YDR461W, YCR089W, YGL178W, YIL037C, YPL192C, YPR141C, YMR232W, YLR452C, YNL145W, YGL032C, YGL053W, YBL016W, YBR040W, YJL108C, YLR433C, YNL053W, YMR198W, YGL089C, YDR085C, YJL073W, YML047C, YHR005C, YCL027W, YFL026W, YJL157C, YMR065W
GO:0051704	interaction between organisms	1.4074985525137e-08	2.27382641763118e-11	36	552	127	6603	0.00%	0.00	YCL055W, YJL170C, YJR004C, YMR305C, YNL279W, YPR122W, YNR044W, YIL117C, YPL156C, YOR208W, YDR461W, YCR089W, YGL178W, YIL037C, YPL192C, YPR141C, YMR232W, YLR452C, YNL145W, YGL032C, YGL053W, YBL016W, YBR040W, YJL108C, YLR433C, YNL053W, YMR198W, YGL089C, YDR085C, YJL073W, YML047C, YHR005C, YCL027W, YFL026W, YJL157C, YMR065W
GO:0019236	response to pheromone	1.67850811496185e-08	2.71164477376713e-11	29	552	87	6603	0.00%	0.00	YNL145W, YLR452C, YCL055W, YGL032C, YJR004C, YGL053W, YBL016W, YJL108C, YBR040W, YNL053W, YLR433C, YNL279W, YDR085C, YGL089C, YNR044W, YIL117C, YML047C, YPL156C, YOR208W, YHR005C, YDR461W, YCL027W, YCR089W, YGL178W, YIL037C, YPL192C, YJL157C, YFL026W, YMR232W
GO:0006082	organic acid metabolism	2.45282782111162e-08	3.96256513911408e-11	61	552	304	6603	0.00%	0.00	YPR145W, YMR135C, YJL052W, YLR044C, YGL062W, YLL062C, YOR202W, YDR283C, YBR249C, YGL026C, YPR081C, YNR001C, YDR191W, YDR037W, YBR026C, YNL104C, YBL036C, YJR010W, YGL184C, YDR272W, YOR126C, YJR137C, YER178W, YER091C, YER061C, YKR097W, YCR053W, YJR009C, YIL116W, YCR012W, YER069W, YNL277W, YMR009W, YOR347C, YOL126C, YMR062C, YIL097W, YOR130C, YAL054C, YPR033C, YLR304C, YDR255C, YBR166C, YMR108W, YJR…
GO:0019752	carboxylic acid metabolism	2.45282782111162e-08	3.96256513911408e-11	61	552	304	6603	0.00%	0.00	YPR145W, YMR135C, YJL052W, YLR044C, YGL062W, YLL062C, YOR202W, YDR283C, YBR249C, YGL026C, YPR081C, YNR001C, YDR191W, YDR037W, YBR026C, YNL104C, YBL036C, YJR010W, YGL184C, YDR272W, YOR126C, YJR137C, YER178W, YER091C, YER061C, YKR097W, YCR053W, YJR009C, YIL116W, YCR012W, YER069W, YNL277W, YMR009W, YOR347C, YOL126C, YMR062C, YIL097W, YOR130C, YAL054C, YPR033C, YLR304C, YDR255C, YBR166C, YMR108W, YJR…
GO:0009308	amine metabolism	2.25723170273849e-05	3.64657787195233e-08	44	552	222	6603	0.00%	0.00	YPR145W, YLL062C, YOR202W, YDR283C, YBR249C, YLR286C, YKL104C, YGL026C, YPR081C, YNR001C, YDR037W, YNL104C, YBL036C, YJR010W, YHR142W, YGL184C, YJR137C, YER091C, YCR053W, YIL116W, YER069W, YNL277W, YMR009W, YMR062C, YOR130C, YPR033C, YLR304C, YBR166C, YMR108W, YEL004W, YJR109C, YEL058W, YHR018C, YBR023C, YKL001C, YIR034C, YCL030C, YOL058W, YML042W, YDL066W, YPR035W, YAL012W, YGR185C, YLR180W
GO:0048610	reproductive cellular physiological process	4.11504894913649e-05	6.64789814076978e-08	42	552	211	6603	0.00%	0.00	YCL055W, YJL170C, YJR004C, YMR305C, YNL279W, YPR122W, YNR044W, YIL117C, YCL048W, YPL156C, YOR208W, YDR461W, YIL037C, YCR089W, YGL178W, YPL192C, YGR032W, YPR141C, YMR232W, YNL145W, YLR452C, YGL032C, YGL053W, YBL016W, YER044C-A, YBR040W, YFL039C, YJL108C, YNL053W, YLR433C, YMR198W, YBR023C, YGL089C, YDR085C, YJL073W, YML047C, YLR054C, YHR005C, YCL027W, YFL026W, YJL157C, YMR065W
GO:0050876	reproductive physiological process	4.11504894913649e-05	6.64789814076978e-08	42	552	211	6603	0.00%	0.00	YCL055W, YJL170C, YJR004C, YMR305C, YNL279W, YPR122W, YNR044W, YIL117C, YCL048W, YPL156C, YOR208W, YDR461W, YIL037C, YCR089W, YGL178W, YPL192C, YGR032W, YPR141C, YMR232W, YNL145W, YLR452C, YGL032C, YGL053W, YBL016W, YER044C-A, YBR040W, YFL039C, YJL108C, YNL053W, YLR433C, YMR198W, YBR023C, YGL089C, YDR085C, YJL073W, YML047C, YLR054C, YHR005C, YCL027W, YFL026W, YJL157C, YMR065W
GO:0042221	response to chemical stimulus	4.82446020713078e-05	7.7939583313906e-08	50	552	275	6603	0.00%	0.00	YOR328W, YCL055W, YNL042W, YJR004C, YPR094W, YDR513W, YHR205W, YHR030C, YNR064C, YKL026C, YCL035C, YNL279W, YPL089C, YNL239W, YDR272W, YNR044W, YIL117C, YIL010W, YPL156C, YOR208W, YDR461W, YIL037C, YGL178W, YCR089W, YPL192C, YMR232W, YNL145W, YLR452C, YGL032C, YOR129C, YGL053W, YOL164W, YBL016W, YBR040W, YJL108C, YNL053W, YLR433C, YPR093C, YGL089C, YDR085C, YIR037W, YML047C, YHR005C, YCL027W, YCL…
GO:0006807	nitrogen compound metabolism	0.000128880552921503	2.08207678386919e-07	45	552	243	6603	0.00%	0.00	YPR145W, YLL062C, YOR202W, YDR283C, YBR249C, YLR286C, YKL104C, YGL026C, YPR081C, YNR001C, YDR037W, YNL104C, YBL036C, YJR010W, YHR142W, YGL184C, YCR010C, YJR137C, YER091C, YCR053W, YIL116W, YER069W, YNL277W, YMR009W, YMR062C, YOR130C, YPR033C, YLR304C, YBR166C, YMR108W, YEL004W, YJR109C, YEL058W, YHR018C, YBR023C, YKL001C, YIR034C, YCL030C, YOL058W, YML042W, YDL066W, YPR035W, YAL012W, YGR185C, YLR…
GO:0006519	amino acid and derivative metabolism	0.00018923305742464	3.05707685661777e-07	39	552	199	6603	0.00%	0.00	YPR145W, YLL062C, YOR202W, YBR249C, YDR283C, YGL026C, YPR081C, YNR001C, YHR068W, YDR037W, YNL104C, YBL036C, YJR010W, YGL184C, YJR137C, YER091C, YCR053W, YIL116W, YER069W, YNL277W, YMR009W, YMR062C, YOR130C, YPR033C, YLR304C, YBR166C, YMR108W, YJR109C, YHR018C, YKL001C, YIR034C, YCL030C, YOL058W, YML042W, YDL066W, YPR035W, YAL012W, YGR185C, YLR180W
GO:0006520	amino acid metabolism	0.000195889525062679	3.16461268275733e-07	37	552	184	6603	0.00%	0.00	YPR145W, YLL062C, YOR202W, YBR249C, YDR283C, YGL026C, YPR081C, YNR001C, YDR037W, YNL104C, YBL036C, YJR010W, YGL184C, YJR137C, YER091C, YCR053W, YIL116W, YER069W, YNL277W, YMR009W, YMR062C, YOR130C, YPR033C, YLR304C, YBR166C, YMR108W, YJR109C, YHR018C, YKL001C, YIR034C, YCL030C, YOL058W, YDL066W, YPR035W, YAL012W, YGR185C, YLR180W
GO:0005975	carbohydrate metabolism	0.00101540074123621	1.64038891960615e-06	41	552	228	6603	0.00%	0.00	YMR135C, YJL052W, YGL062W, YHR043C, YLR286C, YKL104C, YNR001C, YMR164C, YCR036W, YHR104W, YOL032W, YHR142W, YDR272W, YGL156W, YKR097W, YJR009C, YCR012W, YOL126C, YGR032W, YIL097W, YLR304C, YDR255C, YHR039C-A, YEL004W, YJR096W, YJR153W, YKL127W, YPR160W, YHR046C, YDR001C, YEL058W, YBR023C, YGR256W, YDR420W, YJL089W, YPL262W, YDL066W, YBR149W, YOR120W, YFR053C, YDR009W
GO:0044262	cellular carbohydrate metabolism	0.00166040203666478	2.68239424340029e-06	38	552	208	6603	0.12%	0.02	YMR135C, YJL052W, YGL062W, YHR043C, YLR286C, YKL104C, YNR001C, YMR164C, YCR036W, YHR104W, YOL032W, YHR142W, YKR097W, YJR009C, YCR012W, YOL126C, YGR032W, YIL097W, YLR304C, YDR255C, YHR039C-A, YEL004W, YJR096W, YJR153W, YKL127W, YPR160W, YHR046C, YDR001C, YEL058W, YBR023C, YGR256W, YDR420W, YJL089W, YPL262W, YDL066W, YOR120W, YFR053C, YDR009W
GO:0008652	amino acid biosynthesis	0.00167746097857523	2.70995311563043e-06	24	552	103	6603	0.12%	0.02	YPR145W, YOR130C, YLR304C, YOR202W, YMR108W, YBR249C, YDR283C, YGL026C, YNR001C, YJR109C, YHR018C, YNL104C, YIR034C, YCL030C, YGL184C, YOL058W, YJR137C, YDL066W, YER091C, YPR035W, YIL116W, YER069W, YNL277W, YMR062C
GO:0000003	reproduction	0.00189325094499978	3.05856372374762e-06	46	552	275	6603	0.11%	0.02	YCL055W, YJL170C, YJR004C, YCR009C, YMR305C, YMR238W, YNL279W, YDR309C, YPR122W, YNR044W, YIL117C, YCL048W, YPL156C, YOR208W, YDR461W, YIL037C, YGL178W, YCR089W, YPL192C, YGR032W, YPR141C, YMR232W, YNL145W, YLR452C, YGL032C, YGL053W, YBL016W, YER044C-A, YBR040W, YFL039C, YJL108C, YNL053W, YLR433C, YMR198W, YBR023C, YGL089C, YDR085C, YJL073W, YML047C, YLR054C, YHR005C, YCL027W, YNL192W, YFL026W, Y…
GO:0006090	pyruvate metabolism	0.00200057909518574	3.23195330401573e-06	13	552	36	6603	0.11%	0.02	YMR135C, YJL089W, YJL052W, YDR255C, YLR044C, YGL062W, YER178W, YKR097W, YCR012W, YJR009C, YOR347C, YOL126C, YIL097W
GO:0000749	response to pheromone during conjugation with cellular fusion	0.00501193849554789	8.09683117212906e-06	16	552	56	6603	0.10%	0.02	YNL145W, YGL089C, YDR085C, YGL032C, YJR004C, YNR044W, YOR208W, YHR005C, YBL016W, YBR040W, YCL027W, YDR461W, YCR089W, YJL157C, YFL026W, YMR232W
GO:0009309	amine biosynthesis	0.00668667219175358	1.08023783388588e-05	24	552	111	6603	0.19%	0.04	YPR145W, YOR130C, YLR304C, YOR202W, YMR108W, YBR249C, YDR283C, YGL026C, YNR001C, YJR109C, YHR018C, YNL104C, YIR034C, YCL030C, YGL184C, YOL058W, YJR137C, YDL066W, YER091C, YPR035W, YIL116W, YER069W, YNL277W, YMR062C
GO:0044271	nitrogen compound biosynthesis	0.00668667219175358	1.08023783388588e-05	24	552	111	6603	0.18%	0.04	YPR145W, YOR130C, YLR304C, YOR202W, YMR108W, YBR249C, YDR283C, YGL026C, YNR001C, YJR109C, YHR018C, YNL104C, YIR034C, YCL030C, YGL184C, YOL058W, YJR137C, YDL066W, YER091C, YPR035W, YIL116W, YER069W, YNL277W, YMR062C
GO:0005996	monosaccharide metabolism	0.0140471785134741	2.26933417018968e-05	21	552	94	6603	0.17%	0.04	YMR135C, YJL052W, YDR255C, YGL062W, YJR096W, YHR043C, YKL127W, YHR046C, YCR036W, YHR104W, YOL032W, YGR256W, YJL089W, YOR120W, YFR053C, YKR097W, YCR012W, YJR009C, YOL126C, YIL097W, YDR009W
GO:0006094	gluconeogenesis	0.0147547289525882	2.38363957230828e-05	10	552	26	6603	0.17%	0.04	YMR135C, YJL089W, YJL052W, YDR255C, YGL062W, YKR097W, YCR012W, YJR009C, YOL126C, YIL097W
GO:0016051	carbohydrate biosynthesis	0.0182727852538157	2.95198469366973e-05	17	552	68	6603	0.24%	0.06	YMR135C, YJL052W, YDR255C, YGL062W, YEL004W, YKL104C, YEL058W, YBR023C, YHR142W, YDR420W, YJL089W, YKR097W, YCR012W, YJR009C, YGR032W, YOL126C, YIL097W
GO:0009084	glutamine family amino acid biosynthesis	0.0216994254361973	3.5055614598057e-05	10	552	27	6603	0.23%	0.06	YOR130C, YOL058W, YLR304C, YDL066W, YPR035W, YER069W, YNR001C, YJR109C, YMR062C, YHR018C
GO:0019319	hexose biosynthesis	0.0312578877039907	5.04973953214712e-05	10	552	28	6603	0.22%	0.06	YMR135C, YJL089W, YJL052W, YDR255C, YGL062W, YKR097W, YCR012W, YJR009C, YOL126C, YIL097W
GO:0046364	monosaccharide biosynthesis	0.0312578877039907	5.04973953214712e-05	10	552	28	6603	0.21%	0.06	YMR135C, YJL089W, YJL052W, YDR255C, YGL062W, YKR097W, YCR012W, YJR009C, YOL126C, YIL097W
GO:0006526	arginine biosynthesis	0.0322632923581556	5.21216354735954e-05	6	552	10	6603	0.21%	0.06	YOR130C, YER069W, YOL058W, YJR109C, YMR062C, YHR018C
terms relating to C
GOID	TERM	CORRECTED_PVALUE	UNCORRECTED_PVALUE	NUM_LIST_ANNOTATIONS	LIST_SIZE	TOTAL_NUM_ANNOTATIONS	POPULATION_SIZE	FDR_RATE	EXPECTED_FALSE_POSITIVES	ANNOTATED_GENES
GO:0005737	cytoplasm	0.0115267491864263	6.13124956724804e-05	347	552	3634	6603	2.00%	0.02	YEL007W, YJL052W, YLR286C, YDR140W, YLR297W, YIR035C, YBR011C, YHR104W, YHR068W, YDL234C, YBL001C, YCR060W, YMR004W, YJR009C, YNL272C, YGR096W, YDR540C, YMR142C, YKL212W, YAL015C, YJL144W, YJL136C, YBR166C, YJR078W, YMR198W, YJL162C, YKL001C, YHR112C, YBR023C, YIR034C, YIR024C, YDL130W, YEL047C, YPL262W, YOR020W-A, YER019W, YAL053W, YOR220W, YLR270W, YJR049C, YDR064W, YNL055C, YGL062W, YLL062C, Y…
GO:0005937	mating projection	0.0428493136319658	0.000227921881021095	12	552	45	6603	2.00%	0.04	YNL279W, YDR085C, YDR309C, YPR122W, YCR009C, YBL016W, YBR040W, YCL027W, YKL189W, YJL157C, YKL209C, YMR232W
GO:0042995	cell projection	0.0428493136319658	0.000227921881021095	12	552	45	6603	1.33%	0.04	YNL279W, YDR085C, YDR309C, YPR122W, YCR009C, YBL016W, YBR040W, YCL027W, YKL189W, YJL157C, YKL209C, YMR232W
GO:0044463	cell projection part	0.0455175333374975	0.000242114539029242	11	552	39	6603	1.00%	0.04	YNL279W, YDR085C, YDR309C, YPR122W, YBL016W, YBR040W, YCL027W, YKL189W, YJL157C, YKL209C, YMR232W
terms relating to F
GOID	TERM	CORRECTED_PVALUE	UNCORRECTED_PVALUE	NUM_LIST_ANNOTATIONS	LIST_SIZE	TOTAL_NUM_ANNOTATIONS	POPULATION_SIZE	FDR_RATE	EXPECTED_FALSE_POSITIVES	ANNOTATED_GENES
GO:0016491	oxidoreductase activity	8.63157083946674e-05	3.33265283377094e-07	47	552	263	6603	0.00%	0.00	YLR205C, YGR255C, YJL052W, YNL280C, YDR513W, YFR030W, YKL026C, YKR049C, YCL035C, YHR104W, YGL039W, YBR026C, YPL088W, YJR137C, YBR024W, YER178W, YIL010W, YJR009C, Q0045, YER069W, YMR009W, YOL126C, YJR025C, YDR541C, YGL185C, YGL001C, YBR166C, YJR096W, YMR226C, YJR078W, YJR155W, YGR256W, YIR034C, YCL030C, YEL047C, YDL066W, YBR149W, YIR037W, YOR120W, YKL216W, YPR191W, YKR009C, YDL022W, YJR051W, YCL03…
GO:0003824	catalytic activity	0.00194233734759534	7.49937199843761e-06	209	552	1952	6603	0.00%	0.00	YBR223C, YHL035C, YJL052W, YPL087W, YBR249C, YLR286C, YGL251C, YDR140W, YBR011C, YMR238W, YHR104W, YHR068W, YGL039W, YGL192W, YBR092C, YNL141W, YJR009C, YKR061W, YER069W, YCL050C, YBR183W, YJR025C, YKL212W, YGL185C, YAL015C, YGL001C, YBR166C, YOL095C, YMR226C, YJR078W, YJR109C, YLR172C, YMR306W, YKL001C, YJR155W, YHR112C, YBR023C, YIR034C, YCL030C, YEL047C, YML042W, YPL262W, YBR149W, YPL058C, YER…
GO:0016616	oxidoreductase activity, acting on the CH-OH group of donors, NAD or NADP as acceptor	0.0237597436216812	9.17364618597731e-05	16	552	67	6603	0.00%	0.00	YDR541C, YGL185C, YGL001C, YJR096W, YHR104W, YGL039W, YJR155W, YGR256W, YCL030C, YPL088W, YBR149W, YDL066W, YOR120W, YDL022W, YKR009C, YOL126C
GO:0008168	methyltransferase activity	0.0286052363375629	0.000110444927944258	18	552	82	6603	0.00%	0.00	YHR109W, YBR261C, YGL136C, YOR239W, YGR001C, YLL062C, YNR046W, YDR140W, YHR209W, YLR172C, YNL092W, YGL192W, YML110C, YBR263W, YBR258C, YER091C, YLR058C, YDR410C
GO:0016614	oxidoreductase activity, acting on CH-OH group of donors	0.0290334442883998	0.000112098240495752	17	552	75	6603	0.00%	0.00	YDR541C, YGL185C, YGL001C, YJR096W, YHR104W, YGL039W, YJR155W, YGR256W, YCL030C, YPL088W, YBR149W, YDL066W, YOR120W, YDL022W, YKR009C, YOL126C, YEL071W
GO:0016741	transferase activity, transferring one-carbon groups	0.0396894313459427	0.000153241047667732	18	552	84	6603	0.00%	0.00	YHR109W, YBR261C, YGL136C, YOR239W, YGR001C, YLL062C, YNR046W, YDR140W, YHR209W, YLR172C, YNL092W, YGL192W, YML110C, YBR263W, YBR258C, YER091C, YLR058C, YDR410C
underexpressed: underexpressed to p <= 0.01 according to DESeq
genes	YAL001C,YAL021C,YAL023C,YAL024C,YAL032C,YAL034W-A,YAR007C,YAR008W,YAR018C,YAR035W,YAR071W,YBL002W,YBL003C,YBL009W,YBL014C,YBL021C,YBL031W,YBL032W,YBL034C,YBL038W,YBL046W,YBL047C,YBL056W,YBL063W,YBL085W,YBL086C,YBL097W,YBL098W,YBR007C,YBR009C,YBR010W,YBR015C,YBR028C,YBR032W,YBR038W,YBR042C,YBR049C,YBR050C,YBR069C,YBR070C,YBR071W,YBR073W,YBR084W,YBR088C,YBR089C-A,YBR090C,YBR093C,YBR103W,YBR112C,YBR…
terms relating to P
GOID	TERM	CORRECTED_PVALUE	UNCORRECTED_PVALUE	NUM_LIST_ANNOTATIONS	LIST_SIZE	TOTAL_NUM_ANNOTATIONS	POPULATION_SIZE	FDR_RATE	EXPECTED_FALSE_POSITIVES	ANNOTATED_GENES
GO:0007049	cell cycle	8.79051181013374e-25	1.30037156954641e-27	117	663	414	6603	0.00%	0.00	YKR083C, YOR083W, YKL203C, YPL130W, YNL307C, YDR201W, YOL113W, YOL090W, YIL126W, YKR029C, YKL101W, YLR212C, YDL003W, YIL131C, YGR108W, YFL033C, YDR389W, YPL256C, YER111C, YBR073W, YJR053W, YDR180W, YNL289W, YLR272C, YLR182W, YMR078C, YNL088W, YDL155W, YKL049C, YBL056W, YHL024W, YDR451C, YOR372C, YIL132C, YCL024W, YLR183C, YGR098C, YFR031C, YJR140C, YKL048C, YBL009W, YPR119W, YGR140W, YFL037W, YDR…
GO:0000278	mitotic cell cycle	1.10472591520737e-21	1.63420993373871e-24	81	663	241	6603	0.00%	0.00	YKR083C, YOR083W, YKL203C, YNL307C, YDR201W, YKL101W, YLR212C, YDL003W, YIL131C, YGR108W, YER111C, YJR053W, YDR180W, YLR272C, YLR182W, YMR078C, YDL155W, YKL049C, YDR451C, YOR372C, YLR183C, YGR098C, YFR031C, YJR140C, YBL009W, YPR119W, YFL037W, YGR140W, YBL063W, YBR160W, YGR188C, YKR028W, YDL028C, YKR054C, YMR076C, YML027W, YPL253C, YKR037C, YGL061C, YBL097W, YCR065W, YLR045C, YDR113C, YPL267W, YML…
GO:0006259	DNA metabolism	2.94540353880661e-18	4.35710582663699e-21	118	663	492	6603	0.00%	0.00	YML127W, YLR033W, YPL127C, YNL307C, YKL032C, YJR006W, YJL173C, YHR119W, YOL090W, YBR010W, YLL002W, YIL126W, YKR029C, YDL105W, YIR002C, YIL131C, YBR289W, YDR225W, YCR084C, YOR025W, YBR073W, YOR191W, YLR383W, YLL022C, YHR099W, YMR001C, YDR180W, YJL194W, YLR272C, YML102W, YNL088W, YOL004W, YLR032W, YGR252W, YHL024W, YBR089C-A, YNL102W, YIL132C, YDL227C, YER070W, YNL030W, YOL017W, YBL003C, YNL031C, Y…
GO:0007017	microtubule-based process	3.85246320236626e-17	5.69891006267198e-20	44	663	95	6603	0.00%	0.00	YMR299C, YLR045C, YCR065W, YKR083C, YIL123W, YML031W, YDR201W, YML085C, YKL089W, YNL126W, YLR212C, YPL269W, YGR108W, YHR172W, YNL225C, YPL255W, YJL019W, YEL061C, YNL172W, YDR488C, YDR356W, YPL155C, YGL093W, YPL124W, YDR016C, YOL069W, YDR150W, YOR373W, YFL037W, YGR140W, YBL063W, YBL034C, YDL028C, YBR233W-A, YPL209C, YGR113W, YIL144W, YKR054C, YPL253C, YGL061C, YKR037C, YGL216W, YOR195W, YMR117C
GO:0007059	chromosome segregation	4.82283539804062e-16	7.13437189059263e-19	47	663	113	6603	0.00%	0.00	YBL097W, YDR113C, YNL307C, YML085C, YKL089W, YNL273W, YDL003W, YBR073W, YFL008W, YDR180W, YOR073W, YJL074C, YLR272C, YGR089W, YMR078C, YAL034W-A, YLR381W, YKL049C, YJL019W, YEL061C, YNL172W, YIL026C, YLR357W, YML034W, YPL018W, YAR018C, YBR211C, YMR190C, YLR086W, YIL132C, YGR098C, YOL069W, YFR031C, YIR010W, YOL094C, YNL290W, YDR254W, YFL037W, YGR140W, YDR325W, YPL209C, YIL144W, YKR054C, YMR076C, Y…
GO:0000226	microtubule cytoskeleton organization and biogenesis	4.05027232201451e-14	5.99152710357177e-17	37	663	80	6603	0.00%	0.00	YLR045C, YCR065W, YKR083C, YIL123W, YML031W, YDR201W, YKL089W, YNL126W, YLR212C, YGR108W, YHR172W, YNL225C, YPL255W, YEL061C, YNL172W, YDR356W, YPL155C, YGL093W, YPL124W, YDR016C, YOL069W, YDR150W, YOR373W, YGR140W, YBL063W, YBL034C, YDL028C, YBR233W-A, YPL209C, YGR113W, YIL144W, YKR054C, YGL061C, YKR037C, YGL216W, YMR117C, YOR195W
GO:0007010	cytoskeleton organization and biogenesis	4.03463016336492e-12	5.96838781562859e-15	62	663	218	6603	0.00%	0.00	YMR299C, YLR045C, YCR065W, YKR083C, YLR313C, YIL123W, YML031W, YKL203C, YDR201W, YML085C, YKL089W, YEL022W, YLR371W, YNL126W, YLR212C, YPL269W, YGR108W, YDR389W, YHR172W, YNL225C, YPL255W, YHR023W, YDR507C, YNL166C, YJL019W, YEL061C, YOL076W, YNL172W, YDR488C, YIL105C, YDR356W, YJR031C, YPL155C, YGL093W, YPL124W, YPL242C, YDR130C, YCL024W, YDR016C, YOL069W, YDR150W, YNL047C, YOR373W, YFL037W, YGR…
GO:0007020	microtubule nucleation	1.22002147068064e-11	1.80476548917255e-14	18	663	23	6603	0.00%	0.00	YLR045C, YML031W, YDR356W, YGL093W, YDR201W, YPL124W, YNL126W, YOL069W, YLR212C, YHR172W, YOR373W, YNL225C, YPL255W, YBL034C, YBL063W, YIL144W, YKR037C, YMR117C
GO:0000279	M phase	1.44996536066986e-11	2.14491917258855e-14	66	663	247	6603	0.00%	0.00	YPL130W, YNL307C, YOL090W, YIL126W, YKR029C, YDL003W, YGR108W, YFL033C, YBR073W, YJR053W, YDR180W, YLR272C, YLR182W, YMR078C, YNL088W, YKL049C, YHL024W, YDR451C, YIL132C, YGR098C, YFR031C, YBL009W, YDR440W, YFL037W, YBL063W, YBR160W, YGR188C, YDL028C, YKR054C, YMR076C, YPL253C, YBL097W, YDR113C, YOR313C, YML085C, YNL273W, YJL013C, YFL008W, YHR061C, YNL082W, YJL074C, YOR073W, YLR399C, YEL061C, YJL…
GO:0009719	response to endogenous stimulus	2.43966395756887e-11	3.60897035143324e-14	61	663	220	6603	0.00%	0.00	YMR032W, YDR113C, YDL164C, YNL307C, YKL032C, YOR290C, YNL312W, YJR006W, YJL173C, YDR217C, YOL090W, YLL002W, YIL126W, YML060W, YDL105W, YIR002C, YBR289W, YDR225W, YBR073W, YLR383W, YFL008W, YNL082W, YDR180W, YLR376C, YML102W, YOL004W, YGL070C, YER028C, YLR399C, YLR032W, YHR056C, YDR097C, YLR357W, YHR081W, YNL216W, YNL102W, YMR190C, YDL101C, YIL132C, YAR007C, YOR033C, YBR088C, YBL003C, YDL194W, YKL…
GO:0006281	DNA repair	4.12691008364132e-11	6.1048965734339e-14	51	663	166	6603	0.00%	0.00	YDR113C, YDL164C, YNL307C, YKL032C, YOR290C, YNL312W, YJR006W, YJL173C, YDR217C, YOL090W, YIL126W, YML060W, YDL105W, YIR002C, YBR289W, YDR225W, YBR073W, YLR383W, YFL008W, YNL082W, YDR180W, YLR376C, YML102W, YOL004W, YLR399C, YLR032W, YHR056C, YDR097C, YLR357W, YHR081W, YNL102W, YIL132C, YAR007C, YOR033C, YBR088C, YBL003C, YKL045W, YOR346W, YOL094C, YPR175W, YNL290W, YOL034W, YER095W, YKL113C, YKL…
GO:0006974	response to DNA damage stimulus	4.38366984052282e-11	6.48471869899826e-14	59	663	211	6603	0.00%	0.00	YMR032W, YDR113C, YDL164C, YNL307C, YKL032C, YOR290C, YNL312W, YJR006W, YJL173C, YDR217C, YOL090W, YLL002W, YIL126W, YML060W, YDL105W, YIR002C, YBR289W, YDR225W, YBR073W, YLR383W, YFL008W, YNL082W, YDR180W, YLR376C, YML102W, YOL004W, YGL070C, YER028C, YLR399C, YLR032W, YHR056C, YDR097C, YLR357W, YHR081W, YNL216W, YNL102W, YMR190C, YDL101C, YIL132C, YAR007C, YOR033C, YBR088C, YBL003C, YKL045W, YOR…
GO:0000819	sister chromatid segregation	6.93570691385688e-11	1.02599214702025e-13	28	663	58	6603	0.00%	0.00	YIL026C, YBL097W, YML034W, YDR113C, YNL307C, YMR190C, YML085C, YLR086W, YNL273W, YGR098C, YFR031C, YDL003W, YBR073W, YFL008W, YFL037W, YDR180W, YOR073W, YDR325W, YJL074C, YLR272C, YMR078C, YKR054C, YEL061C, YJL019W, YKL049C, YMR076C, YPL253C, YNL172W
GO:0006260	DNA replication	9.54488549055963e-11	1.41196530925438e-13	40	663	112	6603	0.00%	0.00	YDL164C, YHR031C, YNL312W, YJR006W, YJL173C, YOL090W, YNL273W, YBR202W, YMR001C, YNL082W, YLL004W, YJL194W, YNL088W, YDR097C, YGL201C, YGR109C, YHL024W, YNL072W, YMR234W, YML065W, YMR190C, YNL102W, YER070W, YAR007C, YOR330C, YOR033C, YBR088C, YKL045W, YOR074C, YOR346W, YOL094C, YPR175W, YNL290W, YKL113C, YKL112W, YLR103C, YNL262W, YML069W, YPL153C, YDR013W
GO:0000070	mitotic sister chromatid segregation	2.00951653050143e-10	2.97265758949915e-13	27	663	56	6603	0.00%	0.00	YIL026C, YBL097W, YML034W, YDR113C, YNL307C, YMR190C, YML085C, YLR086W, YNL273W, YGR098C, YFR031C, YDL003W, YFL008W, YFL037W, YDR180W, YOR073W, YDR325W, YJL074C, YLR272C, YMR078C, YKR054C, YEL061C, YJL019W, YKL049C, YMR076C, YPL253C, YNL172W
GO:0006333	chromatin assembly or disassembly	1.31050765792095e-09	1.93862079574105e-12	38	663	110	6603	0.00%	0.00	YBR009C, YHR119W, YOL090W, YBR010W, YIL131C, YDR225W, YCR084C, YOR025W, YOR191W, YLL022C, YBL002W, YLL004W, YLR272C, YPR018W, YOR038C, YML102W, YNL088W, YOL004W, YBR275C, YBR112C, YML065W, YNL216W, YOL012C, YNL030W, YOL017W, YBR088C, YBL003C, YJR140C, YNL031C, YDR440W, YDL197C, YDL074C, YKL112W, YGL037C, YDR224C, YBR103W, YNL262W, YML069W
GO:0006261	DNA-dependent DNA replication	1.53367143320186e-09	2.26874472367139e-12	34	663	91	6603	0.00%	0.00	YDL164C, YNL312W, YJR006W, YJL173C, YOL090W, YNL273W, YBR202W, YMR001C, YNL082W, YJL194W, YLL004W, YNL088W, YDR097C, YGL201C, YGR109C, YMR234W, YML065W, YMR190C, YNL102W, YAR007C, YOR033C, YOR330C, YBR088C, YKL045W, YOR074C, YOL094C, YOR346W, YPR175W, YNL290W, YLR103C, YNL262W, YML069W, YPL153C, YDR013W
GO:0007067	mitosis	3.10890412821476e-09	4.59897060386799e-12	40	663	123	6603	0.00%	0.00	YBL097W, YDR113C, YNL307C, YML085C, YNL273W, YJL013C, YDL003W, YJR053W, YFL008W, YHR061C, YDR180W, YOR073W, YJL074C, YLR272C, YMR078C, YOR026W, YKL049C, YJL019W, YEL061C, YAL024C, YNL172W, YIL026C, YML034W, YPL155C, YMR190C, YLR086W, YGR098C, YFR031C, YHR158C, YBL009W, YFL037W, YBL063W, YDR325W, YGR188C, YDL028C, YBR233W-A, YKR054C, YMR076C, YPL253C, YGL075C
GO:0000087	M phase of mitotic cell cycle	4.16175827324806e-09	6.15644714977524e-12	40	663	124	6603	0.00%	0.00	YBL097W, YDR113C, YNL307C, YML085C, YNL273W, YJL013C, YDL003W, YJR053W, YFL008W, YHR061C, YDR180W, YOR073W, YJL074C, YLR272C, YMR078C, YOR026W, YKL049C, YJL019W, YEL061C, YAL024C, YNL172W, YIL026C, YML034W, YPL155C, YMR190C, YLR086W, YGR098C, YFR031C, YHR158C, YBL009W, YFL037W, YBL063W, YDR325W, YGR188C, YDL028C, YBR233W-A, YKR054C, YMR076C, YPL253C, YGL075C
GO:0006323	DNA packaging	8.62995136272473e-09	1.27662002407171e-11	57	663	224	6603	0.00%	0.00	YML127W, YLR033W, YBR009C, YOR290C, YHR119W, YOL090W, YBR010W, YIL126W, YKR029C, YDR176W, YIL131C, YBR289W, YDR225W, YCR084C, YOR025W, YOR191W, YLL022C, YHR099W, YBL002W, YLL004W, YJL176C, YLR272C, YPR018W, YOR038C, YML102W, YNL088W, YOL004W, YLR399C, YGR252W, YLR357W, YDR334W, YBR089C-A, YBR275C, YBR112C, YOL012C, YNL216W, YML065W, YPL128C, YNL030W, YOL017W, YBR088C, YBL003C, YNL031C, YJR140C, Y…
GO:0006325	establishment and/or maintenance of chromatin architecture	8.62995136272473e-09	1.27662002407171e-11	57	663	224	6603	0.00%	0.00	YML127W, YLR033W, YBR009C, YOR290C, YHR119W, YOL090W, YBR010W, YIL126W, YKR029C, YDR176W, YIL131C, YBR289W, YDR225W, YCR084C, YOR025W, YOR191W, YLL022C, YHR099W, YBL002W, YLL004W, YJL176C, YLR272C, YPR018W, YOR038C, YML102W, YNL088W, YOL004W, YLR399C, YGR252W, YLR357W, YDR334W, YBR089C-A, YBR275C, YBR112C, YOL012C, YNL216W, YML065W, YPL128C, YNL030W, YOL017W, YBR088C, YBL003C, YNL031C, YJR140C, Y…
GO:0006996	organelle organization and biogenesis	1.17928982824134e-08	1.74451158023866e-11	177	663	1120	6603	0.00%	0.00	YML127W, YKL068W, YLR033W, YKR083C, YIL123W, YKL203C, YDR201W, YHR119W, YOL090W, YKR029C, YML104C, YPL269W, YIL131C, YBR289W, YGR108W, YDR225W, YLL022C, YHR099W, YHR036W, YLR190W, YHR023W, YML102W, YGL070C, YLR032W, YMR070W, YHR083W, YGL200C, YPL242C, YER070W, YDR130C, YDR017C, YOL017W, YBL003C, YDL220C, YNL031C, YLR386W, YHR167W, YBL032W, YGR099W, YGL037C, YOR098C, YMR076C, YPL253C, YKR037C, YGL…
GO:0050791	regulation of physiological process	4.06933328248535e-08	6.01972379065881e-11	118	663	662	6603	0.00%	0.00	YML127W, YKR083C, YPL127C, YKL203C, YDR201W, YOL113W, YLR113W, YHR119W, YOL090W, YLL002W, YOR315W, YKL101W, YAL032C, YBL021C, YIL131C, YIL056W, YGR108W, YCR084C, YPL256C, YOR025W, YOL136C, YBR049C, YJR053W, YLL022C, YHR099W, YLR272C, YLR182W, YML102W, YNL088W, YOL004W, YDL155W, YNR009W, YNL199C, YGL035C, YBR050C, YBL056W, YBR089C-A, YDR451C, YOR372C, YKL109W, YCL024W, YDR017C, YLR183C, YOL017W, Y…
GO:0007051	spindle organization and biogenesis	4.07092475440788e-08	6.02207803906491e-11	22	663	46	6603	0.00%	0.00	YLR045C, YCR065W, YKR083C, YDR201W, YKL089W, YNL126W, YDR016C, YLR212C, YGR108W, YNL225C, YGR140W, YBR233W-A, YDL028C, YPL209C, YGR113W, YKR054C, YEL061C, YGL061C, YKR037C, YGL216W, YOR195W, YNL172W
GO:0051244	regulation of cellular physiological process	6.05747828176005e-08	8.96076668899416e-11	115	663	643	6603	0.00%	0.00	YML127W, YKR083C, YPL127C, YKL203C, YDR201W, YOL113W, YLR113W, YHR119W, YOL090W, YLL002W, YOR315W, YKL101W, YAL032C, YIL131C, YIL056W, YGR108W, YCR084C, YPL256C, YOR025W, YBR049C, YJR053W, YLL022C, YHR099W, YLR272C, YLR182W, YML102W, YNL088W, YOL004W, YDL155W, YNR009W, YNL199C, YGL035C, YBR050C, YBL056W, YBR089C-A, YDR451C, YOR372C, YCL024W, YDR017C, YLR183C, YOL017W, YGR098C, YJR140C, YJL056C, Y…
GO:0050794	regulation of cellular process	6.70778488376851e-08	9.92275870379957e-11	115	663	644	6603	0.00%	0.00	YML127W, YKR083C, YPL127C, YKL203C, YDR201W, YOL113W, YLR113W, YHR119W, YOL090W, YLL002W, YOR315W, YKL101W, YAL032C, YIL131C, YIL056W, YGR108W, YCR084C, YPL256C, YOR025W, YBR049C, YJR053W, YLL022C, YHR099W, YLR272C, YLR182W, YML102W, YNL088W, YOL004W, YDL155W, YNR009W, YNL199C, YGL035C, YBR050C, YBL056W, YBR089C-A, YDR451C, YOR372C, YCL024W, YDR017C, YLR183C, YOL017W, YGR098C, YJR140C, YJL056C, Y…
GO:0050789	regulation of biological process	8.46994707563944e-08	1.25295075083424e-10	119	663	677	6603	0.00%	0.00	YML127W, YKR083C, YPL127C, YKL203C, YDR201W, YOL113W, YLR113W, YHR119W, YOL090W, YLL002W, YOR315W, YKL101W, YAL032C, YBL021C, YIL131C, YIL056W, YGR108W, YCR084C, YPL256C, YOR025W, YOL136C, YBR049C, YJR053W, YLL022C, YHR099W, YLR272C, YLR182W, YML102W, YNL088W, YOL004W, YDL155W, YNR009W, YNL199C, YGL035C, YBR050C, YBL056W, YBR089C-A, YDR451C, YOR372C, YKL109W, YCL024W, YDR017C, YLR183C, YOL017W, Y…
GO:0007052	mitotic spindle organization and biogenesis	1.17620739866758e-07	1.7399517731769e-10	21	663	44	6603	0.00%	0.00	YLR045C, YKR083C, YDR201W, YKL089W, YNL126W, YDR016C, YLR212C, YGR108W, YNL225C, YGR140W, YBR233W-A, YDL028C, YPL209C, YGR113W, YKR054C, YEL061C, YGL061C, YKR037C, YGL216W, YOR195W, YNL172W
GO:0030472	mitotic spindle organization and biogenesis in nucleus	1.40873137338567e-07	2.0839221499788e-10	15	663	23	6603	0.00%	0.00	YLR045C, YKR083C, YDR201W, YBR233W-A, YGR113W, YKL089W, YNL126W, YDR016C, YEL061C, YLR212C, YGL061C, YKR037C, YGL216W, YGR108W, YOR195W
GO:0016043	cell organization and biogenesis	1.22154045174149e-06	1.80701250257617e-09	241	663	1744	6603	0.00%	0.00	YML127W, YKL068W, YLR033W, YKR083C, YIL123W, YOR083W, YKL203C, YDR201W, YHR119W, YOL090W, YOR315W, YKR029C, YKL101W, YML104C, YPL269W, YIL131C, YBR289W, YGR108W, YDR225W, YMR183C, YLL022C, YHR099W, YHR036W, YER166W, YLR190W, YHR023W, YML102W, YGL070C, YLR032W, YMR070W, YHR083W, YGL200C, YPL242C, YER070W, YDR130C, YDR017C, YOL017W, YDR261C, YBL003C, YDL220C, YNL031C, YLR386W, YHR167W, YBL032W, YGR…
GO:0006950	response to stress	2.43498674102205e-06	3.60205139204445e-09	85	663	453	6603	0.00%	0.00	YMR032W, YNL307C, YKL032C, YLR113W, YJR006W, YJL173C, YER011W, YOL090W, YLL002W, YIL126W, YDL105W, YIR002C, YOL116W, YBR289W, YFL033C, YDR225W, YBR073W, YLR383W, YDR180W, YGR014W, YML102W, YOL004W, YGL070C, YLR032W, YFL014W, YBL056W, YML007W, YNL102W, YPL242C, YIL132C, YDR017C, YBL003C, YKL045W, YKL048C, YOL094C, YPR175W, YOL034W, YFR034C, YNL262W, YBR093C, YPL153C, YHL028W, YER118C, YDL164C, YDR…
GO:0000074	regulation of progression through cell cycle	1.3206104547466e-05	1.95356576145946e-08	38	663	146	6603	0.00%	0.00	YKL203C, YOL113W, YDR217C, YNL273W, YKL101W, YJL013C, YIL131C, YGR108W, YPL256C, YJR053W, YOR233W, YHR061C, YOR073W, YDR507C, YDL155W, YOR026W, YJL187C, YAL024C, YAL021C, YBL056W, YNL172W, YGR109C, YDR451C, YDL101C, YCL024W, YGR098C, YHR158C, YMR199W, YKL048C, YPR119W, YGR188C, YBR160W, YDL028C, YML058W-A, YDR303C, YOR244W, YLR079W, YML027W
GO:0051726	regulation of cell cycle	1.3206104547466e-05	1.95356576145946e-08	38	663	146	6603	0.00%	0.00	YKL203C, YOL113W, YDR217C, YNL273W, YKL101W, YJL013C, YIL131C, YGR108W, YPL256C, YJR053W, YOR233W, YHR061C, YOR073W, YDR507C, YDL155W, YOR026W, YJL187C, YAL024C, YAL021C, YBL056W, YNL172W, YGR109C, YDR451C, YDL101C, YCL024W, YGR098C, YHR158C, YMR199W, YKL048C, YPR119W, YGR188C, YBR160W, YDL028C, YML058W-A, YDR303C, YOR244W, YLR079W, YML027W
GO:0051276	chromosome organization and biogenesis	1.42011363393246e-05	2.10075981350956e-08	86	663	477	6603	0.00%	0.00	YML127W, YLR033W, YHR119W, YOL090W, YBR010W, YIL126W, YKR029C, YDL003W, YIL131C, YBR289W, YDR225W, YCR084C, YOR025W, YOR191W, YLL022C, YHR099W, YLR272C, YML102W, YNL088W, YOL004W, YGL070C, YLR032W, YMR070W, YGR252W, YBR089C-A, YER070W, YNL030W, YOL017W, YBL003C, YFR031C, YDL220C, YNL031C, YJR140C, YHR167W, YBL032W, YGR099W, YLR233C, YDR440W, YDL074C, YGL037C, YNL262W, YMR076C, YBL097W, YCR065W, Y…
GO:0006271	DNA strand elongation	2.26910917040844e-05	3.35667037042669e-08	15	663	30	6603	0.00%	0.00	YOL094C, YPR175W, YDL164C, YNL290W, YMR234W, YNL312W, YNL102W, YJR006W, YJL173C, YNL262W, YLR103C, YNL088W, YAR007C, YBR088C, YKL045W
GO:0006338	chromatin remodeling	2.4143601451549e-05	3.57153867626465e-08	37	663	143	6603	0.00%	0.00	YML127W, YLR033W, YOR290C, YHR119W, YOL090W, YIL126W, YIL131C, YBR289W, YOR025W, YLL022C, YLL004W, YJL176C, YLR272C, YPR018W, YML102W, YOL004W, YLR399C, YLR357W, YDR334W, YBR089C-A, YBR275C, YBR112C, YML065W, YNL216W, YOL012C, YPL128C, YOL017W, YBR088C, YDR440W, YDL197C, YKL112W, YDL074C, YGL037C, YPR052C, YBR103W, YNL262W, YML069W
GO:0050875	cellular physiological process	6.19405492951027e-05	9.16280315016313e-08	521	663	4618	6603	0.00%	0.00	YMR032W, YIL123W, YOR083W, YKL203C, YDR201W, YHR119W, YOL090W, YBL098W, YNL204C, YDL105W, YBR289W, YER166W, YDL155W, YMR270C, YDR331W, YGR177C, YKL109W, YDR380W, YDR130C, YBL003C, YDL220C, YGR099W, YKL096W, YGL037C, YOR098C, YPL253C, YKR053C, YDL164C, YPL144W, YFR019W, YOR383C, YDL018C, YIL016W, YHR178W, YBR202W, YLR082C, YHR094C, YER032W, YJR001W, YHR153C, YNL173C, YLR399C, YJL098W, YKL140W, YBR…
GO:0016568	chromatin modification	9.97174131501996e-05	1.4751096619852e-07	44	663	195	6603	0.00%	0.00	YML127W, YLR033W, YOR290C, YHR119W, YOL090W, YIL126W, YKR029C, YDR176W, YIL131C, YBR289W, YOR025W, YLL022C, YHR099W, YLL004W, YJL176C, YLR272C, YPR018W, YML102W, YOL004W, YLR399C, YGR252W, YLR357W, YDR334W, YBR089C-A, YBR275C, YBR112C, YOL012C, YML065W, YNL216W, YPL128C, YOL017W, YBR088C, YDR440W, YDL197C, YDL074C, YKL112W, YGL037C, YPR052C, YNL262W, YBR103W, YOR244W, YCR033W, YML069W, YPL116W
GO:0009987	cellular process	0.000107926896420488	1.59655172219657e-07	523	663	4652	6603	0.00%	0.00	YMR032W, YIL123W, YOR083W, YKL203C, YDR201W, YHR119W, YOL090W, YBL098W, YNL204C, YDL105W, YBR289W, YER166W, YDL155W, YMR270C, YDR331W, YGR177C, YKL109W, YDR380W, YDR130C, YDL194W, YBL003C, YDL220C, YGR099W, YKL096W, YGL037C, YOR098C, YPL253C, YKR053C, YDL164C, YPL144W, YFR019W, YOR383C, YDL018C, YIL016W, YHR178W, YBR202W, YLR082C, YHR094C, YER032W, YJR001W, YHR153C, YNL173C, YLR399C, YJL098W, YKL…
GO:0007018	microtubule-based movement	0.000124158805699619	1.83666872336715e-07	10	663	15	6603	0.00%	0.00	YMR299C, YFL037W, YPL155C, YML085C, YKR054C, YJL019W, YPL269W, YDR150W, YGL216W, YDR488C
GO:0030473	nuclear migration, microtubule-mediated	0.000124158805699619	1.83666872336715e-07	10	663	15	6603	0.00%	0.00	YMR299C, YFL037W, YPL155C, YML085C, YKR054C, YJL019W, YPL269W, YDR150W, YGL216W, YDR488C
GO:0006302	double-strand break repair	0.000124420273596622	1.84053659166601e-07	19	663	51	6603	0.00%	0.00	YLR357W, YHR081W, YNL307C, YOR290C, YNL312W, YJL173C, YIL126W, YAR007C, YBR289W, YBR073W, YFL008W, YDR180W, YER095W, YKL113C, YOL004W, YJL092W, YLR032W, YHR056C, YHR154W
GO:0031497	chromatin assembly	0.000229248666504593	3.3912524630857e-07	27	663	95	6603	0.00%	0.00	YBR275C, YBR112C, YOL012C, YNL216W, YML065W, YHR119W, YOL090W, YOL017W, YBR088C, YIL131C, YJR140C, YCR084C, YOR025W, YLL022C, YDL197C, YDR440W, YLL004W, YDL074C, YKL112W, YLR272C, YPR018W, YOR038C, YML102W, YGL037C, YNL262W, YBR103W, YOL004W
GO:0007582	physiological process	0.000255627360188043	3.78146982526691e-07	524	663	4682	6603	0.00%	0.00	YMR032W, YIL123W, YOR083W, YKL203C, YDR201W, YHR119W, YOL090W, YBL098W, YNL204C, YDL105W, YBR289W, YER166W, YDL155W, YMR270C, YDR331W, YGR177C, YKL109W, YDR380W, YDR130C, YBL003C, YDL220C, YGR099W, YKL096W, YGL037C, YOR098C, YPL253C, YKR053C, YDL164C, YPL144W, YFR019W, YOR383C, YDL018C, YIL016W, YHR178W, YBR202W, YLR082C, YHR094C, YER032W, YJR001W, YDR414C, YHR153C, YNL173C, YLR399C, YJL098W, YKL…
GO:0006273	lagging strand elongation	0.000469316973168501	6.94255877468197e-07	11	663	20	6603	0.00%	0.00	YPR175W, YDL164C, YMR234W, YNL312W, YNL102W, YJR006W, YJL173C, YNL262W, YAR007C, YBR088C, YKL045W
GO:0007097	nuclear migration	0.000469316973168501	6.94255877468197e-07	11	663	20	6603	0.00%	0.00	YMR299C, YFL037W, YPL155C, YML085C, YKR054C, YJL019W, YML104C, YPL269W, YDR150W, YGL216W, YDR488C
GO:0040023	establishment of nucleus localization	0.000469316973168501	6.94255877468197e-07	11	663	20	6603	0.00%	0.00	YMR299C, YFL037W, YPL155C, YML085C, YKR054C, YJL019W, YML104C, YPL269W, YDR150W, YGL216W, YDR488C
GO:0051647	nucleus localization	0.000469316973168501	6.94255877468197e-07	11	663	20	6603	0.00%	0.00	YMR299C, YFL037W, YPL155C, YML085C, YKR054C, YJL019W, YML104C, YPL269W, YDR150W, YGL216W, YDR488C
GO:0007275	development	0.000485707123499805	7.1850166198196e-07	72	663	407	6603	0.00%	0.00	YOR083W, YKL203C, YNL307C, YHR119W, YOL090W, YNL204C, YOR315W, YNL202W, YKL101W, YGR152C, YOL116W, YIL131C, YFL033C, YBR073W, YOR191W, YNR049C, YLR084C, YER166W, YGR014W, YDR096W, YHL024W, YDL227C, YCL024W, YKL048C, YNL047C, YJR076C, YGL037C, YMR100W, YBR093C, YDR093W, YDR523C, YER118C, YNL197C, YLR313C, YOR313C, YOR190W, YHL003C, YLR371W, YKL008C, YGR041W, YER114C, YCL014W, YJR092W, YMR037C, YHR…
GO:0030705	cytoskeleton-dependent intracellular transport	0.000666313984328219	9.85671574450028e-07	10	663	17	6603	0.00%	0.00	YMR299C, YFL037W, YPL155C, YML085C, YKR054C, YJL019W, YPL269W, YDR150W, YGL216W, YDR488C
GO:0050896	response to stimulus	0.000713458767624991	1.05541237814348e-06	101	663	639	6603	0.00%	0.00	YMR032W, YNL307C, YKL032C, YOR153W, YLR113W, YJR006W, YJL173C, YER011W, YOL090W, YLL002W, YIL126W, YDL105W, YIR002C, YOL116W, YBR289W, YFL033C, YDR225W, YPL256C, YBR073W, YLR383W, YDR180W, YGR014W, YML102W, YOL004W, YGL070C, YLR032W, YFL014W, YBL056W, YML007W, YBL046W, YLR110C, YNL102W, YPL242C, YIL132C, YDR017C, YBL003C, YDL194W, YKL045W, YDR492W, YKL048C, YOL094C, YPR175W, YOL034W, YFR034C, YNL…
GO:0007001	chromosome organization and biogenesis (sensu Eukaryota)	0.000732908253069906	1.08418380631643e-06	79	663	465	6603	0.00%	0.00	YML127W, YLR033W, YHR119W, YOL090W, YBR010W, YIL126W, YKR029C, YIL131C, YBR289W, YDR225W, YCR084C, YOR025W, YOR191W, YLL022C, YHR099W, YLR272C, YML102W, YNL088W, YOL004W, YGL070C, YLR032W, YMR070W, YGR252W, YBR089C-A, YER070W, YNL030W, YOL017W, YBL003C, YDL220C, YNL031C, YJR140C, YBL032W, YHR167W, YGR099W, YLR233C, YDR440W, YDL074C, YGL037C, YNL262W, YCR065W, YBR009C, YPL144W, YOR290C, YML060W, Y…
GO:0000079	regulation of cyclin-dependent protein kinase activity	0.000838265032496912	1.24003703032088e-06	9	663	14	6603	0.00%	0.00	YPR119W, YGR109C, YDL155W, YJL187C, YLR079W, YBL056W, YGR108W, YMR199W, YPL256C
GO:0031109	microtubule polymerization or depolymerization	0.000838265032496912	1.24003703032088e-06	9	663	14	6603	0.00%	0.00	YKR083C, YPL155C, YDR201W, YBR233W-A, YGR113W, YDR016C, YGL061C, YKR037C, YGL216W
GO:0007062	sister chromatid cohesion	0.000939724194339032	1.3901245478388e-06	13	663	29	6603	0.00%	0.00	YOL094C, YIL026C, YLR357W, YNL290W, YFL008W, YDR180W, YJL074C, YMR078C, YNL273W, YJL019W, YDL003W, YMR076C, YPL253C
GO:0051325	interphase	0.000999313966219771	1.47827509795824e-06	25	663	90	6603	0.00%	0.00	YCR065W, YGR109C, YOR083W, YKL203C, YDR451C, YOR372C, YLR131C, YLR183C, YKL101W, YIL131C, YJR140C, YGR108W, YER111C, YPR119W, YBR160W, YKR028W, YLR182W, YDR146C, YDL155W, YJL098W, YJL187C, YML027W, YLR079W, YAL021C, YNL309W
GO:0051329	interphase of mitotic cell cycle	0.000999313966219771	1.47827509795824e-06	25	663	90	6603	0.00%	0.00	YCR065W, YGR109C, YOR083W, YKL203C, YDR451C, YOR372C, YLR131C, YLR183C, YKL101W, YIL131C, YJR140C, YGR108W, YER111C, YPR119W, YBR160W, YKR028W, YLR182W, YDR146C, YDL155W, YJL098W, YJL187C, YML027W, YLR079W, YAL021C, YNL309W
GO:0019219	regulation of nucleobase, nucleoside, nucleotide and nucleic acid metabolism	0.00106082567916224	1.56926875615716e-06	70	663	400	6603	0.00%	0.00	YML127W, YPL127C, YLR113W, YHR119W, YOL090W, YLL002W, YOR315W, YAL032C, YIL131C, YIL056W, YCR084C, YOR025W, YBR049C, YLL022C, YHR099W, YLR272C, YLR182W, YML102W, YNL088W, YOL004W, YNR009W, YNL199C, YGL035C, YBR050C, YBR089C-A, YDR451C, YOR372C, YLR183C, YOL017W, YJL056C, YJR140C, YOL149W, YDR440W, YDL074C, YGL037C, YNL262W, YDR303C, YML027W, YFL021W, YCR065W, YDR217C, YPL082C, YNL273W, YMR037C, Y…
GO:0007126	meiosis	0.00157840384128587	2.33491692497909e-06	33	663	141	6603	0.00%	0.00	YOR313C, YPL130W, YNL307C, YOL090W, YML085C, YIL126W, YKR029C, YGR108W, YFL033C, YBR073W, YNL082W, YOR073W, YJL074C, YLR182W, YNL088W, YLR399C, YJL187C, YDR097C, YGR225W, YHL024W, YDR451C, YMR190C, YOL091W, YIL132C, YBL009W, YFL037W, YDR440W, YER095W, YBR160W, YBR103W, YCR033W, YLR234W, YOR195W
GO:0051321	meiotic cell cycle	0.00157840384128587	2.33491692497909e-06	33	663	141	6603	0.00%	0.00	YOR313C, YPL130W, YNL307C, YOL090W, YML085C, YIL126W, YKR029C, YGR108W, YFL033C, YBR073W, YNL082W, YOR073W, YJL074C, YLR182W, YNL088W, YLR399C, YJL187C, YDR097C, YGR225W, YHL024W, YDR451C, YMR190C, YOL091W, YIL132C, YBL009W, YFL037W, YDR440W, YER095W, YBR160W, YBR103W, YCR033W, YLR234W, YOR195W
GO:0051327	M phase of meiotic cell cycle	0.00157840384128587	2.33491692497909e-06	33	663	141	6603	0.00%	0.00	YOR313C, YPL130W, YNL307C, YOL090W, YML085C, YIL126W, YKR029C, YGR108W, YFL033C, YBR073W, YNL082W, YOR073W, YJL074C, YLR182W, YNL088W, YLR399C, YJL187C, YDR097C, YGR225W, YHL024W, YDR451C, YMR190C, YOL091W, YIL132C, YBL009W, YFL037W, YDR440W, YER095W, YBR160W, YBR103W, YCR033W, YLR234W, YOR195W
GO:0000910	cytokinesis	0.00160290955380823	2.37116797900626e-06	26	663	98	6603	0.00%	0.00	YMR032W, YLR313C, YDL117W, YOL113W, YPL242C, YCL024W, YKL092C, YGR152C, YNR067C, YIL140W, YKL048C, YGR041W, YCL014W, YJR092W, YBR038W, YLR084C, YHR061C, YJR076C, YPR055W, YDR507C, YHR023W, YLL021W, YNL166C, YNL154C, YNL327W, YOR301W
GO:0007076	mitotic chromosome condensation	0.00202867608647978	3.00100012792866e-06	7	663	9	6603	0.00%	0.00	YBL097W, YMR076C, YFR031C, YDL003W, YDR325W, YLR272C, YLR086W
GO:0045449	regulation of transcription	0.00366639287057766	5.4236580925705e-06	63	663	360	6603	0.00%	0.00	YML127W, YCR065W, YPL127C, YLR113W, YHR119W, YDR217C, YOL090W, YPL082C, YOR315W, YAL032C, YIL131C, YIL056W, YCR084C, YOR025W, YBR049C, YMR037C, YLL022C, YHR099W, YLL004W, YLR272C, YLR182W, YPR018W, YOR038C, YML102W, YOL004W, YER028C, YNR009W, YNL199C, YHR056C, YGL035C, YAL021C, YNL278W, YBR050C, YBR089C-A, YBR275C, YBR112C, YDR451C, YOR372C, YOL012C, YNL216W, YML065W, YLR131C, YKL015W, YPL128C, Y…
GO:0000075	cell cycle checkpoint	0.00445129323913715	6.58475331233306e-06	17	663	52	6603	0.00%	0.00	YDR217C, YCL024W, YDL101C, YNL273W, YKL101W, YJL013C, YKL048C, YJR053W, YOR233W, YGR188C, YOR073W, YDL028C, YDR507C, YML058W-A, YJL187C, YOR026W, YAL024C
GO:0007064	mitotic sister chromatid cohesion	0.00477773090139208	7.06764926241432e-06	10	663	20	6603	0.00%	0.00	YIL026C, YFL008W, YDR180W, YJL074C, YMR078C, YNL273W, YJL019W, YDL003W, YMR076C, YPL253C
GO:0040029	regulation of gene expression, epigenetic	0.00537260786084461	7.94764476456303e-06	24	663	92	6603	0.00%	0.00	YBR275C, YOL012C, YNL216W, YML065W, YHR119W, YOL090W, YPL128C, YOL017W, YBR088C, YIL131C, YOR025W, YLL022C, YDL197C, YDR440W, YLL004W, YDL074C, YKL112W, YLR272C, YPR018W, YGL037C, YML102W, YNL262W, YBR103W, YOL004W
GO:0031110	regulation of microtubule polymerization or depolymerization	0.00545628175604215	8.07142271603868e-06	8	663	13	6603	0.00%	0.00	YKR083C, YPL155C, YDR201W, YBR233W-A, YGR113W, YDR016C, YGL061C, YKR037C
GO:0045934	negative regulation of nucleobase, nucleoside, nucleotide and nucleic acid metabolism	0.00597955120223624	8.84548994413644e-06	34	663	156	6603	0.00%	0.00	YPL127C, YHR119W, YOL090W, YLL002W, YNL273W, YIL131C, YCR084C, YOR025W, YLL022C, YLL004W, YLR272C, YPR018W, YML102W, YOL004W, YER028C, YNR009W, YBR050C, YBR275C, YBR112C, YDR451C, YML065W, YNL216W, YOL012C, YOL017W, YBR088C, YDR440W, YDL197C, YKL112W, YDL074C, YGL037C, YBR103W, YNL262W, YHR154W, YML027W
GO:0006342	chromatin silencing	0.00652081440535287	9.64617515584743e-06	23	663	87	6603	0.00%	0.00	YBR275C, YOL012C, YNL216W, YML065W, YHR119W, YOL090W, YOL017W, YBR088C, YIL131C, YOR025W, YLL022C, YDL197C, YDR440W, YLL004W, YDL074C, YKL112W, YLR272C, YPR018W, YGL037C, YML102W, YNL262W, YBR103W, YOL004W
GO:0016458	gene silencing	0.00652081440535287	9.64617515584743e-06	23	663	87	6603	0.00%	0.00	YBR275C, YOL012C, YNL216W, YML065W, YHR119W, YOL090W, YOL017W, YBR088C, YIL131C, YOR025W, YLL022C, YDL197C, YDR440W, YLL004W, YDL074C, YKL112W, YLR272C, YPR018W, YGL037C, YML102W, YNL262W, YBR103W, YOL004W
GO:0031507	heterochromatin formation	0.00652081440535287	9.64617515584743e-06	23	663	87	6603	0.00%	0.00	YBR275C, YOL012C, YNL216W, YML065W, YHR119W, YOL090W, YOL017W, YBR088C, YIL131C, YOR025W, YLL022C, YDL197C, YDR440W, YLL004W, YDL074C, YKL112W, YLR272C, YPR018W, YGL037C, YML102W, YNL262W, YBR103W, YOL004W
GO:0045814	negative regulation of gene expression, epigenetic	0.00652081440535287	9.64617515584743e-06	23	663	87	6603	0.00%	0.00	YBR275C, YOL012C, YNL216W, YML065W, YHR119W, YOL090W, YOL017W, YBR088C, YIL131C, YOR025W, YLL022C, YDL197C, YDR440W, YLL004W, YDL074C, YKL112W, YLR272C, YPR018W, YGL037C, YML102W, YNL262W, YBR103W, YOL004W
GO:0030466	chromatin silencing at silent mating-type cassette	0.00667320851373257	9.87161022741505e-06	12	663	29	6603	0.00%	0.00	YDL197C, YLL004W, YOL012C, YML065W, YLR272C, YKL112W, YHR119W, YPR018W, YOL090W, YOL004W, YBR088C, YIL131C
GO:0006355	regulation of transcription, DNA-dependent	0.00730471323801645	1.08057888136338e-05	59	663	337	6603	0.00%	0.00	YML127W, YCR065W, YPL127C, YLR113W, YHR119W, YDR217C, YOL090W, YPL082C, YOR315W, YAL032C, YIL131C, YIL056W, YOR025W, YBR049C, YMR037C, YLL022C, YHR099W, YLL004W, YLR272C, YLR182W, YPR018W, YOR038C, YML102W, YOL004W, YER028C, YNL199C, YHR056C, YGL035C, YAL021C, YNL278W, YBR050C, YBR089C-A, YBR275C, YDR451C, YOR372C, YOL012C, YNL216W, YML065W, YLR131C, YKL015W, YPL128C, YLR183C, YOL017W, YBR088C, Y…
GO:0007120	axial bud site selection	0.00830595022585309	1.22869086181259e-05	10	663	21	6603	0.00%	0.00	YJR092W, YCL014W, YJR076C, YHR061C, YDR507C, YCL024W, YKL092C, YGR152C, YIL140W, YKL048C
GO:0051301	cell division	0.010741443680225	1.58897095861317e-05	29	663	127	6603	0.00%	0.00	YMR032W, YLR313C, YDL117W, YOL113W, YPL242C, YCL024W, YLR371W, YKL092C, YGR152C, YNR067C, YIL140W, YKL048C, YGR041W, YCL014W, YJR092W, YBR038W, YLR084C, YHR061C, YJR076C, YPR055W, YDR507C, YHR023W, YLL021W, YNL166C, YNL154C, YNL327W, YMR100W, YGR221C, YOR301W
GO:0006350	transcription	0.0133443088436875	1.97401018397744e-05	82	663	525	6603	0.00%	0.00	YML127W, YPL127C, YLR113W, YHR119W, YDR228C, YOL090W, YOR315W, YAL032C, YBL021C, YIL131C, YIL056W, YCR084C, YOR025W, YER111C, YBR049C, YLL022C, YHR099W, YLR272C, YLR182W, YML102W, YOL004W, YGL070C, YNR009W, YNL199C, YMR070W, YGL035C, YMR270C, YBR050C, YML007W, YBR089C-A, YBR123C, YDR451C, YOR372C, YKL109W, YLR183C, YOL017W, YKL125W, YJR140C, YJL056C, YHR167W, YDR440W, YBR160W, YNL251C, YDL074C, Y…
GO:0043549	regulation of kinase activity	0.0138677736315092	2.0514458034777e-05	10	663	22	6603	0.00%	0.00	YPR119W, YGR109C, YDL155W, YJL187C, YER075C, YLR079W, YBL056W, YGR108W, YMR199W, YPL256C
GO:0045859	regulation of protein kinase activity	0.0138677736315092	2.0514458034777e-05	10	663	22	6603	0.00%	0.00	YPR119W, YGR109C, YDL155W, YJL187C, YER075C, YLR079W, YBL056W, YGR108W, YMR199W, YPL256C
GO:0051338	regulation of transferase activity	0.0138677736315092	2.0514458034777e-05	10	663	22	6603	0.00%	0.00	YPR119W, YGR109C, YDL155W, YJL187C, YER075C, YLR079W, YBL056W, YGR108W, YMR199W, YPL256C
GO:0048519	negative regulation of biological process	0.0146157745725847	2.16209683026401e-05	40	663	204	6603	0.00%	0.00	YNL197C, YPL127C, YPL267W, YHR119W, YOL090W, YLL002W, YNL273W, YIL131C, YCR084C, YOR025W, YLL022C, YLL004W, YLR272C, YPR018W, YML102W, YOL004W, YER028C, YNR009W, YBR050C, YBL056W, YBR275C, YPL155C, YBR112C, YDR451C, YOL012C, YML065W, YNL216W, YOL017W, YBR088C, YER075C, YDR440W, YDL197C, YDL074C, YKL112W, YML058W-A, YGL037C, YBR103W, YNL262W, YHR154W, YML027W
GO:0030261	chromosome condensation	0.0155107989250045	2.29449688239711e-05	7	663	11	6603	0.00%	0.00	YBL097W, YMR076C, YFR031C, YDL003W, YDR325W, YLR272C, YLR086W
GO:0051656	establishment of organelle localization	0.0188265612910622	2.78499427382577e-05	11	663	27	6603	0.00%	0.00	YMR299C, YFL037W, YPL155C, YML085C, YKR054C, YJL019W, YML104C, YPL269W, YDR150W, YGL216W, YDR488C
GO:0032774	RNA biosynthesis	0.0229283193355565	3.39176321531901e-05	76	663	484	6603	0.02%	0.02	YML127W, YPL127C, YLR113W, YJL173C, YHR119W, YDR228C, YOL090W, YOR315W, YAL032C, YIL131C, YIL056W, YOR025W, YBR049C, YLL022C, YHR099W, YLR272C, YLR182W, YML102W, YOL004W, YGL070C, YNL199C, YGL035C, YMR270C, YBR050C, YBR089C-A, YBR123C, YDR451C, YOR372C, YLR183C, YOL017W, YKL125W, YKL045W, YJR140C, YJL056C, YHR167W, YDR440W, YNL251C, YDL074C, YGL037C, YNL262W, YDR303C, YML027W, YFL021W, YCR065W, Y…
GO:0019222	regulation of metabolism	0.0230156844708835	3.40468705190584e-05	75	663	476	6603	0.02%	0.02	YML127W, YPL127C, YLR113W, YHR119W, YOL090W, YLL002W, YOR315W, YAL032C, YBL021C, YIL131C, YIL056W, YCR084C, YOR025W, YOL136C, YBR049C, YLL022C, YHR099W, YLR272C, YLR182W, YML102W, YNL088W, YOL004W, YNR009W, YNL199C, YGL035C, YBR050C, YBR089C-A, YDR451C, YOR372C, YKL109W, YDR017C, YLR183C, YOL017W, YJR140C, YJL056C, YOL149W, YDR440W, YDL074C, YGL037C, YNL262W, YDR303C, YML027W, YFL021W, YCR065W, Y…
GO:0031323	regulation of cellular metabolism	0.0336020899460012	4.97072336479308e-05	71	663	449	6603	0.05%	0.04	YML127W, YPL127C, YLR113W, YHR119W, YOL090W, YLL002W, YOR315W, YAL032C, YIL131C, YIL056W, YCR084C, YOR025W, YBR049C, YLL022C, YHR099W, YLR272C, YLR182W, YML102W, YNL088W, YOL004W, YNR009W, YNL199C, YGL035C, YBR050C, YBR089C-A, YDR451C, YOR372C, YDR017C, YLR183C, YOL017W, YJL056C, YJR140C, YOL149W, YDR440W, YDL074C, YGL037C, YNL262W, YDR303C, YML027W, YFL021W, YCR065W, YDR217C, YPL082C, YNL273W, Y…
GO:0006298	mismatch repair	0.0348926258276666	5.16163103959565e-05	10	663	24	6603	0.05%	0.04	YOL094C, YPR175W, YNL290W, YNL082W, YJR006W, YOL090W, YNL262W, YOR033C, YBR088C, YDR097C
GO:0045005	maintenance of fidelity during DNA-dependent DNA replication	0.0348926258276666	5.16163103959565e-05	10	663	24	6603	0.04%	0.04	YOL094C, YPR175W, YNL290W, YNL082W, YJR006W, YOL090W, YNL262W, YOR033C, YBR088C, YDR097C
GO:0016481	negative regulation of transcription	0.0374886160056594	5.54565325527505e-05	30	663	142	6603	0.04%	0.04	YBR275C, YDR451C, YBR112C, YOL012C, YNL216W, YML065W, YHR119W, YOL090W, YOL017W, YBR088C, YIL131C, YCR084C, YOR025W, YLL022C, YDL197C, YDR440W, YLL004W, YLR272C, YDL074C, YKL112W, YPR018W, YML102W, YGL037C, YNL262W, YBR103W, YOL004W, YER028C, YNR009W, YML027W, YBR050C
GO:0031324	negative regulation of cellular metabolism	0.0398396313280744	5.89343658699325e-05	34	663	170	6603	0.04%	0.04	YPL127C, YHR119W, YOL090W, YLL002W, YNL273W, YIL131C, YCR084C, YOR025W, YLL022C, YLL004W, YLR272C, YPR018W, YML102W, YOL004W, YER028C, YNR009W, YBR050C, YBR275C, YBR112C, YDR451C, YML065W, YNL216W, YOL012C, YOL017W, YBR088C, YDR440W, YDL197C, YKL112W, YDL074C, YGL037C, YBR103W, YNL262W, YHR154W, YML027W
GO:0048523	negative regulation of cellular process	0.0438108030958252	6.48088803192681e-05	37	663	192	6603	0.07%	0.06	YNL197C, YPL127C, YHR119W, YOL090W, YLL002W, YNL273W, YIL131C, YCR084C, YOR025W, YLL022C, YLL004W, YLR272C, YPR018W, YML102W, YOL004W, YER028C, YNR009W, YBR050C, YBR275C, YPL155C, YBR112C, YDR451C, YML065W, YNL216W, YOL012C, YOL017W, YBR088C, YDR440W, YDL197C, YKL112W, YDL074C, YML058W-A, YGL037C, YBR103W, YNL262W, YHR154W, YML027W
GO:0051243	negative regulation of cellular physiological process	0.0438108030958252	6.48088803192681e-05	37	663	192	6603	0.06%	0.06	YNL197C, YPL127C, YHR119W, YOL090W, YLL002W, YNL273W, YIL131C, YCR084C, YOR025W, YLL022C, YLL004W, YLR272C, YPR018W, YML102W, YOL004W, YER028C, YNR009W, YBR050C, YBR275C, YPL155C, YBR112C, YDR451C, YML065W, YNL216W, YOL012C, YOL017W, YBR088C, YDR440W, YDL197C, YKL112W, YDL074C, YML058W-A, YGL037C, YBR103W, YNL262W, YHR154W, YML027W
GO:0009892	negative regulation of metabolism	0.0448864138138579	6.64000204347011e-05	35	663	178	6603	0.06%	0.06	YPL127C, YHR119W, YOL090W, YLL002W, YNL273W, YIL131C, YCR084C, YOR025W, YLL022C, YLL004W, YLR272C, YPR018W, YML102W, YOL004W, YER028C, YNR009W, YBR050C, YBR275C, YPL155C, YBR112C, YDR451C, YML065W, YNL216W, YOL012C, YOL017W, YBR088C, YDR440W, YDL197C, YKL112W, YDL074C, YGL037C, YBR103W, YNL262W, YHR154W, YML027W
terms relating to C
GOID	TERM	CORRECTED_PVALUE	UNCORRECTED_PVALUE	NUM_LIST_ANNOTATIONS	LIST_SIZE	TOTAL_NUM_ANNOTATIONS	POPULATION_SIZE	FDR_RATE	EXPECTED_FALSE_POSITIVES	ANNOTATED_GENES
GO:0005694	chromosome	4.42065515751328e-39	1.66190043515537e-41	98	663	222	6603	0.00%	0.00	YKR083C, YPL127C, YKL032C, YDR201W, YJR006W, YJL173C, YOL090W, YBR010W, YDL105W, YDL003W, YDR225W, YLR383W, YDR180W, YLR272C, YMR078C, YML102W, YAL034W-A, YNL088W, YLR381W, YLR032W, YKL049C, YBR089C-A, YDR451C, YNL102W, YNL030W, YFR031C, YBL003C, YDL220C, YNL031C, YKL045W, YIR010W, YOL094C, YBL032W, YPR175W, YGR099W, YOL034W, YGR140W, YGR188C, YDL028C, YNL262W, YLR103C, YMR076C, YKR037C, YGL061C,…
GO:0044427	chromosomal part	1.41710425764722e-37	5.3274596152151e-40	89	663	191	6603	0.00%	0.00	YKR083C, YPL127C, YDR201W, YJR006W, YJL173C, YBR010W, YDL105W, YDL003W, YDR225W, YLR383W, YDR180W, YLR272C, YMR078C, YML102W, YAL034W-A, YNL088W, YLR381W, YLR032W, YKL049C, YBR089C-A, YNL102W, YNL030W, YBL003C, YFR031C, YDL220C, YNL031C, YKL045W, YIR010W, YOL094C, YBL032W, YPR175W, YGR099W, YOL034W, YGR140W, YGR188C, YDL028C, YNL262W, YLR103C, YKR037C, YGL061C, YMR117C, YDR013W, YBL097W, YLR045C,…
GO:0000228	nuclear chromosome	7.29952254899786e-36	2.74418140939769e-38	85	663	182	6603	0.00%	0.00	YKR083C, YPL127C, YKL032C, YDR201W, YJR006W, YJL173C, YOL090W, YBR010W, YDL003W, YDR225W, YDR180W, YLR272C, YAL034W-A, YNL088W, YLR381W, YLR032W, YKL049C, YBR089C-A, YDR451C, YNL102W, YNL030W, YBL003C, YFR031C, YDL220C, YNL031C, YKL045W, YIR010W, YBL032W, YPR175W, YGR099W, YGR140W, YGR188C, YDL028C, YNL262W, YMR076C, YKR037C, YGL061C, YMR117C, YDR013W, YBL097W, YLR045C, YHR031C, YBR009C, YNL312W,…
GO:0044454	nuclear chromosome part	1.91244537147978e-35	7.18964425368338e-38	77	663	152	6603	0.00%	0.00	YKR083C, YPL127C, YDR201W, YJR006W, YJL173C, YBR010W, YDL003W, YDR225W, YDR180W, YLR272C, YAL034W-A, YNL088W, YLR381W, YLR032W, YKL049C, YBR089C-A, YNL102W, YNL030W, YBL003C, YFR031C, YDL220C, YNL031C, YKL045W, YIR010W, YBL032W, YPR175W, YGR099W, YGR140W, YGR188C, YDL028C, YNL262W, YKR037C, YGL061C, YMR117C, YDR013W, YBL097W, YLR045C, YHR031C, YBR009C, YNL312W, YKL089W, YMR094W, YBR202W, YFL008W,…
GO:0015630	microtubule cytoskeleton	1.61989331957672e-22	6.08982450968691e-25	51	663	102	6603	0.00%	0.00	YMR299C, YLR045C, YKR083C, YDR113C, YML031W, YDR201W, YML085C, YNL126W, YLR212C, YJR053W, YOR233W, YHR172W, YNL225C, YMR001C, YPL255W, YOR073W, YAL034W-A, YJL019W, YEL061C, YDR488C, YPL018W, YDR356W, YPL155C, YBR211C, YGL093W, YPL124W, YOL091W, YNL188W, YBL031W, YDR016C, YGR098C, YOL069W, YIR010W, YPR119W, YOR373W, YFL037W, YGR140W, YBL063W, YBL034C, YDL028C, YBR233W-A, YPL209C, YGR113W, YKR054C,…
GO:0000793	condensed chromosome	2.69469419341749e-20	1.0130429298562e-22	44	663	84	6603	0.00%	0.00	YLR045C, YBL097W, YKR083C, YDR201W, YMR094W, YKL089W, YDL105W, YDL003W, YLR383W, YFL008W, YDR180W, YJL074C, YLR272C, YAL034W-A, YNL088W, YLR381W, YOR026W, YKL049C, YEL061C, YIL026C, YPL018W, YBR211C, YLR086W, YDR016C, YOL069W, YFR031C, YIR010W, YDR254W, YOL034W, YGR140W, YER095W, YDR325W, YGR188C, YDL028C, YBR233W-A, YPL209C, YGR113W, YIL144W, YMR076C, YGL061C, YKR037C, YGR179C, YOR195W, YMR117C
GO:0005819	spindle	1.48804129119015e-19	5.59414019244416e-22	43	663	83	6603	0.00%	0.00	YLR045C, YKR083C, YDR113C, YML031W, YDR201W, YML085C, YNL126W, YLR212C, YJR053W, YOR233W, YHR172W, YNL225C, YMR001C, YPL255W, YOR073W, YAL034W-A, YJL019W, YEL061C, YDR356W, YBR211C, YGL093W, YPL124W, YOL091W, YNL188W, YDR016C, YGR098C, YOL069W, YIR010W, YPR119W, YOR373W, YFL037W, YGR140W, YBL063W, YBL034C, YDL028C, YBR233W-A, YPL209C, YGR113W, YPL253C, YGL075C, YGL061C, YKR037C, YOR195W
GO:0000794	condensed nuclear chromosome	1.82697559109283e-19	6.86832928982267e-22	41	663	76	6603	0.00%	0.00	YLR045C, YBL097W, YKR083C, YDR201W, YMR094W, YKL089W, YDL003W, YFL008W, YDR180W, YJL074C, YLR272C, YAL034W-A, YNL088W, YLR381W, YOR026W, YKL049C, YEL061C, YIL026C, YPL018W, YBR211C, YLR086W, YDR016C, YOL069W, YFR031C, YIR010W, YDR254W, YGR140W, YER095W, YGR188C, YDR325W, YDL028C, YBR233W-A, YPL209C, YGR113W, YIL144W, YMR076C, YGL061C, YKR037C, YGR179C, YOR195W, YMR117C
GO:0044430	cytoskeletal part	5.70928496538575e-18	2.14634773134803e-20	65	663	189	6603	0.00%	0.00	YMR032W, YKR083C, YDR201W, YKL101W, YML104C, YLR212C, YJR053W, YMR001C, YHR023W, YAL034W-A, YPL242C, YDR130C, YGR098C, YIR010W, YKL048C, YPR119W, YFL037W, YGR140W, YJR076C, YBL063W, YDL028C, YKR054C, YPL253C, YKR037C, YGL061C, YLR045C, YMR299C, YDR113C, YML031W, YML085C, YLR342W, YNL126W, YCL014W, YJR092W, YHR172W, YOR233W, YHR061C, YNL225C, YPL255W, YOR073W, YNL166C, YEL061C, YJL019W, YBL047C, Y…
GO:0005856	cytoskeleton	8.85518920312986e-17	3.32901849741724e-19	66	663	203	6603	0.00%	0.00	YMR032W, YKR083C, YDR201W, YKL101W, YML104C, YLR212C, YJR053W, YMR001C, YHR023W, YAL034W-A, YPL242C, YDR130C, YGR098C, YIR010W, YKL048C, YPR119W, YJR076C, YFL037W, YGR140W, YBL063W, YDL028C, YKR054C, YPL253C, YKR037C, YGL061C, YLR045C, YMR299C, YDR113C, YML031W, YML085C, YLR342W, YNL126W, YCL014W, YJR092W, YHR172W, YOR233W, YHR061C, YNL225C, YPL255W, YOR073W, YNL166C, YEL061C, YJL019W, YBL047C, Y…
GO:0005933	bud	1.0278621131346e-15	3.86414328246092e-18	53	663	145	6603	0.00%	0.00	YMR032W, YLR313C, YOL070C, YOL007C, YHR149C, YLR371W, YPL066W, YKL101W, YGR152C, YGR041W, YJR092W, YCL014W, YER114C, YLR084C, YER032W, YOR233W, YMR001C, YHR061C, YLR190W, YDR507C, YHR023W, YJL158C, YBL085W, YNL166C, YNL327W, YNL087W, YJL187C, YBL047C, YAL024C, YJL051W, YNL304W, YDL117W, YPL032C, YPL242C, YPL158C, YCL024W, YDL019C, YKR090W, YDR150W, YHR158C, YIL140W, YKL048C, YOR264W, YBR038W, YPR…
GO:0030427	site of polarized growth	1.11744068391081e-14	4.20090482673237e-17	52	663	147	6603	0.00%	0.00	YMR032W, YER118C, YLR313C, YOL070C, YOL007C, YHR149C, YLR371W, YPL066W, YKL101W, YGR152C, YPL269W, YGR041W, YJR092W, YCL014W, YER114C, YLR084C, YER032W, YOR233W, YMR001C, YHR061C, YLR190W, YHR023W, YDR507C, YGR014W, YJL158C, YBL085W, YNL166C, YJL187C, YBL047C, YNL304W, YDL117W, YPL032C, YPL242C, YPL158C, YCL024W, YDL019C, YKR090W, YDR150W, YHR158C, YIL140W, YKL048C, YOR264W, YBR038W, YPR119W, YJR…
GO:0005935	bud neck	1.54188103735282e-14	5.7965452532061e-17	44	663	110	6603	0.00%	0.00	YMR032W, YLR313C, YOL070C, YOL007C, YHR149C, YPL066W, YKL101W, YGR152C, YGR041W, YJR092W, YCL014W, YER114C, YLR084C, YER032W, YOR233W, YMR001C, YHR061C, YLR190W, YDR507C, YHR023W, YBL085W, YNL166C, YJL187C, YBL047C, YNL304W, YDL117W, YPL032C, YPL242C, YPL158C, YCL024W, YDL019C, YKR090W, YHR158C, YIL140W, YKL048C, YOR264W, YBR038W, YPR119W, YJR076C, YLL021W, YNL154C, YGR221C, YPL116W, YOR301W
GO:0000922	spindle pole	2.31821841725479e-14	8.71510683178494e-17	33	663	65	6603	0.00%	0.00	YLR045C, YML031W, YDR201W, YML085C, YNL126W, YLR212C, YJR053W, YOR233W, YHR172W, YNL225C, YMR001C, YPL255W, YOR073W, YAL034W-A, YJL019W, YDR356W, YBR211C, YGL093W, YNL188W, YOL091W, YPL124W, YOL069W, YIR010W, YPR119W, YOR373W, YFL037W, YBL063W, YBL034C, YDL028C, YKR037C, YGL075C, YGL061C, YPL253C
GO:0000777	condensed chromosome kinetochore	5.39390689011509e-14	2.02778454515605e-16	27	663	45	6603	0.00%	0.00	YLR045C, YKR083C, YPL018W, YDR201W, YBR211C, YMR094W, YKL089W, YDR016C, YOL069W, YIR010W, YDR254W, YGR140W, YGR188C, YBR233W-A, YDL028C, YPL209C, YAL034W-A, YGR113W, YLR381W, YIL144W, YOR026W, YEL061C, YGL061C, YKR037C, YGR179C, YOR195W, YMR117C
GO:0000778	condensed nuclear chromosome kinetochore	5.39390689011509e-14	2.02778454515605e-16	27	663	45	6603	0.00%	0.00	YLR045C, YKR083C, YPL018W, YDR201W, YBR211C, YMR094W, YKL089W, YDR016C, YOL069W, YIR010W, YDR254W, YGR140W, YGR188C, YBR233W-A, YDL028C, YPL209C, YAL034W-A, YGR113W, YLR381W, YIL144W, YOR026W, YEL061C, YGL061C, YKR037C, YGR179C, YOR195W, YMR117C
GO:0000779	condensed chromosome, pericentric region	1.82401671046928e-13	6.85720567845593e-16	28	663	50	6603	0.00%	0.00	YLR045C, YKR083C, YPL018W, YDR201W, YBR211C, YMR094W, YKL089W, YDR016C, YOL069W, YIR010W, YDR254W, YGR140W, YGR188C, YBR233W-A, YDL028C, YPL209C, YAL034W-A, YGR113W, YLR381W, YIL144W, YOR026W, YEL061C, YKL049C, YKR037C, YGL061C, YGR179C, YOR195W, YMR117C
GO:0000780	condensed nuclear chromosome, pericentric region	1.82401671046928e-13	6.85720567845593e-16	28	663	50	6603	0.00%	0.00	YLR045C, YKR083C, YPL018W, YDR201W, YBR211C, YMR094W, YKL089W, YDR016C, YOL069W, YIR010W, YDR254W, YGR140W, YGR188C, YBR233W-A, YDL028C, YPL209C, YAL034W-A, YGR113W, YLR381W, YIL144W, YOR026W, YEL061C, YKL049C, YKR037C, YGL061C, YGR179C, YOR195W, YMR117C
GO:0000775	chromosome, pericentric region	1.96349376688187e-13	7.38155551459348e-16	31	663	61	6603	0.00%	0.00	YLR045C, YKR083C, YPL018W, YDR201W, YBR211C, YMR094W, YKL089W, YDR016C, YOL069W, YIR010W, YDR254W, YGR140W, YOR073W, YGR188C, YBR233W-A, YDL028C, YPR018W, YPL209C, YML102W, YAL034W-A, YGR113W, YLR381W, YIL144W, YOR026W, YEL061C, YKL049C, YKR037C, YGL061C, YGR179C, YOR195W, YMR117C
GO:0000776	kinetochore	2.49136579663143e-13	9.36603682944147e-16	29	663	54	6603	0.00%	0.00	YLR045C, YKR083C, YPL018W, YDR201W, YBR211C, YMR094W, YKL089W, YDR016C, YOL069W, YIR010W, YDR254W, YGR140W, YOR073W, YGR188C, YBR233W-A, YDL028C, YPL209C, YAL034W-A, YGR113W, YLR381W, YIL144W, YOR026W, YEL061C, YKL049C, YKR037C, YGL061C, YGR179C, YOR195W, YMR117C
GO:0005815	microtubule organizing center	1.03525329276464e-12	3.89192967204752e-15	30	663	60	6603	0.00%	0.00	YLR045C, YML031W, YDR356W, YGL093W, YDR201W, YBR211C, YPL124W, YOL091W, YNL188W, YML085C, YNL126W, YOL069W, YLR212C, YJR053W, YPR119W, YOR373W, YOR233W, YHR172W, YNL225C, YFL037W, YPL255W, YBL034C, YBL063W, YOR073W, YDL028C, YJL019W, YPL253C, YGL061C, YGL075C, YKR037C
GO:0005816	spindle pole body	1.03525329276464e-12	3.89192967204752e-15	30	663	60	6603	0.00%	0.00	YLR045C, YML031W, YDR356W, YGL093W, YDR201W, YBR211C, YPL124W, YOL091W, YNL188W, YML085C, YNL126W, YOL069W, YLR212C, YJR053W, YPR119W, YOR373W, YOR233W, YHR172W, YNL225C, YFL037W, YPL255W, YBL034C, YBL063W, YOR073W, YDL028C, YJL019W, YPL253C, YGL061C, YGL075C, YKR037C
GO:0005875	microtubule associated complex	7.89774117968625e-10	2.969075631461e-12	20	663	34	6603	0.00%	0.00	YMR299C, YKR083C, YPL018W, YPL155C, YDR201W, YBR211C, YDR016C, YIR010W, YBL063W, YBR233W-A, YAL034W-A, YGR113W, YKR054C, YEL061C, YPL253C, YGL061C, YKR037C, YGL216W, YGR179C, YDR488C
GO:0005874	microtubule	9.78495774816713e-09	3.67855554442373e-11	19	663	34	6603	0.00%	0.00	YMR299C, YLR045C, YKR083C, YPL155C, YDR201W, YML085C, YDR016C, YOL069W, YFL037W, YBL063W, YBR233W-A, YPL209C, YGR113W, YKR054C, YEL061C, YGL061C, YKR037C, YGL216W, YDR488C
GO:0043228	non-membrane-bound organelle	1.66531216602044e-08	6.26057205270842e-11	157	663	971	6603	0.00%	0.00	YMR032W, YKR083C, YDR201W, YOL090W, YKL101W, YDL105W, YML104C, YPL013C, YDR225W, YJR053W, YLR383W, YHR023W, YMR078C, YML102W, YAL034W-A, YLR381W, YLR032W, YKL049C, YMR270C, YPL242C, YDR130C, YBL003C, YDL220C, YNL031C, YKL045W, YBL032W, YPR175W, YGR099W, YPR119W, YJR076C, YLR103C, YMR076C, YPL253C, YKR037C, YGL061C, YMR117C, YDR013W, YMR299C, YLR045C, YDL164C, YDR113C, YML031W, YHR031C, YPL157W, Y…
GO:0043232	intracellular non-membrane-bound organelle	1.66531216602044e-08	6.26057205270842e-11	157	663	971	6603	0.00%	0.00	YMR032W, YKR083C, YDR201W, YOL090W, YKL101W, YDL105W, YML104C, YPL013C, YDR225W, YJR053W, YLR383W, YHR023W, YMR078C, YML102W, YAL034W-A, YLR381W, YLR032W, YKL049C, YMR270C, YPL242C, YDR130C, YBL003C, YDL220C, YNL031C, YKL045W, YBL032W, YPR175W, YGR099W, YPR119W, YJR076C, YLR103C, YMR076C, YPL253C, YKR037C, YGL061C, YMR117C, YDR013W, YMR299C, YLR045C, YDL164C, YDR113C, YML031W, YHR031C, YPL157W, Y…
GO:0005634	nucleus	1.97788109018397e-08	7.43564319618034e-11	274	663	1991	6603	0.00%	0.00	YOR083W, YDR201W, YHR119W, YOL090W, YDL105W, YML082W, YBR289W, YLL022C, YHR099W, YLR381W, YGL070C, YDL155W, YLR032W, YNL199C, YMR270C, YBR123C, YKL109W, YDR130C, YLR183C, YOL017W, YBL003C, YPR031W, YDL220C, YNL031C, YHR167W, YGR099W, YER152C, YBR160W, YGL037C, YOR098C, YMR076C, YKR037C, YGL061C, YMR117C, YLR045C, YDL164C, YDR113C, YML031W, YOR290C, YDR217C, YMR094W, YDR176W, YIL016W, YHR178W, YBR…
GO:0044464	cell part	4.2702965995126e-08	1.6053746614709e-10	603	663	5460	6603	0.00%	0.00	YMR032W, YIL123W, YOR083W, YKL203C, YDR201W, YHR119W, YOL090W, YBL098W, YDL105W, YBR289W, YDR275W, YER166W, YDL155W, YMR270C, YDR331W, YGR177C, YBR163W, YKL109W, YDR380W, YPL158C, YDR130C, YBR233W, YDL194W, YBL003C, YPR031W, YDL220C, YOR264W, YGR099W, YER152C, YKL096W, YLR408C, YGL037C, YOR098C, YPL253C, YKR053C, YDL164C, YPL144W, YIL158W, YFR019W, YOR383C, YDL018C, YIL016W, YHR178W, YBR202W, YLR…
GO:0005623	cell	4.55227455990788e-08	1.7113814134992e-10	603	663	5461	6603	0.00%	0.00	YMR032W, YIL123W, YOR083W, YKL203C, YDR201W, YHR119W, YOL090W, YBL098W, YDL105W, YBR289W, YDR275W, YER166W, YDL155W, YMR270C, YDR331W, YGR177C, YBR163W, YKL109W, YDR380W, YPL158C, YDR130C, YBR233W, YDL194W, YBL003C, YPR031W, YDL220C, YOR264W, YGR099W, YER152C, YKL096W, YLR408C, YGL037C, YOR098C, YPL253C, YKR053C, YDL164C, YPL144W, YIL158W, YFR019W, YOR383C, YDL018C, YIL016W, YHR178W, YBR202W, YLR…
GO:0005876	spindle microtubule	1.47331814279128e-07	5.53879001049353e-10	14	663	21	6603	0.00%	0.00	YLR045C, YKR083C, YFL037W, YBL063W, YDR201W, YBR233W-A, YPL209C, YML085C, YGR113W, YDR016C, YEL061C, YOL069W, YGL061C, YKR037C
GO:0000786	nucleosome	1.42417707424162e-06	5.35404915128427e-09	10	663	12	6603	0.00%	0.00	YPL127C, YBR009C, YBL002W, YBR010W, YDR224C, YNL030W, YKL049C, YBL003C, YDR225W, YNL031C
GO:0000788	nuclear nucleosome	1.42417707424162e-06	5.35404915128427e-09	10	663	12	6603	0.00%	0.00	YPL127C, YBR009C, YBL002W, YBR010W, YDR224C, YNL030W, YKL049C, YBL003C, YDR225W, YNL031C
GO:0000790	nuclear chromatin	2.80858798606722e-06	1.05586014513805e-08	19	663	44	6603	0.00%	0.00	YHR031C, YPL127C, YBR089C-A, YBR009C, YOL012C, YNL216W, YBR010W, YNL030W, YBL003C, YNL031C, YDR225W, YBL002W, YKL112W, YPR052C, YDR224C, YLR032W, YLR399C, YKL049C, YML069W
GO:0005657	replication fork	5.01622963664931e-06	1.8858006152817e-08	18	663	41	6603	0.00%	0.00	YDL164C, YHR031C, YNL312W, YNL102W, YJR006W, YJL173C, YAR007C, YBR088C, YKL045W, YBR202W, YOL094C, YPR175W, YNL290W, YMR078C, YLR103C, YNL262W, YGL201C, YML069W
GO:0000785	chromatin	1.03873198698882e-05	3.90500746988277e-08	19	663	47	6603	0.00%	0.00	YHR031C, YPL127C, YBR089C-A, YBR009C, YOL012C, YNL216W, YBR010W, YNL030W, YBL003C, YNL031C, YDR225W, YBL002W, YKL112W, YPR052C, YDR224C, YLR032W, YLR399C, YKL049C, YML069W
GO:0005618	cell wall	3.68566776002457e-05	1.38558938346788e-07	31	663	114	6603	0.00%	0.00	YKL165C, YKL096W-A, YIL123W, YPL163C, YLR110C, YMR215W, YPL130W, YOR190W, YER011W, YML052W, YDL049C, YOR383C, YDR261C, YOR009W, YNL160W, YNR067C, YLR084C, YKL096W, YLR300W, YJR076C, YIL011W, YMR307W, YMR006C, YNL066W, YKL164C, YOL155C, YJL158C, YNL300W, YNL327W, YBR093C, YOR247W
GO:0009277	cell wall (sensu Fungi)	3.68566776002457e-05	1.38558938346788e-07	31	663	114	6603	0.00%	0.00	YKL165C, YKL096W-A, YIL123W, YPL163C, YLR110C, YMR215W, YPL130W, YOR190W, YER011W, YML052W, YDL049C, YOR383C, YDR261C, YOR009W, YNL160W, YNR067C, YLR084C, YKL096W, YLR300W, YJR076C, YIL011W, YMR307W, YMR006C, YNL066W, YKL164C, YOL155C, YJL158C, YNL300W, YNL327W, YBR093C, YOR247W
GO:0030312	external encapsulating structure	3.68566776002457e-05	1.38558938346788e-07	31	663	114	6603	0.00%	0.00	YKL165C, YKL096W-A, YIL123W, YPL163C, YLR110C, YMR215W, YPL130W, YOR190W, YER011W, YML052W, YDL049C, YOR383C, YDR261C, YOR009W, YNL160W, YNR067C, YLR084C, YKL096W, YLR300W, YJR076C, YIL011W, YMR307W, YMR006C, YNL066W, YKL164C, YOL155C, YJL158C, YNL300W, YNL327W, YBR093C, YOR247W
GO:0005828	kinetochore microtubule	4.88553880415661e-05	1.83666872336715e-07	10	663	15	6603	0.00%	0.00	YKR083C, YFL037W, YDR201W, YBR233W-A, YPL209C, YML085C, YGR113W, YDR016C, YGL061C, YKR037C
GO:0043229	intracellular organelle	6.87594869644545e-05	2.58494311896446e-07	457	663	3956	6603	0.00%	0.00	YMR032W, YOR083W, YKL203C, YDR201W, YOR153W, YHR119W, YOL090W, YBL098W, YDL105W, YML104C, YML082W, YDL095W, YBR289W, YOR227W, YLL022C, YHR099W, YBR084W, YER166W, YLR190W, YLR381W, YGL070C, YDL155W, YMR195W, YLR032W, YNL199C, YBR243C, YMR270C, YDR033W, YDR331W, YGR177C, YBR163W, YBR123C, YBR015C, YKL109W, YDR130C, YLR183C, YOL017W, YAR035W, YBL003C, YPR031W, YDL220C, YNL031C, YER141W, YHR167W, YGR…
GO:0043226	organelle	7.17720623097279e-05	2.69819783119278e-07	457	663	3957	6603	0.00%	0.00	YMR032W, YOR083W, YKL203C, YDR201W, YOR153W, YHR119W, YOL090W, YBL098W, YDL105W, YML104C, YML082W, YDL095W, YBR289W, YOR227W, YLL022C, YHR099W, YBR084W, YER166W, YLR190W, YLR381W, YGL070C, YDL155W, YMR195W, YLR032W, YNL199C, YBR243C, YMR270C, YDR033W, YDR331W, YGR177C, YBR163W, YBR123C, YBR015C, YKL109W, YDR130C, YLR183C, YOL017W, YAR035W, YBL003C, YPR031W, YDL220C, YNL031C, YER141W, YHR167W, YGR…
GO:0043227	membrane-bound organelle	0.000246030249357341	9.24925749463688e-07	423	663	3635	6603	0.00%	0.00	YOR083W, YKL203C, YDR201W, YOR153W, YHR119W, YOL090W, YBL098W, YDL105W, YML082W, YDL095W, YBR289W, YOR227W, YLL022C, YHR099W, YBR084W, YER166W, YLR190W, YLR381W, YGL070C, YDL155W, YMR195W, YLR032W, YNL199C, YBR243C, YMR270C, YDR033W, YDR331W, YGR177C, YBR163W, YBR123C, YBR015C, YKL109W, YDR130C, YLR183C, YOL017W, YAR035W, YBL003C, YPR031W, YDL220C, YNL031C, YER141W, YHR167W, YGR099W, YER152C, YJR…
GO:0043231	intracellular membrane-bound organelle	0.000246030249357341	9.24925749463688e-07	423	663	3635	6603	0.00%	0.00	YOR083W, YKL203C, YDR201W, YOR153W, YHR119W, YOL090W, YBL098W, YDL105W, YML082W, YDL095W, YBR289W, YOR227W, YLL022C, YHR099W, YBR084W, YER166W, YLR190W, YLR381W, YGL070C, YDL155W, YMR195W, YLR032W, YNL199C, YBR243C, YMR270C, YDR033W, YDR331W, YGR177C, YBR163W, YBR123C, YBR015C, YKL109W, YDR130C, YLR183C, YOL017W, YAR035W, YBL003C, YPR031W, YDL220C, YNL031C, YER141W, YHR167W, YGR099W, YER152C, YJR…
GO:0044428	nuclear part	0.000527559362502615	1.98330587406998e-06	154	663	1095	6603	0.00%	0.00	YML127W, YKL068W, YLR033W, YKR083C, YDR201W, YHR119W, YOL090W, YHR086W, YKR029C, YBL021C, YBR289W, YDR225W, YLL022C, YHR099W, YHR036W, YAR008W, YML102W, YAL034W-A, YLR381W, YGL070C, YLR032W, YKL049C, YMR270C, YBR123C, YKL109W, YBL003C, YDL220C, YNL031C, YKL045W, YHR167W, YBL032W, YPR175W, YGR099W, YHR165C, YNL251C, YLR103C, YDR303C, YOR098C, YMR076C, YKR037C, YGL061C, YMR117C, YDR013W, YLR045C, Y…
GO:0000781	chromosome, telomeric region	0.00106321629058684	3.99705372401067e-06	12	663	27	6603	0.00%	0.00	YBL032W, YGR099W, YHR031C, YDL197C, YBR275C, YDR082W, YNL312W, YNL216W, YJL173C, YPL128C, YAR007C, YDL220C
GO:0043596	replication fork (sensu Eukaryota)	0.00111982887120731	4.20988297446358e-06	11	663	23	6603	0.00%	0.00	YPR175W, YNL312W, YNL102W, YJR006W, YJL173C, YNL262W, YAR007C, YGL201C, YML069W, YBR202W, YKL045W
GO:0042729	DASH complex	0.00242997491757339	9.13524405102776e-06	7	663	10	6603	0.00%	0.00	YGR113W, YKR083C, YDR016C, YKR037C, YGL061C, YDR201W, YBR233W-A
GO:0000796	condensin complex	0.00267815279044247	1.0068243573092e-05	5	663	5	6603	0.00%	0.00	YBL097W, YFR031C, YDR325W, YLR272C, YLR086W
GO:0000799	nuclear condensin complex	0.00267815279044247	1.0068243573092e-05	5	663	5	6603	0.00%	0.00	YBL097W, YFR031C, YDR325W, YLR272C, YLR086W
GO:0030894	replisome	0.0030304002297844	1.13924820668586e-05	9	663	17	6603	0.08%	0.04	YPR175W, YNL312W, YNL102W, YJR006W, YJL173C, YNL262W, YAR007C, YML069W, YKL045W
GO:0043601	replisome (sensu Eukaryota)	0.0030304002297844	1.13924820668586e-05	9	663	17	6603	0.08%	0.04	YPR175W, YNL312W, YNL102W, YJR006W, YJL173C, YNL262W, YAR007C, YML069W, YKL045W
GO:0005938	cell cortex	0.00802424011604418	3.016631622573e-05	24	663	99	6603	0.08%	0.04	YMR032W, YLR045C, YLR313C, YPL242C, YML052W, YLR342W, YKL101W, YPL269W, YDR150W, YIL140W, YKL048C, YCL014W, YJR092W, YOR233W, YHR061C, YJR076C, YPR055W, YHR023W, YLL021W, YPL074W, YCL034W, YNL166C, YGR086C, YBL047C
GO:0044450	microtubule organizing center part	0.00893388802008304	3.35860451882821e-05	8	663	15	6603	0.11%	0.06	YHR172W, YNL225C, YDR356W, YPL124W, YNL188W, YJL019W, YNL126W, YLR212C
GO:0000798	nuclear cohesin complex	0.0147334934809714	5.53890732367347e-05	5	663	6	6603	0.11%	0.06	YIL026C, YFL008W, YDR180W, YDL003W, YJL074C
GO:0005871	kinesin complex	0.0147334934809714	5.53890732367347e-05	5	663	6	6603	0.11%	0.06	YEL061C, YBL063W, YPL253C, YPL155C, YGL216W
GO:0008278	cohesin complex	0.0147334934809714	5.53890732367347e-05	5	663	6	6603	0.11%	0.06	YIL026C, YFL008W, YDR180W, YDL003W, YJL074C
GO:0005881	cytoplasmic microtubule	0.0264864480847989	9.95731131007478e-05	7	663	13	6603	0.11%	0.06	YMR299C, YKR054C, YFL037W, YPL155C, YGL216W, YML085C, YDR488C
GO:0005822	inner plaque of spindle pole body	0.0268181035872423	0.000100819938297904	4	663	4	6603	0.14%	0.08	YHR172W, YNL126W, YDR356W, YLR212C
GO:0005934	bud tip	0.0461604342513522	0.000173535467110347	14	663	48	6603	0.14%	0.08	YNL304W, YLR313C, YHR061C, YPR055W, YLL021W, YHR149C, YJL158C, YLR371W, YBL047C, YGR221C, YKR090W, YDR150W, YHR158C, YOR247W
terms relating to F
GOID	TERM	CORRECTED_PVALUE	UNCORRECTED_PVALUE	NUM_LIST_ANNOTATIONS	LIST_SIZE	TOTAL_NUM_ANNOTATIONS	POPULATION_SIZE	FDR_RATE	EXPECTED_FALSE_POSITIVES	ANNOTATED_GENES
GO:0003677	DNA binding	1.32041179426164e-13	5.32424110589371e-16	65	663	225	6603	0.00%	0.00	YCR065W, YPL127C, YBR009C, YKL032C, YNL312W, YJL173C, YOL090W, YBR010W, YMR094W, YKL089W, YPR104C, YIL131C, YHR178W, YIL056W, YDR225W, YOR025W, YER111C, YBR073W, YMR037C, YHR146W, YFL008W, YNL082W, YBL002W, YLL004W, YJL194W, YNL088W, YER028C, YLR032W, YMR070W, YKL049C, YHR056C, YDR096W, YDR097C, YMR270C, YML007W, YBR275C, YDR451C, YNL216W, YML065W, YPL128C, YAR007C, YNL030W, YLR183C, YBL003C, YFR…
GO:0005200	structural constituent of cytoskeleton	1.94075220179051e-12	7.8256137168972e-15	27	663	50	6603	0.00%	0.00	YLR045C, YKR083C, YML031W, YDR356W, YGL093W, YDR201W, YPL124W, YML085C, YNL126W, YDR016C, YOL069W, YML104C, YLR212C, YOR373W, YHR172W, YNL225C, YFL037W, YJR076C, YPL255W, YBL034C, YBL063W, YGR113W, YIL144W, YGL075C, YGL061C, YKR037C, YMR117C
GO:0016563	transcriptional activator activity	0.00034023092628757	1.37189889632085e-06	18	663	52	6603	0.00%	0.00	YBR112C, YOR372C, YKL109W, YLR131C, YKL015W, YAL032C, YBL021C, YOL116W, YIL056W, YKL112W, YLR182W, YDR146C, YOL004W, YGR252W, YMR070W, YNL199C, YFL021W, YNL309W
GO:0030528	transcription regulator activity	0.000644158503828288	2.59741332188826e-06	60	663	330	6603	0.00%	0.00	YCR065W, YOR083W, YOR290C, YLR228C, YAL001C, YPR104C, YOR315W, YAL032C, YDR176W, YBL021C, YOL116W, YIL131C, YHR178W, YBR289W, YIL056W, YCR084C, YER111C, YBR049C, YMR037C, YGR047C, YJL176C, YLR182W, YPR018W, YOR038C, YML102W, YOL004W, YER028C, YNR009W, YLR399C, YNL199C, YMR070W, YGR252W, YGL035C, YDR096W, YMR270C, YML007W, YBR123C, YBR112C, YDR451C, YOR372C, YNL216W, YKL109W, YLR131C, YKL015W, YPL…
GO:0043565	sequence-specific DNA binding	0.00317260354267854	1.2792756220478e-05	14	663	39	6603	0.00%	0.00	YGR099W, YFL008W, YGR140W, YBR275C, YLL004W, YML065W, YMR094W, YKL089W, YKL049C, YFR031C, YDL220C, YIL131C, YPL153C, YMR270C
GO:0003774	motor activity	0.00514993827963992	2.07658801598384e-05	9	663	18	6603	0.00%	0.00	YMR299C, YBL063W, YPL155C, YHR023W, YKR054C, YEL061C, YPL253C, YGL216W, YDR488C
GO:0004672	protein kinase activity	0.0108786273533432	4.38654328763837e-05	28	663	127	6603	0.00%	0.00	YDR523C, YKL171W, YKL116C, YKL203C, YAR018C, YNL307C, YOL113W, YLR113W, YCL024W, YDL101C, YPR106W, YKL101W, YFL033C, YMR291W, YKL048C, YBL009W, YOR233W, YMR001C, YBR160W, YGR188C, YPL141C, YDL028C, YDR507C, YPL209C, YBR028C, YNL154C, YJL187C, YPL153C
GO:0003777	microtubule motor activity	0.0160127452894511	6.45675213284321e-05	6	663	9	6603	0.00%	0.00	YEL061C, YBL063W, YPL253C, YPL155C, YGL216W, YDR488C
GO:0016758	transferase activity, transferring hexosyl groups	0.0386954004398566	0.000156029840483293	19	663	77	6603	0.00%	0.00	YML019W, YBR070C, YKL004W, YOR099W, YJR143C, YER001W, YBR015C, YDL093W, YLR342W, YDL095W, YAL023C, YOR320C, YKR058W, YBR038W, YML100W, YOR321W, YJL137C, YPL057C, YPL227C
GO:0004169	dolichyl-phosphate-mannose-protein mannosyltransferase activity	0.0440920067740429	0.000177790349895334	5	663	7	6603	0.00%	0.00	YOR321W, YJR143C, YDL095W, YDL093W, YAL023C
GO:0019237	centromeric DNA binding	0.0440920067740429	0.000177790349895334	5	663	7	6603	0.00%	0.00	YMR094W, YKL089W, YKL049C, YGR140W, YIL131C
different: over or underexpressed
genes	Q0045,Q0130,YAL003W,YAL005C,YAL012W,YAL015C,YAL030W,YAL037W,YAL039C,YAL040C,YAL044W-A,YAL053W,YAL054C,YAR015W,YBL001C,YBL016W,YBL017C,YBL030C,YBL036C,YBL042C,YBL071W-A,YBL099W,YBR005W,YBR011C,YBR012C,YBR023C,YBR024W,YBR026C,YBR040W,YBR046C,YBR053C,YBR054W,YBR055C,YBR056W,YBR056W-A,YBR067C,YBR072W,YBR083W,YBR092C,YBR149W,YBR155W,YBR156C,YBR158W,YBR166C,YBR182C,YBR183W,YBR223C,YBR225W,YBR234C,YBR24…
terms relating to P
GOID	TERM	CORRECTED_PVALUE	UNCORRECTED_PVALUE	NUM_LIST_ANNOTATIONS	LIST_SIZE	TOTAL_NUM_ANNOTATIONS	POPULATION_SIZE	FDR_RATE	EXPECTED_FALSE_POSITIVES	ANNOTATED_GENES
GO:0007049	cell cycle	1.54819710664745e-16	1.67372660178103e-19	151	1215	414	6603	0.00%	0.00	YKR083C, YOR083W, YKL203C, YPL130W, YNL307C, YDR201W, YOL113W, YOL090W, YGL251C, YKR029C, YKL101W, YBL071W-A, YIL131C, YGR108W, YFL033C, YER111C, YBR073W, YJR053W, YGL192W, YDL127W, YMR078C, YOR057W, YDL155W, YKL049C, YMR236W, YLR183C, YPL152W, YMR198W, YPR119W, YBR160W, YDR303C, YMR076C, YPL253C, YKR037C, YGL061C, YJL157C, YLR045C, YDR113C, YIR025W, YPL267W, YDR217C, YDR309C, YDL154W, YNL225C, Y…
GO:0000278	mitotic cell cycle	5.23029761974402e-14	5.65437580512867e-17	99	1215	241	6603	0.00%	0.00	YKR083C, YCL055W, YOR083W, YKL203C, YNL307C, YDR201W, YKL101W, YLR212C, YDL003W, YBL071W-A, YIL131C, YGR108W, YER111C, YCR042C, YJR053W, YDR180W, YLR272C, YLR182W, YMR078C, YDL155W, YKL049C, YLR127C, YPR141C, YDR451C, YOR372C, YMR236W, YLR183C, YGR098C, YFR031C, YPL152W, YJR140C, YLR102C, YMR198W, YBL009W, YPR119W, YGR140W, YFL037W, YBL063W, YGR188C, YBR160W, YKR028W, YAL040C, YDL028C, YNR010W, Y…
GO:0007059	chromosome segregation	3.07389936361364e-11	3.32313444714988e-14	56	1215	113	6603	0.00%	0.00	YBL097W, YBR156C, YDR113C, YDR439W, YIR025W, YNL307C, YML085C, YKL089W, YNL273W, YDL003W, YBR073W, YFL008W, YDR180W, YOR073W, YJL074C, YLR272C, YGR089W, YMR078C, YAL034W-A, YLR381W, YKL049C, YJL019W, YEL061C, YLR127C, YNL172W, YPR141C, YIL026C, YML034W, YLR357W, YPL018W, YAR018C, YBR211C, YMR190C, YLR086W, YER018C, YIL132C, YGR098C, YOL069W, YFR031C, YMR198W, YLR102C, YIR010W, YOL094C, YNL290W, Y…
GO:0007017	microtubule-based process	3.54724021222319e-11	3.83485428348453e-14	50	1215	95	6603	0.00%	0.00	YMR299C, YLR045C, YCR065W, YKR083C, YIL123W, YML031W, YDR201W, YML085C, YKL089W, YNL126W, YLR212C, YPL269W, YGR108W, YHR172W, YNL225C, YPL255W, YJL019W, YEL061C, YLR127C, YNL172W, YDR488C, YDR356W, YPL155C, YGL093W, YPL124W, YER018C, YFL039C, YDR016C, YOL069W, YPL152W, YMR198W, YLR102C, YDR150W, YOR373W, YFL037W, YGR140W, YBL063W, YBL034C, YDL028C, YBR233W-A, YPL209C, YGR113W, YIL144W, YKR054C, Y…
GO:0000226	microtubule cytoskeleton organization and biogenesis	8.64737414857304e-10	9.34851259305193e-13	43	1215	80	6603	0.00%	0.00	YLR045C, YCR065W, YKR083C, YIL123W, YML031W, YDR201W, YKL089W, YNL126W, YLR212C, YGR108W, YHR172W, YNL225C, YPL255W, YEL061C, YLR127C, YNL172W, YDR356W, YPL155C, YGL093W, YPL124W, YER018C, YFL039C, YDR016C, YOL069W, YPL152W, YMR198W, YLR102C, YDR150W, YOR373W, YGR140W, YBL063W, YBL034C, YDL028C, YBR233W-A, YPL209C, YGR113W, YIL144W, YKR054C, YGL061C, YKR037C, YGL216W, YOR195W, YMR117C
GO:0000819	sister chromatid segregation	8.20006457217436e-09	8.86493467262093e-12	34	1215	58	6603	0.00%	0.00	YBL097W, YDR113C, YIR025W, YNL307C, YML085C, YNL273W, YDL003W, YBR073W, YFL008W, YDR180W, YOR073W, YJL074C, YLR272C, YMR078C, YKL049C, YJL019W, YEL061C, YLR127C, YNL172W, YPR141C, YIL026C, YML034W, YMR190C, YLR086W, YGR098C, YFR031C, YMR198W, YLR102C, YFL037W, YDR325W, YNR010W, YKR054C, YMR076C, YPL253C
GO:0000070	mitotic sister chromatid segregation	1.36471496941611e-08	1.4753675345039e-11	33	1215	56	6603	0.00%	0.00	YBL097W, YDR113C, YIR025W, YNL307C, YML085C, YNL273W, YDL003W, YFL008W, YDR180W, YOR073W, YJL074C, YLR272C, YMR078C, YKL049C, YJL019W, YEL061C, YLR127C, YNL172W, YPR141C, YIL026C, YML034W, YMR190C, YLR086W, YGR098C, YFR031C, YMR198W, YLR102C, YFL037W, YDR325W, YNR010W, YKR054C, YMR076C, YPL253C
GO:0007020	microtubule nucleation	3.68257962931512e-08	3.98116716682716e-11	19	1215	23	6603	0.00%	0.00	YLR045C, YML031W, YDR356W, YGL093W, YDR201W, YPL124W, YER018C, YNL126W, YOL069W, YLR212C, YOR373W, YHR172W, YNL225C, YPL255W, YBL034C, YBL063W, YIL144W, YKR037C, YMR117C
GO:0000279	M phase	1.07473173083233e-07	1.16187214144035e-10	87	1215	247	6603	0.00%	0.00	YCL055W, YPL130W, YNL307C, YOL090W, YIL126W, YGL251C, YKR029C, YDL003W, YGR108W, YFL033C, YOL104C, YBR073W, YJR053W, YGL192W, YCR010C, YDR180W, YLR272C, YLR182W, YMR078C, YML074C, YMR167W, YNL088W, YKL049C, YLR127C, YPR141C, YHL024W, YDR451C, YIL132C, YGR098C, YFR031C, YLR102C, YMR198W, YBL009W, YFL037W, YDR440W, YBL063W, YGR188C, YBR160W, YDL028C, YNR010W, YKR054C, YMR076C, YPL253C, YBL097W, YDR…
GO:0050896	response to stimulus	2.05045175690713e-07	2.21670460206176e-10	179	1215	639	6603	0.00%	0.00	YMR032W, YBR223C, YNL307C, YCR009C, YOR153W, YER011W, YPL087W, YOL090W, YDL105W, YIR002C, YBR289W, YHR104W, YFL033C, YDR225W, YBR073W, YLR383W, YNR044W, YML102W, YGL070C, YLR032W, YDR461W, YML007W, YBL046W, YNL145W, YLR452C, YAL015C, YDR317W, YJL144W, YGL032C, YPL242C, YDR017C, YBR040W, YDL194W, YBL003C, YPL152W, YGR008C, YKL045W, YPR175W, YGL089C, YCL027W, YBR093C, YLR266C, YPL153C, YJL157C, YER…
GO:0000746	conjugation	3.61810463515684e-07	3.91146447043983e-10	49	1215	112	6603	0.00%	0.00	YCL055W, YJL170C, YJR004C, YML085C, YMR305C, YPL256C, YNL279W, YDR179C, YPR122W, YNR044W, YIL117C, YPL156C, YOR208W, YNL173C, YDR461W, YJL019W, YCR089W, YGL178W, YIL037C, YPL192C, YPR141C, YMR232W, YIL026C, YLR452C, YNL145W, YLR110C, YGL032C, YNL188W, YGL053W, YBL016W, YBR040W, YJL108C, YER075C, YLR433C, YNL053W, YHR158C, YMR198W, YGL089C, YDR085C, YJR076C, YFL037W, YJL073W, YML047C, YLL021W, YHR…
GO:0000747	conjugation with cellular fusion	3.61810463515684e-07	3.91146447043983e-10	49	1215	112	6603	0.00%	0.00	YCL055W, YJL170C, YJR004C, YML085C, YMR305C, YPL256C, YNL279W, YDR179C, YPR122W, YNR044W, YIL117C, YPL156C, YOR208W, YNL173C, YDR461W, YJL019W, YCR089W, YGL178W, YIL037C, YPL192C, YPR141C, YMR232W, YIL026C, YLR452C, YNL145W, YLR110C, YGL032C, YNL188W, YGL053W, YBL016W, YBR040W, YJL108C, YER075C, YLR433C, YNL053W, YHR158C, YMR198W, YGL089C, YDR085C, YJR076C, YFL037W, YJL073W, YML047C, YLL021W, YHR…
GO:0019953	sexual reproduction	3.61810463515684e-07	3.91146447043983e-10	49	1215	112	6603	0.00%	0.00	YCL055W, YJL170C, YJR004C, YML085C, YMR305C, YPL256C, YNL279W, YDR179C, YPR122W, YNR044W, YIL117C, YPL156C, YOR208W, YNL173C, YDR461W, YJL019W, YCR089W, YGL178W, YIL037C, YPL192C, YPR141C, YMR232W, YIL026C, YLR452C, YNL145W, YLR110C, YGL032C, YNL188W, YGL053W, YBL016W, YBR040W, YJL108C, YER075C, YLR433C, YNL053W, YHR158C, YMR198W, YGL089C, YDR085C, YJR076C, YFL037W, YJL073W, YML047C, YLL021W, YHR…
GO:0007010	cytoskeleton organization and biogenesis	1.13838241495998e-06	1.23068369184863e-09	77	1215	218	6603	0.00%	0.00	YKR083C, YIL123W, YKL203C, YDR201W, YLR212C, YKL051W, YPL269W, YGR108W, YDR389W, YHR023W, YDL135C, YOL076W, YLR127C, YPL242C, YCL024W, YDR130C, YPL152W, YLR102C, YMR198W, YNL047C, YGR140W, YMR092C, YFL037W, YBL063W, YDL028C, YKR054C, YPL253C, YKR037C, YGL061C, YMR117C, YCR065W, YLR045C, YMR299C, YLR313C, YML031W, YBR234C, YML085C, YEL022W, YKL089W, YLR371W, YNL126W, YJR065C, YHR172W, YNL225C, YPL…
GO:0006259	DNA metabolism	2.31334234380262e-06	2.50091064194878e-09	142	1215	492	6603	0.00%	0.00	YML127W, YBR223C, YLR033W, YNL307C, YHR119W, YOL090W, YGL251C, YKR029C, YDL105W, YIR002C, YIL131C, YBR289W, YDR225W, YBR073W, YLR383W, YLL022C, YHR099W, YML102W, YLR032W, YAL015C, YDR317W, YER070W, YMR236W, YOL095C, YOL017W, YBL003C, YNL031C, YKL045W, YHR167W, YPR175W, YGL037C, YLR103C, YPL153C, YDR013W, YDL164C, YDR113C, YHR031C, YIR025W, YOR290C, YDR217C, YDR176W, YBR202W, YKR042W, YDL154W, YBL…
GO:0007067	mitosis	5.15807294347668e-06	5.57629507402884e-09	50	1215	123	6603	0.00%	0.00	YBL097W, YDR113C, YIR025W, YNL307C, YML085C, YNL273W, YJL013C, YDL003W, YJR053W, YOR198C, YFL008W, YDR309C, YHR061C, YDR180W, YOR073W, YJL074C, YLR272C, YMR078C, YOR026W, YKL049C, YJL019W, YEL061C, YAL024C, YLR127C, YNL172W, YPR141C, YIL026C, YML034W, YPL155C, YMR190C, YLR086W, YGR098C, YFR031C, YMR198W, YLR102C, YBR158W, YHR158C, YBL009W, YHR152W, YFL037W, YBL063W, YDR325W, YGR188C, YBR233W-A, Y…
GO:0007051	spindle organization and biogenesis	7.02711046444738e-06	7.59687617778096e-09	26	1215	46	6603	0.00%	0.00	YLR045C, YCR065W, YKR083C, YDR201W, YKL089W, YNL126W, YDR016C, YLR212C, YPL152W, YGR108W, YLR102C, YMR198W, YNL225C, YGR140W, YBR233W-A, YDL028C, YPL209C, YGR113W, YKR054C, YEL061C, YLR127C, YGL061C, YKR037C, YGL216W, YOR195W, YNL172W
GO:0000087	M phase of mitotic cell cycle	7.13301147941721e-06	7.71136376153212e-09	50	1215	124	6603	0.00%	0.00	YBL097W, YDR113C, YIR025W, YNL307C, YML085C, YNL273W, YJL013C, YDL003W, YJR053W, YOR198C, YFL008W, YDR309C, YHR061C, YDR180W, YOR073W, YJL074C, YLR272C, YMR078C, YOR026W, YKL049C, YJL019W, YEL061C, YAL024C, YLR127C, YNL172W, YPR141C, YIL026C, YML034W, YPL155C, YMR190C, YLR086W, YGR098C, YFR031C, YMR198W, YLR102C, YBR158W, YHR158C, YBL009W, YHR152W, YFL037W, YBL063W, YDR325W, YGR188C, YBR233W-A, Y…
GO:0000003	reproduction	8.70998764234825e-06	9.4162028565927e-09	89	1215	275	6603	0.00%	0.00	YCL055W, YNL307C, YCR009C, YHR119W, YNL202W, YGR152C, YMR238W, YPL256C, YNR049C, YNR044W, YIL117C, YCL048W, YDR461W, YDR096W, YGR032W, YPR141C, YNL145W, YLR452C, YLR110C, YGL032C, YCL024W, YGL053W, YBR040W, YJL108C, YLR433C, YMR198W, YKL048C, YBR023C, YGL089C, YJR076C, YFL037W, YCL027W, YMR100W, YGR221C, YFL026W, YJL157C, YDR523C, YLR313C, YJL170C, YOR313C, YJR004C, YOR190W, YML085C, YLR371W, YMR…
GO:0030472	mitotic spindle organization and biogenesis in nucleus	8.75132046203948e-06	9.46088698598863e-09	17	1215	23	6603	0.00%	0.00	YLR045C, YKR083C, YDR201W, YKL089W, YNL126W, YDR016C, YLR212C, YPL152W, YGR108W, YMR198W, YBR233W-A, YGR113W, YEL061C, YGL061C, YKR037C, YGL216W, YOR195W
GO:0007052	mitotic spindle organization and biogenesis	1.1854186169881e-05	1.28153363998714e-08	25	1215	44	6603	0.00%	0.00	YLR045C, YKR083C, YDR201W, YKL089W, YNL126W, YDR016C, YLR212C, YPL152W, YGR108W, YLR102C, YMR198W, YNL225C, YGR140W, YBR233W-A, YDL028C, YPL209C, YGR113W, YKR054C, YEL061C, YLR127C, YGL061C, YKR037C, YGL216W, YOR195W, YNL172W
GO:0051704	interaction between organisms	1.82720118874218e-05	1.97535263647804e-08	50	1215	127	6603	0.00%	0.00	YCL055W, YJL170C, YJR004C, YML085C, YMR305C, YPL256C, YNL279W, YDR179C, YPR122W, YNR044W, YIL117C, YPL156C, YOR208W, YNL173C, YDR461W, YJL019W, YCR089W, YGL178W, YIL037C, YPL192C, YPR141C, YMR232W, YIL026C, YLR452C, YNL145W, YLR110C, YGL032C, YNL188W, YGL053W, YBL016W, YBR040W, YJL108C, YER075C, YLR433C, YNL053W, YHR158C, YMR198W, YGL089C, YDR085C, YJR076C, YFL037W, YJL073W, YER109C, YML047C, YLL…
GO:0050794	regulation of cellular process	4.26137076950356e-05	4.60688731838223e-08	171	1215	644	6603	0.00%	0.00	YML127W, YKR083C, YKL203C, YDR201W, YOL113W, YHR119W, YOL090W, YOR315W, YKL101W, YIL131C, YGR108W, YJR053W, YLL022C, YHR099W, YDR259C, YML102W, YOR057W, YDL155W, YER069W, YDR461W, YNL199C, YBR050C, YKL212W, YNL145W, YDR017C, YMR236W, YLR183C, YOL017W, YGL089C, YPR119W, YBR160W, YGL037C, YDR303C, YCL027W, YLR266C, YKR037C, YGL061C, YFL021W, YJL157C, YNL197C, YLR270W, YIR025W, YDR217C, YCL035C, YMR…
GO:0048610	reproductive cellular physiological process	5.08278798936754e-05	5.49490593445139e-08	71	1215	211	6603	0.00%	0.00	YCL055W, YNL307C, YHR119W, YNL202W, YPL256C, YNR049C, YNR044W, YIL117C, YCL048W, YDR461W, YDR096W, YGR032W, YPR141C, YNL145W, YLR452C, YLR110C, YGL032C, YGL053W, YBR040W, YJL108C, YLR433C, YMR198W, YBR023C, YGL089C, YJR076C, YFL037W, YCL027W, YFL026W, YJL157C, YDR523C, YJL170C, YOR313C, YJR004C, YOR190W, YML085C, YMR305C, YNL279W, YDR179C, YPR122W, YJL074C, YPL156C, YHR153C, YOR208W, YNL173C, YOR…
GO:0050876	reproductive physiological process	5.08278798936754e-05	5.49490593445139e-08	71	1215	211	6603	0.00%	0.00	YCL055W, YNL307C, YHR119W, YNL202W, YPL256C, YNR049C, YNR044W, YIL117C, YCL048W, YDR461W, YDR096W, YGR032W, YPR141C, YNL145W, YLR452C, YLR110C, YGL032C, YGL053W, YBR040W, YJL108C, YLR433C, YMR198W, YBR023C, YGL089C, YJR076C, YFL037W, YCL027W, YFL026W, YJL157C, YDR523C, YJL170C, YOR313C, YJR004C, YOR190W, YML085C, YMR305C, YNL279W, YDR179C, YPR122W, YJL074C, YPL156C, YHR153C, YOR208W, YNL173C, YOR…
GO:0051244	regulation of cellular physiological process	6.51197585911467e-05	7.03997390174559e-08	170	1215	643	6603	0.00%	0.00	YML127W, YKR083C, YKL203C, YDR201W, YOL113W, YHR119W, YOL090W, YOR315W, YKL101W, YIL131C, YGR108W, YJR053W, YLL022C, YHR099W, YDR259C, YML102W, YOR057W, YDL155W, YER069W, YDR461W, YNL199C, YBR050C, YKL212W, YNL145W, YDR017C, YMR236W, YLR183C, YOL017W, YGL089C, YPR119W, YBR160W, YGL037C, YDR303C, YCL027W, YLR266C, YKR037C, YGL061C, YFL021W, YJL157C, YNL197C, YLR270W, YIR025W, YDR217C, YCL035C, YMR…
GO:0050791	regulation of physiological process	0.00011788913696363	1.27447715636356e-07	173	1215	662	6603	0.00%	0.00	YML127W, YKR083C, YKL203C, YDR201W, YOL113W, YHR119W, YOL090W, YOR315W, YKL101W, YBL021C, YIL131C, YGR108W, YJR053W, YLL022C, YHR099W, YDR259C, YML102W, YOR057W, YDL155W, YER069W, YDR461W, YNL199C, YBR050C, YKL212W, YNL145W, YKL109W, YDR017C, YMR236W, YLR183C, YOL017W, YGL089C, YPR119W, YBR160W, YGL037C, YDR303C, YCL027W, YLR266C, YKR037C, YGL061C, YFL021W, YJL157C, YNL197C, YLR270W, YIR025W, YDR…
GO:0050789	regulation of biological process	0.000133282750589187	1.44089460096419e-07	176	1215	677	6603	0.00%	0.00	YML127W, YKR083C, YKL203C, YDR201W, YOL113W, YHR119W, YOL090W, YOR315W, YKL101W, YBL021C, YIL131C, YGR108W, YJR053W, YLL022C, YHR099W, YDR259C, YML102W, YOR057W, YDL155W, YER069W, YDR461W, YNL199C, YBR050C, YKL212W, YNL145W, YKL109W, YDR017C, YMR236W, YLR183C, YOL017W, YGL089C, YPR119W, YBR160W, YGL037C, YDR303C, YCL027W, YLR266C, YKR037C, YGL061C, YFL021W, YJL157C, YNL197C, YLR270W, YIR025W, YPL…
GO:0006281	DNA repair	0.000202644571529884	2.19075212464739e-07	58	1215	166	6603	0.00%	0.00	YBR223C, YDR113C, YDL164C, YNL307C, YKL032C, YOR290C, YNL312W, YJR006W, YJL173C, YDR217C, YOL090W, YIL126W, YML060W, YDL105W, YIR002C, YGL087C, YBR289W, YDR225W, YBR073W, YLR383W, YFL008W, YNL082W, YDR180W, YLR376C, YML102W, YMR167W, YOL004W, YLR399C, YLR032W, YHR056C, YDR097C, YLR357W, YAL015C, YDR317W, YHR081W, YNL102W, YJR035W, YIL132C, YAR007C, YOR033C, YBL003C, YBR088C, YKL045W, YOR346W, YOL…
GO:0000074	regulation of progression through cell cycle	0.000435246940028124	4.70537232462836e-07	52	1215	146	6603	0.00%	0.00	YMR135C, YKL203C, YIR025W, YOL113W, YDR217C, YNL273W, YKL101W, YJL013C, YIL131C, YGR108W, YPL256C, YJR053W, YOR198C, YOR233W, YDR309C, YHR061C, YOR073W, YDR507C, YML074C, YOR057W, YDL155W, YOR026W, YJL187C, YGL178W, YAL024C, YLR127C, YAL021C, YBL056W, YNL172W, YGR109C, YDR451C, YCL024W, YDL101C, YBL016W, YGR098C, YMR199W, YBR158W, YLR102C, YHR158C, YKL048C, YPR119W, YHR152W, YBR160W, YGR188C, YML…
GO:0051726	regulation of cell cycle	0.000435246940028124	4.70537232462836e-07	52	1215	146	6603	0.00%	0.00	YMR135C, YKL203C, YIR025W, YOL113W, YDR217C, YNL273W, YKL101W, YJL013C, YIL131C, YGR108W, YPL256C, YJR053W, YOR198C, YOR233W, YDR309C, YHR061C, YOR073W, YDR507C, YML074C, YOR057W, YDL155W, YOR026W, YJL187C, YGL178W, YAL024C, YLR127C, YAL021C, YBL056W, YNL172W, YGR109C, YDR451C, YCL024W, YDL101C, YBL016W, YGR098C, YMR199W, YBR158W, YLR102C, YHR158C, YKL048C, YPR119W, YHR152W, YBR160W, YGR188C, YML…
GO:0006333	chromatin assembly or disassembly	0.000668724942266876	7.22945883531758e-07	42	1215	110	6603	0.00%	0.00	YDR439W, YBR009C, YHR119W, YOL090W, YBR010W, YIL131C, YDR225W, YCR084C, YDR191W, YOR025W, YOR191W, YLL022C, YBL002W, YLL004W, YLR272C, YPR018W, YOR038C, YML102W, YNL088W, YOL004W, YBR275C, YBR112C, YOL012C, YNL216W, YLR449W, YML065W, YNL030W, YOL017W, YBR088C, YBL003C, YJR140C, YNL031C, YDL197C, YDR440W, YMR284W, YDL074C, YKL112W, YGL037C, YNL262W, YDR224C, YBR103W, YML069W
GO:0006260	DNA replication	0.00117326357845943	1.26839305779398e-06	42	1215	112	6603	0.00%	0.00	YDL164C, YHR031C, YNL312W, YJR006W, YJL173C, YOL090W, YGL251C, YNL273W, YBR202W, YMR001C, YNL082W, YLL004W, YJL194W, YMR167W, YNL088W, YDR097C, YGL201C, YGR109C, YHL024W, YNL072W, YMR234W, YML065W, YMR190C, YNL102W, YER070W, YAR007C, YOR330C, YOR033C, YBR088C, YKL045W, YOR074C, YOR346W, YOL094C, YPR175W, YNL290W, YKL113C, YKL112W, YLR103C, YNL262W, YML069W, YPL153C, YDR013W
GO:0006950	response to stress	0.00119429935454954	1.29113443735085e-06	123	1215	453	6603	0.00%	0.00	YMR032W, YBR223C, YNL307C, YKL032C, YCR009C, YLR113W, YJR006W, YJL173C, YER011W, YPL087W, YOL090W, YHR205W, YLL002W, YIL126W, YDL105W, YIR002C, YOL116W, YBR289W, YHR104W, YFL033C, YDR225W, YBR073W, YLR383W, YDR180W, YGR014W, YML102W, YMR167W, YLL026W, YOL004W, YGL070C, YLR032W, YPL154C, YFL014W, YBL056W, YML007W, YAL015C, YDR317W, YJL144W, YNL102W, YPL242C, YIL132C, YDR017C, YBL003C, YPL152W, YGR…
GO:0019236	response to pheromone	0.00136195049957997	1.47237891846483e-06	35	1215	87	6603	0.00%	0.00	YCL055W, YJR004C, YPL256C, YNL279W, YDR179C, YNR044W, YIL117C, YPL156C, YOR208W, YNL173C, YDR461W, YCR089W, YGL178W, YIL037C, YPL192C, YMR232W, YLR452C, YNL145W, YLR110C, YGL032C, YGL053W, YBL016W, YBR040W, YJL108C, YLR433C, YNL053W, YER075C, YGL089C, YDR085C, YML047C, YLL021W, YHR005C, YCL027W, YFL026W, YJL157C
GO:0006261	DNA-dependent DNA replication	0.00155405298104472	1.6800572768051e-06	36	1215	91	6603	0.00%	0.00	YDL164C, YNL312W, YJR006W, YJL173C, YOL090W, YGL251C, YNL273W, YBR202W, YMR001C, YNL082W, YJL194W, YLL004W, YMR167W, YNL088W, YDR097C, YGL201C, YGR109C, YMR234W, YML065W, YMR190C, YNL102W, YAR007C, YOR033C, YOR330C, YBR088C, YKL045W, YOR074C, YOR346W, YOL094C, YPR175W, YNL290W, YLR103C, YNL262W, YML069W, YPL153C, YDR013W
GO:0007126	meiosis	0.00211763695000464	2.28933724324826e-06	49	1215	141	6603	0.00%	0.00	YDR439W, YCL055W, YOR313C, YIR025W, YPL130W, YNL307C, YOL090W, YML085C, YIL126W, YGL251C, YKR029C, YGR108W, YFL033C, YOL104C, YBR073W, YGL192W, YOR198C, YDL154W, YCR010C, YNL082W, YOR073W, YJL074C, YLR182W, YML074C, YMR167W, YNL088W, YLR399C, YJL187C, YDR285W, YDR097C, YPR141C, YGR225W, YHL024W, YDR451C, YMR190C, YOL091W, YIL132C, YER044C-A, YMR198W, YBL009W, YHR152W, YDR440W, YFL037W, YER095W, Y…
GO:0051321	meiotic cell cycle	0.00211763695000464	2.28933724324826e-06	49	1215	141	6603	0.00%	0.00	YDR439W, YCL055W, YOR313C, YIR025W, YPL130W, YNL307C, YOL090W, YML085C, YIL126W, YGL251C, YKR029C, YGR108W, YFL033C, YOL104C, YBR073W, YGL192W, YOR198C, YDL154W, YCR010C, YNL082W, YOR073W, YJL074C, YLR182W, YML074C, YMR167W, YNL088W, YLR399C, YJL187C, YDR285W, YDR097C, YPR141C, YGR225W, YHL024W, YDR451C, YMR190C, YOL091W, YIL132C, YER044C-A, YMR198W, YBL009W, YHR152W, YDR440W, YFL037W, YER095W, Y…
GO:0051327	M phase of meiotic cell cycle	0.00211763695000464	2.28933724324826e-06	49	1215	141	6603	0.00%	0.00	YDR439W, YCL055W, YOR313C, YIR025W, YPL130W, YNL307C, YOL090W, YML085C, YIL126W, YGL251C, YKR029C, YGR108W, YFL033C, YOL104C, YBR073W, YGL192W, YOR198C, YDL154W, YCR010C, YNL082W, YOR073W, YJL074C, YLR182W, YML074C, YMR167W, YNL088W, YLR399C, YJL187C, YDR285W, YDR097C, YPR141C, YGR225W, YHL024W, YDR451C, YMR190C, YOL091W, YIL132C, YER044C-A, YMR198W, YBL009W, YHR152W, YDR440W, YFL037W, YER095W, Y…
GO:0006974	response to DNA damage stimulus	0.00289694801453104	3.13183569138491e-06	66	1215	211	6603	0.00%	0.00	YMR032W, YBR223C, YNL307C, YKL032C, YJR006W, YJL173C, YOL090W, YLL002W, YIL126W, YDL105W, YIR002C, YBR289W, YDR225W, YBR073W, YLR383W, YDR180W, YML102W, YMR167W, YOL004W, YGL070C, YLR032W, YAL015C, YDR317W, YNL102W, YIL132C, YBL003C, YKL045W, YOL094C, YPR175W, YOL034W, YNL262W, YPL153C, YDL164C, YDR113C, YDR217C, YNL312W, YOR290C, YML060W, YGL087C, YFL008W, YNL082W, YLR376C, YER028C, YLR399C, YHR…
GO:0009719	response to endogenous stimulus	0.00327409801264744	3.53956541907831e-06	68	1215	220	6603	0.00%	0.00	YMR032W, YBR223C, YNL307C, YKL032C, YJR006W, YJL173C, YOL090W, YLL002W, YIL126W, YDL105W, YIR002C, YBR289W, YDR225W, YBR073W, YLR383W, YDR180W, YML102W, YMR167W, YOL004W, YGL070C, YLR032W, YAL015C, YDR317W, YNL102W, YIL132C, YBL003C, YDL194W, YKL045W, YOL094C, YPR175W, YOL034W, YNL262W, YPL153C, YDL164C, YDR113C, YDR217C, YNL312W, YOR290C, YML060W, YGL087C, YFL008W, YNL082W, YLR376C, YER028C, YLR…
GO:0006323	DNA packaging	0.00653035983874739	7.0598484743215e-06	68	1215	224	6603	0.00%	0.00	YML127W, YLR033W, YHR119W, YOL090W, YBR010W, YIL126W, YKR029C, YIL131C, YBR289W, YDR225W, YCR084C, YDR191W, YOR025W, YOR191W, YLL022C, YHR099W, YLR272C, YBR258C, YML102W, YNL088W, YOL004W, YGR252W, YAL054C, YBR089C-A, YMR236W, YNL030W, YOL017W, YBL003C, YNL031C, YJR140C, YDR440W, YDL074C, YGL037C, YNL262W, YDR439W, YBR009C, YOR290C, YDR176W, YKR042W, YBL002W, YJL176C, YLL004W, YPR018W, YOR038C, Y…
GO:0006325	establishment and/or maintenance of chromatin architecture	0.00653035983874739	7.0598484743215e-06	68	1215	224	6603	0.00%	0.00	YML127W, YLR033W, YHR119W, YOL090W, YBR010W, YIL126W, YKR029C, YIL131C, YBR289W, YDR225W, YCR084C, YDR191W, YOR025W, YOR191W, YLL022C, YHR099W, YLR272C, YBR258C, YML102W, YNL088W, YOL004W, YGR252W, YAL054C, YBR089C-A, YMR236W, YNL030W, YOL017W, YBL003C, YNL031C, YJR140C, YDR440W, YDL074C, YGL037C, YNL262W, YDR439W, YBR009C, YOR290C, YDR176W, YKR042W, YBL002W, YJL176C, YLL004W, YPR018W, YOR038C, Y…
GO:0000079	regulation of cyclin-dependent protein kinase activity	0.0193602051873542	2.09299515538964e-05	10	1215	14	6603	0.00%	0.00	YPR119W, YGR109C, YAL040C, YDL155W, YJL187C, YLR079W, YBL056W, YGR108W, YMR199W, YPL256C
GO:0030705	cytoskeleton-dependent intracellular transport	0.0302048849284187	3.26539296523445e-05	11	1215	17	6603	0.00%	0.00	YMR299C, YFL037W, YPL155C, YML085C, YFL039C, YKR054C, YJL019W, YPL269W, YDR150W, YGL216W, YDR488C
GO:0000910	cytokinesis	0.0303533799383429	3.28144647982085e-05	35	1215	98	6603	0.00%	0.00	YMR032W, YLR313C, YCR009C, YOL113W, YLR286C, YGR152C, YKL189W, YGR041W, YJR092W, YCL014W, YLR084C, YDR309C, YHR061C, YPR122W, YHR023W, YDR507C, YNL166C, YNL327W, YDL117W, YCL024W, YPL242C, YFL039C, YKL092C, YIL140W, YNR067C, YKL048C, YBR023C, YBR038W, YJR076C, YDR420W, YPR055W, YLL021W, YNL154C, YNL192W, YOR301W
GO:0051128	regulation of cell organization and biogenesis	0.0439110547399157	4.74714105296386e-05	13	1215	23	6603	0.00%	0.00	YKR083C, YPL155C, YDR201W, YBR233W-A, YLR449W, YLL021W, YGR113W, YCL027W, YDR016C, YKR037C, YIL034C, YGL061C, YMR232W
GO:0000741	karyogamy	0.0484918416158466	5.2423612557672e-05	10	1215	15	6603	0.00%	0.00	YCL055W, YFL037W, YJL073W, YNL188W, YML085C, YJL019W, YPL192C, YMR198W, YMR065W, YPR141C
GO:0000742	karyogamy during conjugation with cellular fusion	0.0484918416158466	5.2423612557672e-05	10	1215	15	6603	0.00%	0.00	YCL055W, YFL037W, YJL073W, YNL188W, YML085C, YJL019W, YPL192C, YMR198W, YMR065W, YPR141C
GO:0007018	microtubule-based movement	0.0484918416158466	5.2423612557672e-05	10	1215	15	6603	0.00%	0.00	YMR299C, YFL037W, YPL155C, YML085C, YKR054C, YJL019W, YPL269W, YDR150W, YGL216W, YDR488C
GO:0030473	nuclear migration, microtubule-mediated	0.0484918416158466	5.2423612557672e-05	10	1215	15	6603	0.00%	0.00	YMR299C, YFL037W, YPL155C, YML085C, YKR054C, YJL019W, YPL269W, YDR150W, YGL216W, YDR488C
terms relating to C
GOID	TERM	CORRECTED_PVALUE	UNCORRECTED_PVALUE	NUM_LIST_ANNOTATIONS	LIST_SIZE	TOTAL_NUM_ANNOTATIONS	POPULATION_SIZE	FDR_RATE	EXPECTED_FALSE_POSITIVES	ANNOTATED_GENES
GO:0044427	chromosomal part	2.35210516922298e-22	7.46700053721582e-25	97	1215	191	6603	0.00%	0.00	YKR083C, YPL127C, YDR201W, YHR156C, YJR006W, YJL173C, YBR010W, YDL105W, YDL003W, YDR225W, YOL104C, YLR383W, YDR180W, YLR272C, YMR078C, YML102W, YAL034W-A, YNL088W, YLR381W, YLR032W, YKL049C, YBR089C-A, YNL102W, YNL030W, YFR031C, YBL003C, YDL220C, YNL031C, YKL045W, YIR010W, YOL094C, YBL032W, YPR175W, YGR099W, YOL034W, YGR140W, YGR188C, YDL028C, YNL262W, YLR103C, YKR037C, YGL061C, YMR117C, YDR013W,…
GO:0005694	chromosome	8.68061453478115e-22	2.75575064596227e-24	106	1215	222	6603	0.00%	0.00	YKR083C, YPL127C, YKL032C, YDR201W, YHR156C, YJR006W, YJL173C, YOL090W, YBR010W, YDL105W, YDL003W, YDR225W, YOL104C, YLR383W, YDR180W, YLR272C, YMR078C, YML102W, YAL034W-A, YNL088W, YLR381W, YLR032W, YKL049C, YBR089C-A, YDR451C, YNL102W, YNL030W, YFR031C, YBL003C, YDL220C, YNL031C, YKL045W, YIR010W, YOL094C, YBL032W, YPR175W, YGR099W, YOL034W, YGR140W, YGR188C, YDL028C, YNL262W, YLR103C, YMR076C,…
GO:0044454	nuclear chromosome part	6.77873131075188e-21	2.15197819388948e-23	82	1215	152	6603	0.00%	0.00	YKR083C, YPL127C, YDR201W, YJR006W, YJL173C, YBR010W, YDL003W, YDR225W, YOL104C, YDR180W, YLR272C, YAL034W-A, YNL088W, YLR381W, YLR032W, YKL049C, YBR089C-A, YNL102W, YNL030W, YFR031C, YBL003C, YDL220C, YNL031C, YKL045W, YIR010W, YBL032W, YPR175W, YGR099W, YGR140W, YGR188C, YDL028C, YNL262W, YKR037C, YGL061C, YMR117C, YDR013W, YBL097W, YLR045C, YDR439W, YHR031C, YBR009C, YNL312W, YKL089W, YMR094W,…
GO:0000228	nuclear chromosome	1.42189945217678e-19	4.51396651484692e-22	90	1215	182	6603	0.00%	0.00	YKR083C, YPL127C, YKL032C, YDR201W, YJR006W, YJL173C, YOL090W, YBR010W, YDL003W, YDR225W, YOL104C, YDR180W, YLR272C, YAL034W-A, YNL088W, YLR381W, YLR032W, YKL049C, YBR089C-A, YDR451C, YNL102W, YNL030W, YFR031C, YBL003C, YDL220C, YNL031C, YKL045W, YIR010W, YBL032W, YPR175W, YGR099W, YGR140W, YGR188C, YDL028C, YNL262W, YMR076C, YKR037C, YGL061C, YMR117C, YDR013W, YBL097W, YLR045C, YDR439W, YHR031C,…
GO:0015630	microtubule cytoskeleton	4.75772113359102e-15	1.51038766145747e-17	57	1215	102	6603	0.00%	0.00	YMR299C, YLR045C, YBR156C, YKR083C, YDR113C, YML031W, YDR201W, YML085C, YNL126W, YLR212C, YJR053W, YLR457C, YOR233W, YHR172W, YNL225C, YMR001C, YPL255W, YGR092W, YOR073W, YAL034W-A, YJL019W, YEL061C, YDR488C, YPR141C, YPL018W, YDR356W, YOR129C, YPL155C, YBR211C, YGL093W, YPL124W, YOL091W, YNL188W, YBL031W, YDR016C, YGR098C, YOL069W, YMR198W, YIR010W, YPR119W, YOR373W, YFL037W, YGR140W, YBL063W, Y…
GO:0005819	spindle	4.33252936257361e-14	1.37540614684876e-16	49	1215	83	6603	0.00%	0.00	YLR045C, YBR156C, YKR083C, YDR113C, YML031W, YDR201W, YML085C, YNL126W, YLR212C, YJR053W, YLR457C, YOR233W, YHR172W, YNL225C, YMR001C, YPL255W, YGR092W, YOR073W, YAL034W-A, YJL019W, YEL061C, YPR141C, YDR356W, YOR129C, YBR211C, YGL093W, YPL124W, YOL091W, YNL188W, YDR016C, YGR098C, YOL069W, YMR198W, YIR010W, YPR119W, YOR373W, YFL037W, YGR140W, YBL063W, YBL034C, YDL028C, YBR233W-A, YPL209C, YGR113W,…
GO:0030427	site of polarized growth	8.75231462641147e-14	2.77851257981316e-16	70	1215	147	6603	0.00%	0.00	YMR032W, YOL007C, YPL066W, YKL101W, YGR152C, YKL189W, YER144C, YPL269W, YKL209C, YLR084C, YMR001C, YGR092W, YLR190W, YHR023W, YGR014W, YNL304W, YPL242C, YPL158C, YCL024W, YBR040W, YKL048C, YOR264W, YBR023C, YPR119W, YJR076C, YCL027W, YGR221C, YJL157C, YER118C, YLR313C, YOL070C, YHR030C, YHR149C, YLR371W, YGR041W, YNL279W, YCL014W, YER114C, YJR092W, YER032W, YDR309C, YOR233W, YHR061C, YPR122W, YDR…
GO:0005933	bud	6.30629621768321e-13	2.00199879926451e-15	68	1215	145	6603	0.00%	0.00	YMR032W, YBR054W, YOL007C, YLL028W, YPL066W, YKL101W, YGR152C, YKL189W, YER144C, YLR084C, YMR001C, YGR092W, YLR190W, YHR023W, YNL087W, YJL051W, YNL304W, YPL242C, YPL158C, YCL024W, YKL048C, YOR264W, YBR023C, YPR119W, YJR076C, YGR221C, YLR313C, YOL070C, YHR030C, YHR149C, YLR371W, YGR041W, YCL014W, YER114C, YJR092W, YER032W, YDR309C, YOR233W, YHR061C, YPR122W, YDR507C, YBL085W, YJL158C, YNL166C, YJL…
GO:0044430	cytoskeletal part	8.00131894222598e-13	2.54010125150031e-15	81	1215	189	6603	0.00%	0.00	YMR032W, YKR083C, YDR201W, YCR009C, YKL101W, YML104C, YLR212C, YJR053W, YMR001C, YGR092W, YHR023W, YAL034W-A, YGR032W, YPR141C, YOR129C, YPL242C, YDR130C, YGR098C, YIR010W, YMR198W, YKL048C, YPR119W, YJR076C, YGR140W, YMR092C, YFL037W, YBL063W, YDL028C, YKR054C, YPL253C, YKR037C, YGL061C, YBR156C, YLR045C, YMR299C, YDR113C, YNL106C, YML031W, YBR234C, YML085C, YLR342W, YNL126W, YJR065C, YCL014W, Y…
GO:0000793	condensed chromosome	3.24432146674779e-12	1.02994332277708e-14	47	1215	84	6603	0.00%	0.00	YLR045C, YBL097W, YKR083C, YDR439W, YDR201W, YMR094W, YKL089W, YDL105W, YDL003W, YLR383W, YFL008W, YDR180W, YJL074C, YLR272C, YAL034W-A, YNL088W, YLR381W, YOR026W, YKL049C, YDR285W, YEL061C, YIL026C, YPL018W, YBR211C, YLR086W, YER018C, YDR016C, YOL069W, YFR031C, YIR010W, YDR254W, YOL034W, YGR140W, YER095W, YDR325W, YGR188C, YDL028C, YBR233W-A, YPL209C, YGR113W, YIL144W, YMR076C, YGL061C, YKR037C,…
GO:0000794	condensed nuclear chromosome	4.30662038213233e-12	1.3671810736928e-14	44	1215	76	6603	0.00%	0.00	YLR045C, YBL097W, YKR083C, YDR439W, YDR201W, YMR094W, YKL089W, YDL003W, YFL008W, YDR180W, YJL074C, YLR272C, YAL034W-A, YNL088W, YLR381W, YOR026W, YKL049C, YDR285W, YEL061C, YIL026C, YPL018W, YBR211C, YLR086W, YER018C, YDR016C, YOL069W, YFR031C, YIR010W, YDR254W, YGR140W, YER095W, YDR325W, YGR188C, YDL028C, YBR233W-A, YPL209C, YGR113W, YIL144W, YMR076C, YGL061C, YKR037C, YGR179C, YOR195W, YMR117C
GO:0005856	cytoskeleton	2.99558698893218e-11	9.50979996486406e-14	82	1215	203	6603	0.00%	0.00	YMR032W, YKR083C, YDR201W, YCR009C, YKL101W, YML104C, YLR212C, YJR053W, YMR001C, YGR092W, YHR023W, YAL034W-A, YGR032W, YPR141C, YOR129C, YPL242C, YDR130C, YGR098C, YIR010W, YMR198W, YKL048C, YPR119W, YJR076C, YGR140W, YMR092C, YFL037W, YBL063W, YDL028C, YKR054C, YPL253C, YKR037C, YGL061C, YBR156C, YLR045C, YMR299C, YDR113C, YNL106C, YML031W, YBR234C, YML085C, YLR342W, YNL126W, YJR065C, YCL014W, Y…
GO:0000922	spindle pole	1.83718768654749e-10	5.83234186205552e-13	38	1215	65	6603	0.00%	0.00	YLR045C, YML031W, YDR201W, YML085C, YNL126W, YLR212C, YJR053W, YLR457C, YOR233W, YHR172W, YNL225C, YMR001C, YPL255W, YGR092W, YOR073W, YAL034W-A, YJL019W, YPR141C, YDR356W, YOR129C, YBR211C, YGL093W, YPL124W, YNL188W, YOL091W, YOL069W, YMR198W, YIR010W, YPR119W, YOR373W, YFL037W, YBL063W, YBL034C, YDL028C, YPL253C, YGL075C, YGL061C, YKR037C
GO:0005815	microtubule organizing center	1.67457425512529e-09	5.31610874642949e-12	35	1215	60	6603	0.00%	0.00	YLR045C, YML031W, YDR201W, YML085C, YNL126W, YLR212C, YJR053W, YLR457C, YOR233W, YHR172W, YNL225C, YPL255W, YGR092W, YOR073W, YJL019W, YPR141C, YDR356W, YOR129C, YBR211C, YGL093W, YNL188W, YOL091W, YPL124W, YOL069W, YMR198W, YPR119W, YOR373W, YFL037W, YBL063W, YBL034C, YDL028C, YPL253C, YKR037C, YGL075C, YGL061C
GO:0005816	spindle pole body	1.67457425512529e-09	5.31610874642949e-12	35	1215	60	6603	0.00%	0.00	YLR045C, YML031W, YDR201W, YML085C, YNL126W, YLR212C, YJR053W, YLR457C, YOR233W, YHR172W, YNL225C, YPL255W, YGR092W, YOR073W, YJL019W, YPR141C, YDR356W, YOR129C, YBR211C, YGL093W, YNL188W, YOL091W, YPL124W, YOL069W, YMR198W, YPR119W, YOR373W, YFL037W, YBL063W, YBL034C, YDL028C, YPL253C, YKR037C, YGL075C, YGL061C
GO:0000777	condensed chromosome kinetochore	3.4607061901059e-09	1.09863688574791e-11	29	1215	45	6603	0.00%	0.00	YLR045C, YKR083C, YDR439W, YPL018W, YDR201W, YBR211C, YER018C, YMR094W, YKL089W, YDR016C, YOL069W, YIR010W, YDR254W, YGR140W, YGR188C, YBR233W-A, YDL028C, YPL209C, YAL034W-A, YGR113W, YLR381W, YIL144W, YOR026W, YEL061C, YKR037C, YGL061C, YGR179C, YOR195W, YMR117C
GO:0000778	condensed nuclear chromosome kinetochore	3.4607061901059e-09	1.09863688574791e-11	29	1215	45	6603	0.00%	0.00	YLR045C, YKR083C, YDR439W, YPL018W, YDR201W, YBR211C, YER018C, YMR094W, YKL089W, YDR016C, YOL069W, YIR010W, YDR254W, YGR140W, YGR188C, YBR233W-A, YDL028C, YPL209C, YAL034W-A, YGR113W, YLR381W, YIL144W, YOR026W, YEL061C, YKR037C, YGL061C, YGR179C, YOR195W, YMR117C
GO:0005935	bud neck	3.80665070597595e-09	1.20846054157967e-11	51	1215	110	6603	0.00%	0.00	YMR032W, YLR313C, YOL070C, YOL007C, YHR149C, YPL066W, YKL101W, YGR152C, YER144C, YGR041W, YJR092W, YER114C, YCL014W, YLR084C, YER032W, YOR233W, YMR001C, YHR061C, YGR092W, YPR122W, YLR190W, YHR023W, YDR507C, YBL085W, YNL166C, YJL187C, YBL047C, YNL304W, YFL047W, YDL117W, YPL032C, YPL242C, YPL158C, YCL024W, YFL039C, YDL019C, YKR090W, YHR158C, YIL140W, YKL048C, YOR264W, YBR023C, YBR038W, YDR251W, YPR…
GO:0000776	kinetochore	7.71782797357985e-09	2.45010411859678e-11	32	1215	54	6603	0.00%	0.00	YLR045C, YKR083C, YDR439W, YDR201W, YMR094W, YKL089W, YOR073W, YAL034W-A, YLR381W, YOR026W, YKL049C, YEL061C, YDR383C, YPL018W, YBR211C, YER018C, YDR016C, YOL069W, YIR010W, YDR254W, YGR140W, YGR188C, YDL028C, YBR233W-A, YPL209C, YGR113W, YIL144W, YGL061C, YKR037C, YGR179C, YMR117C, YOR195W
GO:0044464	cell part	1.62929561976497e-08	5.17236704687291e-11	1079	1215	5460	6603	0.00%	0.00	YIL123W, YKL203C, YDR201W, YHR119W, YDR140W, YIR035C, YBR011C, YMR238W, YHR068W, YDR275W, YDL127W, YER166W, YNR044W, YCL048W, YCR060W, YJR009C, YER060W, YNL272C, YDR540C, YMR142C, YAL015C, YGR177C, YBR163W, YJL144W, YKL109W, YDR380W, YPL158C, YDR130C, YER185W, YPR031W, YJL162C, YKL001C, YER152C, YIR034C, YKL096W, YEL047C, YLR408C, YGL037C, YDL164C, YIL158W, YFR019W, YKR076W, YNR046W, YOR383C, YMR…
GO:0005623	cell	1.79140925295193e-08	5.6870135014347e-11	1079	1215	5461	6603	0.00%	0.00	YIL123W, YKL203C, YDR201W, YHR119W, YDR140W, YIR035C, YBR011C, YMR238W, YHR068W, YDR275W, YDL127W, YER166W, YNR044W, YCL048W, YCR060W, YJR009C, YER060W, YNL272C, YDR540C, YMR142C, YAL015C, YGR177C, YBR163W, YJL144W, YKL109W, YDR380W, YPL158C, YDR130C, YER185W, YPR031W, YJL162C, YKL001C, YER152C, YIR034C, YKL096W, YEL047C, YLR408C, YGL037C, YDL164C, YIL158W, YFR019W, YKR076W, YNR046W, YOR383C, YMR…
GO:0000775	chromosome, pericentric region	1.9334404102969e-08	6.13790606443459e-11	34	1215	61	6603	0.00%	0.00	YLR045C, YKR083C, YDR439W, YDR201W, YMR094W, YKL089W, YOR073W, YPR018W, YML102W, YAL034W-A, YLR381W, YOR026W, YKL049C, YEL061C, YDR383C, YPL018W, YBR211C, YER018C, YDR016C, YOL069W, YIR010W, YDR254W, YGR140W, YGR188C, YDL028C, YBR233W-A, YPL209C, YGR113W, YIL144W, YGL061C, YKR037C, YGR179C, YMR117C, YOR195W
GO:0000779	condensed chromosome, pericentric region	2.11270285319899e-08	6.70699318475868e-11	30	1215	50	6603	0.00%	0.00	YLR045C, YKR083C, YDR439W, YPL018W, YDR201W, YBR211C, YER018C, YMR094W, YKL089W, YDR016C, YOL069W, YIR010W, YDR254W, YGR140W, YGR188C, YBR233W-A, YDL028C, YPL209C, YAL034W-A, YGR113W, YLR381W, YIL144W, YOR026W, YKL049C, YEL061C, YKR037C, YGL061C, YGR179C, YOR195W, YMR117C
GO:0000780	condensed nuclear chromosome, pericentric region	2.11270285319899e-08	6.70699318475868e-11	30	1215	50	6603	0.00%	0.00	YLR045C, YKR083C, YDR439W, YPL018W, YDR201W, YBR211C, YER018C, YMR094W, YKL089W, YDR016C, YOL069W, YIR010W, YDR254W, YGR140W, YGR188C, YBR233W-A, YDL028C, YPL209C, YAL034W-A, YGR113W, YLR381W, YIL144W, YOR026W, YKL049C, YEL061C, YKR037C, YGL061C, YGR179C, YOR195W, YMR117C
GO:0005618	cell wall	7.29840179905774e-08	2.31695295208182e-10	50	1215	114	6603	0.00%	0.00	YKL165C, YIL123W, YPL163C, YJR004C, YJL052W, YPL130W, YOR190W, YER011W, YLR286C, YOR383C, YMR305C, YNL160W, YLR084C, YKR042W, YNR044W, YMR006C, YNL066W, YKL164C, YER150W, YOL155C, YJL158C, YJR009C, YNL327W, YCR089W, YKL163W, YBR067C, YKL096W-A, YLR110C, YGL032C, YMR215W, YML052W, YDL049C, YBR040W, YDR261C, YOR009W, YNR067C, YLR120C, YAL005C, YLR300W, YMR008C, YKL096W, YLL024C, YJR076C, YIL011W, Y…
GO:0009277	cell wall (sensu Fungi)	7.29840179905774e-08	2.31695295208182e-10	50	1215	114	6603	0.00%	0.00	YKL165C, YIL123W, YPL163C, YJR004C, YJL052W, YPL130W, YOR190W, YER011W, YLR286C, YOR383C, YMR305C, YNL160W, YLR084C, YKR042W, YNR044W, YMR006C, YNL066W, YKL164C, YER150W, YOL155C, YJL158C, YJR009C, YNL327W, YCR089W, YKL163W, YBR067C, YKL096W-A, YLR110C, YGL032C, YMR215W, YML052W, YDL049C, YBR040W, YDR261C, YOR009W, YNR067C, YLR120C, YAL005C, YLR300W, YMR008C, YKL096W, YLL024C, YJR076C, YIL011W, Y…
GO:0030312	external encapsulating structure	7.29840179905774e-08	2.31695295208182e-10	50	1215	114	6603	0.00%	0.00	YKL165C, YIL123W, YPL163C, YJR004C, YJL052W, YPL130W, YOR190W, YER011W, YLR286C, YOR383C, YMR305C, YNL160W, YLR084C, YKR042W, YNR044W, YMR006C, YNL066W, YKL164C, YER150W, YOL155C, YJL158C, YJR009C, YNL327W, YCR089W, YKL163W, YBR067C, YKL096W-A, YLR110C, YGL032C, YMR215W, YML052W, YDL049C, YBR040W, YDR261C, YOR009W, YNR067C, YLR120C, YAL005C, YLR300W, YMR008C, YKL096W, YLL024C, YJR076C, YIL011W, Y…
GO:0005874	microtubule	1.01183628111025e-06	3.21217867019126e-09	22	1215	34	6603	0.00%	0.00	YMR299C, YLR045C, YBR156C, YKR083C, YPL155C, YDR201W, YML085C, YDR016C, YOL069W, YMR198W, YFL037W, YBL063W, YBR233W-A, YPL209C, YGR113W, YKR054C, YEL061C, YGL061C, YKR037C, YGL216W, YDR488C, YPR141C
GO:0005875	microtubule associated complex	7.84288089300819e-06	2.48980345809784e-08	21	1215	34	6603	0.00%	0.00	YMR299C, YKR083C, YPL018W, YPL155C, YDR201W, YBR211C, YDR016C, YIR010W, YMR198W, YBL063W, YBR233W-A, YAL034W-A, YGR113W, YKR054C, YEL061C, YPL253C, YGL061C, YKR037C, YGL216W, YGR179C, YDR488C
GO:0005876	spindle microtubule	4.87044239306037e-05	1.54617218827313e-07	15	1215	21	6603	0.00%	0.00	YLR045C, YBR156C, YKR083C, YFL037W, YBL063W, YDR201W, YBR233W-A, YPL209C, YML085C, YGR113W, YDR016C, YEL061C, YOL069W, YKR037C, YGL061C
GO:0005886	plasma membrane	0.000336216770860044	1.06735482812713e-06	78	1215	255	6603	0.00%	0.00	YBR069C, YKL203C, YCR009C, YOR153W, YOL113W, YLL028W, YGR152C, YPL092W, YMR238W, YKL051W, YOR161C, YNL291C, YKL209C, YMR183C, YER145C, YGL255W, YER166W, YOR049C, YCL048W, YGR014W, YLR373C, YGR023W, YGR032W, YFL014W, YDR033W, YPR194C, YPR149W, YLR452C, YOL156W, YBR295W, YBR294W, YGL053W, YDL194W, YLR237W, YOL122C, YNL047C, YCL025C, YGR065C, YGR138C, YDR420W, YPL058C, YLR194C, YCL027W, YDR093W, YFL…
GO:0000786	nucleosome	0.000624225913568394	1.98166956688379e-06	10	1215	12	6603	0.00%	0.00	YPL127C, YBR009C, YBL002W, YBR010W, YDR224C, YNL030W, YKL049C, YBL003C, YDR225W, YNL031C
GO:0000788	nuclear nucleosome	0.000624225913568394	1.98166956688379e-06	10	1215	12	6603	0.00%	0.00	YPL127C, YBR009C, YBL002W, YBR010W, YDR224C, YNL030W, YKL049C, YBL003C, YDR225W, YNL031C
GO:0005828	kinetochore microtubule	0.00163268313133003	5.18312105184138e-06	11	1215	15	6603	0.00%	0.00	YBR156C, YKR083C, YFL037W, YDR201W, YBR233W-A, YPL209C, YML085C, YGR113W, YDR016C, YGL061C, YKR037C
GO:0000785	chromatin	0.00233878059492413	7.42470030134646e-06	22	1215	47	6603	0.00%	0.00	YHR031C, YPL127C, YBR089C-A, YBR009C, YHR156C, YOL012C, YNL216W, YLR449W, YBR010W, YNL030W, YBL003C, YNL031C, YDR225W, YBL002W, YMR284W, YKL112W, YPR052C, YDR224C, YLR032W, YLR399C, YKL049C, YML069W
GO:0005937	mating projection	0.0039986512393475	1.26941309185635e-05	21	1215	45	6603	0.00%	0.00	YER118C, YLR313C, YCR009C, YBL016W, YBR040W, YKL189W, YKR090W, YPL269W, YHR158C, YKL209C, YNL279W, YDR085C, YDR309C, YHR061C, YJR076C, YPR122W, YLL021W, YNL154C, YCL027W, YJL157C, YMR232W
GO:0042995	cell projection	0.0039986512393475	1.26941309185635e-05	21	1215	45	6603	0.00%	0.00	YER118C, YLR313C, YCR009C, YBL016W, YBR040W, YKL189W, YKR090W, YPL269W, YHR158C, YKL209C, YNL279W, YDR085C, YDR309C, YHR061C, YJR076C, YPR122W, YLL021W, YNL154C, YCL027W, YJL157C, YMR232W
GO:0000790	nuclear chromatin	0.0103915708360414	3.29891137652109e-05	20	1215	44	6603	0.00%	0.00	YHR031C, YPL127C, YBR089C-A, YBR009C, YOL012C, YNL216W, YBR010W, YNL030W, YBL003C, YNL031C, YDR225W, YBL002W, YMR284W, YKL112W, YPR052C, YDR224C, YLR032W, YLR399C, YKL049C, YML069W
GO:0005871	kinesin complex	0.0121042400363579	3.84261588455805e-05	6	1215	6	6603	0.00%	0.00	YEL061C, YBL063W, YPL253C, YPL155C, YGL216W, YMR198W
GO:0044450	microtubule organizing center part	0.0165134379556667	5.2423612557672e-05	10	1215	15	6603	0.00%	0.00	YLR457C, YHR172W, YNL225C, YDR356W, YOR129C, YPL124W, YNL188W, YJL019W, YNL126W, YLR212C
GO:0044463	cell projection part	0.0200192052051633	6.35530323973437e-05	18	1215	39	6603	0.00%	0.00	YER118C, YNL279W, YDR085C, YDR309C, YJR076C, YHR061C, YPR122W, YLL021W, YBL016W, YBR040W, YCL027W, YKL189W, YKR090W, YPL269W, YHR158C, YJL157C, YKL209C, YMR232W
GO:0000781	chromosome, telomeric region	0.027212656014849	8.63893841741237e-05	14	1215	27	6603	0.00%	0.00	YBL032W, YGR099W, YHR031C, YDL197C, YBR275C, YDR082W, YMR284W, YNL312W, YNL216W, YJL173C, YPL128C, YAR007C, YDL220C, YOL104C
GO:0043332	mating projection tip	0.0383540254904197	0.000121758811080698	16	1215	34	6603	0.00%	0.00	YER118C, YNL279W, YDR309C, YHR061C, YPR122W, YLL021W, YBL016W, YBR040W, YCL027W, YKL189W, YKR090W, YPL269W, YHR158C, YJL157C, YKL209C, YMR232W
GO:0005657	replication fork	0.0446886102412421	0.000141868603940451	18	1215	41	6603	0.00%	0.00	YDL164C, YHR031C, YNL312W, YNL102W, YJR006W, YJL173C, YAR007C, YBR088C, YKL045W, YBR202W, YOL094C, YPR175W, YNL290W, YMR078C, YLR103C, YNL262W, YGL201C, YML069W
GO:0005576	extracellular region	0.0468764603538385	0.000148814159853456	12	1215	22	6603	0.00%	0.00	YAR071W, YNL145W, YGL089C, YKR013W, YMR006C, YOL155C, YJL158C, YJR153W, YLR286C, YDL049C, YDR461W, YNR067C
terms relating to F
GOID	TERM	CORRECTED_PVALUE	UNCORRECTED_PVALUE	NUM_LIST_ANNOTATIONS	LIST_SIZE	TOTAL_NUM_ANNOTATIONS	POPULATION_SIZE	FDR_RATE	EXPECTED_FALSE_POSITIVES	ANNOTATED_GENES
GO:0005200	structural constituent of cytoskeleton	5.01170486170371e-10	1.2193929103902e-12	32	1215	50	6603	0.00%	0.00	YLR045C, YKR083C, YML031W, YDR201W, YBR234C, YML085C, YNL126W, YML104C, YLR212C, YJR065C, YHR172W, YNL225C, YPL255W, YDR356W, YOR129C, YGL093W, YPL124W, YER018C, YFL039C, YDR016C, YOL069W, YOR373W, YFL037W, YJR076C, YBL063W, YBL034C, YGR113W, YIL144W, YGL075C, YGL061C, YKR037C, YMR117C
GO:0003677	DNA binding	6.2833616929701e-06	1.52879846544285e-08	76	1215	225	6603	0.00%	0.00	YCL055W, YPL127C, YKL032C, YJL173C, YOL090W, YBR010W, YIL131C, YIL056W, YDR225W, YOL104C, YDR191W, YOR025W, YER111C, YBR073W, YJL194W, YMR167W, YNL088W, YJL103C, YLR032W, YMR070W, YKL049C, YDR096W, YMR270C, YML007W, YDR451C, YNL030W, YLR183C, YOR337W, YBL003C, YFR031C, YDL220C, YNL031C, YJL056C, YOL094C, YGR099W, YLR233C, YGR140W, YFR034C, YLR103C, YDR303C, YML027W, YLR266C, YPL153C, YCR065W, YBR…
GO:0003777	microtubule motor activity	0.00399454897440123	9.71909726131687e-06	8	1215	9	6603	0.00%	0.00	YBL063W, YPL155C, YEL061C, YPL253C, YMR198W, YGL216W, YPR141C, YDR488C
GO:0003824	catalytic activity	0.00904950428238281	2.20182585946054e-05	419	1215	1952	6603	0.00%	0.00	YBR223C, YKL203C, YJL052W, YOR153W, YHR119W, YOL090W, YBL098W, YLR286C, YDR140W, YBR011C, YMR238W, YML082W, YDL095W, YHR104W, YHR068W, YHR099W, YBR084W, YER166W, YGL070C, YJR009C, YLR032W, YBR243C, YDR331W, YKL212W, YAL015C, YGR177C, YMR215W, YBR015C, YBR166C, YDR380W, YER070W, YJR078W, YAR035W, YER141W, YKL001C, YJR155W, YHR112C, YBR023C, YIR034C, YJR048W, YEL047C, YBR160W, YPL262W, YPL058C, YGL…
GO:0003774	motor activity	0.028779943416812	7.0024193228253e-05	11	1215	18	6603	0.00%	0.00	YMR299C, YBL063W, YPL155C, YHR023W, YKR054C, YEL061C, YPL253C, YMR198W, YGL216W, YPR141C, YDR488C

## Sheet: benomyl
overexpressed: overexpressed to p <= 0.01 according to DESeq
genes	Q0130,Q0182,YAL003W,YAL005C,YAL012W,YAL019W,YAL024C,YAL031C,YAL042W,YAL043C,YAR015W,YBL004W,YBL011W,YBL023C,YBL027W,YBL034C,YBL042C,YBL075C,YBL076C,YBL081W,YBL082C,YBL088C,YBL101C,YBR005W,YBR031W,YBR038W,YBR071W,YBR079C,YBR084W,YBR115C,YBR136W,YBR202W,YBR208C,YBR218C,YBR222C,YBR231C,YBR235W,YBR245C,YBR248C,YBR263W,YBR295W,YCL009C,YCL030C,YCL036W,YCL058W-A,YCR037C,YCR048W,YCR051W,YCR052W,YCR053W,Y…
terms relating to P
GOID	TERM	CORRECTED_PVALUE	UNCORRECTED_PVALUE	NUM_LIST_ANNOTATIONS	LIST_SIZE	TOTAL_NUM_ANNOTATIONS	POPULATION_SIZE	FDR_RATE	EXPECTED_FALSE_POSITIVES	ANNOTATED_GENES
GO:0006519	amino acid and derivative metabolism	1.31420592152737e-25	2.47031188257025e-28	58	354	199	6603	0.00%	0.00	YPR145W, YGR094W, YLR305C, YGL009C, YOR202W, YBR248C, YDR421W, YPL160W, YLR355C, YGL026C, YLR438W, YDL182W, YGR124W, YDR037W, YPL111W, YHR137W, YHR020W, YGL184C, YBR115C, YJR137C, YKL211C, YOR375C, YNR050C, YKL029C, YER091C, YKR069W, YCR053W, YGL125W, YER069W, YMR062C, YDR502C, YOR335C, YLR017W, YMR108W, YDR380W, YPR069C, YJR109C, YCR059C, YDR158W, YDL171C, YJR016C, YJR070C, YGL148W, YHR208W, YKL…
GO:0006082	organic acid metabolism	2.46865240486158e-25	4.64032406928868e-28	71	354	304	6603	0.00%	0.00	YPR145W, YBR248C, YPL160W, YLR438W, YGR124W, YDR037W, YPL111W, YHR020W, YBR084W, YKL211C, YNR050C, YKL029C, YER061C, YER069W, YOL126C, YDR502C, YOR335C, YLR017W, YDR380W, YLR134W, YJR109C, YDL171C, YKL001C, YCL030C, YPL023C, YPR035W, YPL231W, YKL182W, YEL071W, YGR204W, YGR094W, YER073W, YGL062W, YLR044C, YGL009C, YNR016C, YOR202W, YDR421W, YGL026C, YLR355C, YDL182W, YPL061W, YBR115C, YGL184C, YHR…
GO:0019752	carboxylic acid metabolism	2.46865240486158e-25	4.64032406928868e-28	71	354	304	6603	0.00%	0.00	YPR145W, YBR248C, YPL160W, YLR438W, YGR124W, YDR037W, YPL111W, YHR020W, YBR084W, YKL211C, YNR050C, YKL029C, YER061C, YER069W, YOL126C, YDR502C, YOR335C, YLR017W, YDR380W, YLR134W, YJR109C, YDL171C, YKL001C, YCL030C, YPL023C, YPR035W, YPL231W, YKL182W, YEL071W, YGR204W, YGR094W, YER073W, YGL062W, YLR044C, YGL009C, YNR016C, YOR202W, YDR421W, YGL026C, YLR355C, YDL182W, YPL061W, YBR115C, YGL184C, YHR…
GO:0006520	amino acid metabolism	9.20855521748249e-25	1.73093143185761e-27	55	354	184	6603	0.00%	0.00	YPR145W, YGR094W, YGL009C, YOR202W, YBR248C, YDR421W, YPL160W, YLR355C, YGL026C, YLR438W, YDL182W, YGR124W, YDR037W, YPL111W, YHR137W, YHR020W, YGL184C, YBR115C, YJR137C, YKL211C, YOR375C, YNR050C, YKL029C, YER091C, YKR069W, YCR053W, YGL125W, YER069W, YMR062C, YDR502C, YOR335C, YLR017W, YMR108W, YDR380W, YJR109C, YCR059C, YDR158W, YDL171C, YJR016C, YGL148W, YHR208W, YKL001C, YEL046C, YMR189W, YER…
GO:0009308	amine metabolism	9.97569742866515e-24	1.87513109561375e-26	59	354	222	6603	0.00%	0.00	YPR145W, YGR094W, YLR305C, YGL009C, YOR202W, YBR248C, YDR421W, YPL160W, YLR355C, YGL026C, YLR438W, YDL182W, YGR124W, YDR037W, YPL111W, YHR137W, YHR020W, YGL184C, YBR115C, YJR137C, YKL211C, YOR375C, YNR050C, YKL029C, YER091C, YKR069W, YCR053W, YGL125W, YER069W, YMR062C, YDR502C, YOR335C, YLR017W, YBR208C, YMR108W, YDR380W, YPR069C, YJR109C, YCR059C, YDR158W, YJR016C, YDL171C, YGL148W, YHR208W, YEL…
GO:0006807	nitrogen compound metabolism	1.74059337625981e-21	3.27179206063874e-24	59	354	243	6603	0.00%	0.00	YPR145W, YGR094W, YLR305C, YGL009C, YOR202W, YBR248C, YDR421W, YPL160W, YLR355C, YGL026C, YLR438W, YDL182W, YGR124W, YDR037W, YPL111W, YHR137W, YHR020W, YGL184C, YBR115C, YJR137C, YKL211C, YOR375C, YNR050C, YKL029C, YER091C, YKR069W, YCR053W, YGL125W, YER069W, YMR062C, YDR502C, YOR335C, YLR017W, YBR208C, YMR108W, YDR380W, YPR069C, YJR109C, YCR059C, YDR158W, YJR016C, YDL171C, YGL148W, YHR208W, YEL…
GO:0009309	amine biosynthesis	8.38146968498332e-17	1.57546422650062e-19	36	354	111	6603	0.00%	0.00	YPR145W, YLR305C, YGL009C, YOR202W, YBR248C, YLR355C, YGL026C, YDL182W, YGR124W, YBR115C, YGL184C, YJR137C, YKL211C, YOR375C, YNR050C, YER091C, YKR069W, YGL125W, YER069W, YMR062C, YLR017W, YMR108W, YPR069C, YDR158W, YJR109C, YDL171C, YJR016C, YGL148W, YHR208W, YEL046C, YER052C, YCL030C, YOL058W, YER055C, YCL009C, YPR035W
GO:0044271	nitrogen compound biosynthesis	8.38146968498332e-17	1.57546422650062e-19	36	354	111	6603	0.00%	0.00	YPR145W, YLR305C, YGL009C, YOR202W, YBR248C, YLR355C, YGL026C, YDL182W, YGR124W, YBR115C, YGL184C, YJR137C, YKL211C, YOR375C, YNR050C, YER091C, YKR069W, YGL125W, YER069W, YMR062C, YLR017W, YMR108W, YPR069C, YDR158W, YJR109C, YDL171C, YJR016C, YGL148W, YHR208W, YEL046C, YER052C, YCL030C, YOL058W, YER055C, YCL009C, YPR035W
GO:0008652	amino acid biosynthesis	4.79742548182065e-16	9.01771707109145e-19	34	354	103	6603	0.00%	0.00	YPR145W, YGL009C, YOR202W, YBR248C, YLR355C, YGL026C, YDL182W, YGR124W, YBR115C, YGL184C, YJR137C, YKL211C, YOR375C, YNR050C, YER091C, YKR069W, YGL125W, YER069W, YMR062C, YLR017W, YMR108W, YDR158W, YJR109C, YDL171C, YJR016C, YGL148W, YHR208W, YEL046C, YER052C, YCL030C, YOL058W, YER055C, YCL009C, YPR035W
GO:0009066	aspartate family amino acid metabolism	2.11521067646809e-09	3.9759599181731e-12	18	354	45	6603	0.00%	0.00	YPR145W, YLR017W, YDL182W, YDR158W, YGR124W, YEL046C, YKL001C, YBR115C, YER052C, YGL184C, YPL023C, YNR050C, YER091C, YCR053W, YKR069W, YGL125W, YLR180W, YDR502C
GO:0007582	physiological process	2.9693581176095e-08	5.58150022107049e-11	302	354	4682	6603	0.00%	0.00	YNL139C, YDR135C, YKR072C, YBR079C, YOR181W, YOR153W, YPR095C, YPL111W, YOR341W, YDL126C, YMR120C, YBL076C, YBR084W, YNR044W, YHR204W, YIL115C, YDL109C, YOL158C, YJL159W, YDR380W, YLR134W, YER070W, YJR070C, YKL001C, YLR384C, YIL075C, YPL023C, YOR098C, YOL059W, YJL115W, YGL062W, YML116W, YOR202W, YNR046W, YDR421W, YHL036W, YFL031W, YDL182W, YHR102W, YBR202W, YJL076W, YKR080W, YGR061C, YPL061W, YOR…
GO:0009987	cellular process	5.5451661572361e-08	1.04232446564588e-10	300	354	4652	6603	0.00%	0.00	YNL139C, YDR135C, YKR072C, YBR079C, YOR181W, YOR153W, YPR095C, YPL111W, YOR341W, YDL126C, YMR120C, YBL076C, YBR084W, YIL047C, YNR044W, YHR204W, YIL115C, YOL158C, YJL159W, YDR380W, YLR134W, YER070W, YJR070C, YKL001C, YLR384C, YIL075C, YPL023C, YOR098C, YOL059W, YJL115W, YGL062W, YML116W, YOR202W, YNR046W, YDR421W, YHL036W, YFL031W, YDL182W, YHR102W, YBR202W, YJL076W, YKR080W, YGR061C, YPL061W, YOR…
GO:0050875	cellular physiological process	8.65141137161024e-08	1.62620514503952e-10	298	354	4618	6603	0.00%	0.00	YNL139C, YDR135C, YKR072C, YBR079C, YOR181W, YOR153W, YPR095C, YPL111W, YOR341W, YDL126C, YMR120C, YBL076C, YBR084W, YNR044W, YHR204W, YIL115C, YOL158C, YJL159W, YDR380W, YLR134W, YER070W, YJR070C, YKL001C, YLR384C, YIL075C, YPL023C, YOR098C, YOL059W, YJL115W, YGL062W, YML116W, YOR202W, YNR046W, YDR421W, YHL036W, YFL031W, YDL182W, YHR102W, YBR202W, YJL076W, YKR080W, YGR061C, YPL061W, YOR027W, YGL…
GO:0044249	cellular biosynthesis	3.7838303432913e-07	7.11246305129944e-10	92	354	927	6603	0.00%	0.00	YPR145W, Q0130, YKR072C, YBR079C, YLR305C, YGL195W, YBR248C, YPL160W, YPR163C, YGR124W, YDR037W, YMR120C, YHR020W, YBL076C, YBR084W, YKL211C, YDR172W, YNR050C, YER061C, YER069W, YOL126C, YGL022W, YGL234W, YNL209W, YOR335C, YLR017W, YBL082C, YJR109C, YDL171C, YJR070C, YCL030C, YPR080W, YLR420W, YDL229W, YDR420W, YGR162W, YPR035W, YPL231W, YKL182W, YLR359W, YGR204W, YGR094W, YER073W, YGL062W, YGL00…
GO:0009058	biosynthesis	9.77855170883276e-07	1.83807362947984e-09	96	354	1002	6603	0.00%	0.00	YPR145W, Q0130, YKR072C, YBR079C, YLR305C, YGL195W, YBR248C, YPL160W, YPR163C, YGR124W, YDR037W, YMR120C, YHR020W, YBL076C, YBR084W, YKL211C, YDR172W, YNR050C, YER061C, YER069W, YOL126C, YGL022W, YGL234W, YNL209W, YOR335C, YLR017W, YBL082C, YJR109C, YDL171C, YJR070C, YCL030C, YPR080W, YLR420W, YDL229W, YBL011W, YDR420W, YGR162W, YPR035W, YPL231W, YKL182W, YLR359W, YGR204W, YGR094W, YER073W, YGL06…
GO:0044237	cellular metabolism	1.19935194510305e-06	2.25442094944182e-09	224	354	3172	6603	0.00%	0.00	YJL050W, YNL139C, Q0130, YPR019W, YKR072C, YGR184C, YBR079C, YOR181W, YLR305C, YCR048W, YPL111W, YOR341W, YDL126C, YMR120C, YBL076C, YBR084W, YMR243C, YMR006C, YMR229C, YML059C, YHR204W, YER069W, YGL022W, YDR502C, YDL168W, YOR116C, YNL209W, YBL082C, YDR380W, YLR134W, YER070W, YKL210W, YJR109C, YPL240C, YMR217W, YLR196W, YJR070C, YPL022W, YKL001C, YLR384C, YCL030C, YPR080W, YIL075C, YPL023C, YHR16…
GO:0006555	methionine metabolism	3.62978115036696e-06	6.82289689918602e-09	11	354	23	6603	0.00%	0.00	YKL001C, YGL184C, YER052C, YPL023C, YLR017W, YER091C, YKR069W, YGL125W, YDR158W, YLR180W, YDR502C
GO:0008152	metabolism	4.00014273417601e-06	7.51906528980453e-09	228	354	3283	6603	0.00%	0.00	YJL050W, YNL139C, Q0130, YPR019W, YKR072C, YGR184C, YBR079C, YOR181W, YLR305C, YCR048W, YPL111W, YOR341W, YDL126C, YMR120C, YBL076C, YBR084W, YMR243C, YMR006C, YMR229C, YML059C, YHR204W, YER069W, YDL109C, YGL022W, YDR502C, YDL168W, YOR116C, YNL209W, YBL082C, YDR380W, YLR134W, YER070W, YKL210W, YJR109C, YPL240C, YMR217W, YLR196W, YJR070C, YPL022W, YKL001C, YLR384C, YCL030C, YPR080W, YIL075C, YHL02…
GO:0006725	aromatic compound metabolism	1.36374203640529e-05	2.56342488046107e-08	16	354	57	6603	0.00%	0.00	YLR359W, YKR080W, YGR204W, YGL234W, YHR137W, YLR420W, YBR084W, YKL211C, YJL130C, YMR300C, YDR380W, YAR015W, YDR421W, YGL026C, YGL148W, YOR128C
GO:0000096	sulfur amino acid metabolism	2.12635018605843e-05	3.99689884597449e-08	12	354	32	6603	0.00%	0.00	YKL001C, YGL184C, YER052C, YPL023C, YLR017W, YER091C, YKR069W, YAL012W, YGL125W, YDR158W, YLR180W, YDR502C
GO:0009126	purine nucleoside monophosphate metabolism	5.56789200593255e-05	1.04659624171665e-07	9	354	18	6603	0.00%	0.00	YLR359W, YMR120C, YGR061C, YGL234W, YMR300C, YBR248C, YAR015W, YMR217W, YOR128C
GO:0009123	nucleoside monophosphate metabolism	0.000100825442786651	1.89521508997464e-07	9	354	19	6603	0.00%	0.00	YLR359W, YMR120C, YGR061C, YGL234W, YMR300C, YBR248C, YAR015W, YMR217W, YOR128C
GO:0006790	sulfur metabolism	0.000158049218005637	2.97084996251197e-07	15	354	59	6603	0.00%	0.00	YKL001C, YGL184C, YER052C, YJR137C, YPL023C, YLR017W, YMR243C, YER091C, YKR069W, YAL012W, YFR030W, YGL125W, YDR158W, YLR180W, YDR502C
GO:0009127	purine nucleoside monophosphate biosynthesis	0.000295934874210764	5.56268560546549e-07	8	354	16	6603	0.00%	0.00	YLR359W, YAR015W, YMR120C, YGR061C, YGL234W, YOR128C, YMR300C, YBR248C
GO:0044238	primary metabolism	0.000378080785268483	7.10678167797901e-07	205	354	2993	6603	0.00%	0.00	YJL050W, YNL139C, Q0130, YPR019W, YGR184C, YBR079C, YLR305C, YCR048W, YPL111W, YOR341W, YDL126C, YMR120C, YBL076C, YBR084W, YMR006C, YMR229C, YML059C, YHR204W, YER069W, YDL109C, YGL022W, YDR502C, YOR116C, YNL209W, YBL082C, YDR380W, YER070W, YKL210W, YJR109C, YPL240C, YMR217W, YLR196W, YJR070C, YPL022W, YKL001C, YLR384C, YCL030C, YPR080W, YIL075C, YPL023C, YHR165C, YOL059W, YJL115W, YGL062W, YOR20…
GO:0006144	purine base metabolism	0.000533022934448472	1.00192280911367e-06	8	354	17	6603	0.00%	0.00	YLR359W, YAR015W, YKR080W, YGR204W, YGL234W, YBR084W, YOR128C, YMR300C
GO:0009124	nucleoside monophosphate biosynthesis	0.000533022934448472	1.00192280911367e-06	8	354	17	6603	0.00%	0.00	YLR359W, YAR015W, YMR120C, YGR061C, YGL234W, YOR128C, YMR300C, YBR248C
GO:0009161	ribonucleoside monophosphate metabolism	0.000533022934448472	1.00192280911367e-06	8	354	17	6603	0.00%	0.00	YLR359W, YAR015W, YMR120C, YGR061C, YGL234W, YMR217W, YOR128C, YMR300C
GO:0009167	purine ribonucleoside monophosphate metabolism	0.000533022934448472	1.00192280911367e-06	8	354	17	6603	0.00%	0.00	YLR359W, YAR015W, YMR120C, YGR061C, YGL234W, YMR217W, YOR128C, YMR300C
GO:0016053	organic acid biosynthesis	0.000533022934448472	1.00192280911367e-06	8	354	17	6603	0.00%	0.00	YPL061W, YBR084W, YER073W, YNR016C, YER061C, YOR377W, YPL231W, YKL182W
GO:0046394	carboxylic acid biosynthesis	0.000533022934448472	1.00192280911367e-06	8	354	17	6603	0.00%	0.00	YPL061W, YBR084W, YER073W, YNR016C, YER061C, YOR377W, YPL231W, YKL182W
GO:0009067	aspartate family amino acid biosynthesis	0.00150695102098685	2.8326147011031e-06	8	354	19	6603	0.00%	0.00	YPR145W, YGL184C, YBR115C, YNR050C, YER091C, YKR069W, YDL182W, YGR124W
GO:0006188	IMP biosynthesis	0.00158042101798952	2.97071619922842e-06	7	354	14	6603	0.00%	0.00	YLR359W, YAR015W, YMR120C, YGR061C, YGL234W, YOR128C, YMR300C
GO:0006189	'de novo' IMP biosynthesis	0.00158042101798952	2.97071619922842e-06	7	354	14	6603	0.00%	0.00	YLR359W, YAR015W, YMR120C, YGR061C, YGL234W, YOR128C, YMR300C
GO:0046040	IMP metabolism	0.00158042101798952	2.97071619922842e-06	7	354	14	6603	0.00%	0.00	YLR359W, YAR015W, YMR120C, YGR061C, YGL234W, YOR128C, YMR300C
GO:0046483	heterocycle metabolism	0.00241403758620375	4.53766463572133e-06	15	354	72	6603	0.00%	0.00	YLR359W, YKR080W, YGR204W, YGL234W, YLR420W, YBR084W, YKL211C, YBR208C, YJL130C, YMR300C, YKR069W, YAR015W, YGL026C, YDR232W, YOR128C
GO:0009156	ribonucleoside monophosphate biosynthesis	0.00282750754625111	5.31486380874269e-06	7	354	15	6603	0.00%	0.00	YLR359W, YAR015W, YMR120C, YGR061C, YGL234W, YOR128C, YMR300C
GO:0009168	purine ribonucleoside monophosphate biosynthesis	0.00282750754625111	5.31486380874269e-06	7	354	15	6603	0.00%	0.00	YLR359W, YAR015W, YMR120C, YGR061C, YGL234W, YOR128C, YMR300C
GO:0009112	nucleobase metabolism	0.00379110340892873	7.12613422730964e-06	10	354	34	6603	0.00%	0.00	YLR359W, YKR080W, YGR204W, YGL234W, YLR420W, YBR084W, YJL130C, YMR300C, YAR015W, YOR128C
GO:0009117	nucleotide metabolism	0.00383727789120503	7.21292836692675e-06	18	354	103	6603	0.00%	0.00	YLR359W, YGL234W, YBR218C, Q0130, YGL062W, YPR074C, YMR300C, YBR248C, YHR163W, YMR217W, YGR061C, YMR120C, YHR183W, YLR420W, YAR015W, YNL241C, YOL059W, YOR128C
GO:0019413	acetate biosynthesis	0.00432482853777346	8.129376950702e-06	4	354	4	6603	0.00%	0.00	YPL061W, YOR377W, YBR084W, YER073W
GO:0009081	branched chain family amino acid metabolism	0.00479650851338676	9.01599344621572e-06	7	354	16	6603	0.00%	0.00	YLR355C, YJR016C, YHR208W, YCL009C, YGL009C, YMR108W, YDR380W
GO:0009064	glutamine family amino acid metabolism	0.00584051915352601	1.09784194615151e-05	11	354	43	6603	0.00%	0.00	YOL058W, YLR017W, YOR375C, YJL130C, YPR035W, YER069W, YLR438W, YJR109C, YDL171C, YMR062C, YPL111W
GO:0009082	branched chain family amino acid biosynthesis	0.0150731191045725	2.83329306476926e-05	6	354	13	6603	0.00%	0.00	YLR355C, YJR016C, YHR208W, YCL009C, YGL009C, YMR108W
GO:0006457	protein folding	0.0219448579101535	4.12497329138224e-05	14	354	76	6603	0.00%	0.00	YPL106C, YMR186W, YAL005C, YNL209W, YLL024C, YDL229W, YOR027W, YML048W, YGR285C, YNL064C, YPL240C, YNL281W, YBL075C, YJR064W
GO:0042026	protein refolding	0.0241413303334305	4.53784404763732e-05	5	354	9	6603	0.00%	0.00	YPL106C, YNL064C, YMR186W, YAL005C, YPL240C
GO:0006740	NADPH regeneration	0.0251926426695769	4.7354591484167e-05	6	354	14	6603	0.00%	0.00	YHR183W, YBR218C, YNL241C, YHR163W, YGL062W, YPR074C
GO:0009084	glutamine family amino acid biosynthesis	0.0302961342543756	5.69476207789015e-05	8	354	27	6603	0.00%	0.00	YPR035W, YER069W, YOL058W, YJR109C, YDL171C, YMR062C, YLR017W, YOR375C
GO:0000051	urea cycle intermediate metabolism	0.0401027327516343	7.53810766008164e-05	6	354	15	6603	0.04%	0.02	YLR438W, YER069W, YOL058W, YJR109C, YMR062C, YPL111W
GO:0006525	arginine metabolism	0.0401027327516343	7.53810766008164e-05	6	354	15	6603	0.04%	0.02	YLR438W, YER069W, YOL058W, YJR109C, YMR062C, YPL111W
terms relating to C
GOID	TERM	CORRECTED_PVALUE	UNCORRECTED_PVALUE	NUM_LIST_ANNOTATIONS	LIST_SIZE	TOTAL_NUM_ANNOTATIONS	POPULATION_SIZE	FDR_RATE	EXPECTED_FALSE_POSITIVES	ANNOTATED_GENES
GO:0044464	cell part	3.82953322165469e-07	2.27948406050874e-09	330	354	5460	6603	0.00%	0.00	YNL139C, YDR135C, YKR072C, YBR079C, YOR181W, YOR153W, YCR087C-A, YPR095C, YOR161C, YPL111W, YOR341W, YDL126C, YMR120C, YBL076C, YBR084W, YIL047C, YNR044W, YHR204W, YIL115C, YNL215W, YOL158C, YJL159W, YDR380W, YLR134W, YER070W, YJR070C, YKL001C, YLR384C, YER152C, YIL075C, YPL023C, YNL132W, YOR098C, YOL059W, YJL115W, YML131W, YGL062W, YML116W, YOR202W, YNR046W, YDR421W, YHL036W, YFL031W, YDL182W, Y…
GO:0005623	cell	3.99227782407299e-07	2.3763558476625e-09	330	354	5461	6603	0.00%	0.00	YNL139C, YDR135C, YKR072C, YBR079C, YOR181W, YOR153W, YCR087C-A, YPR095C, YOR161C, YPL111W, YOR341W, YDL126C, YMR120C, YBL076C, YBR084W, YIL047C, YNR044W, YHR204W, YIL115C, YNL215W, YOL158C, YJL159W, YDR380W, YLR134W, YER070W, YJR070C, YKL001C, YLR384C, YER152C, YIL075C, YPL023C, YNL132W, YOR098C, YOL059W, YJL115W, YML131W, YGL062W, YML116W, YOR202W, YNR046W, YDR421W, YHL036W, YFL031W, YDL182W, Y…
GO:0005737	cytoplasm	0.0102409379675212	6.0957964092388e-05	230	354	3634	6603	0.00%	0.00	YDR135C, Q0130, YPR019W, YKR072C, YBR079C, YOR181W, YOR153W, YLR305C, YCR048W, YPR095C, YPL111W, YDL126C, YMR120C, YBL076C, YBR084W, YIL047C, YJL200C, YMR243C, YML059C, YHR204W, YER069W, YGL022W, YOL158C, YDL168W, YNL209W, YBL082C, YDR380W, YLR134W, YER070W, YKL210W, YJR109C, YPL240C, YLR196W, YJR070C, YKL001C, YLR384C, YER152C, YPR080W, YHL029C, YPL023C, YJR147W, YGR271W, YOL059W, YNR047W, YEL07…
GO:0042555	MCM complex	0.018785872977846	0.000111820672487179	4	354	6	6603	0.00%	0.00	YBL023C, YPR019W, YGL201C, YBR202W
terms relating to F
GOID	TERM	CORRECTED_PVALUE	UNCORRECTED_PVALUE	NUM_LIST_ANNOTATIONS	LIST_SIZE	TOTAL_NUM_ANNOTATIONS	POPULATION_SIZE	FDR_RATE	EXPECTED_FALSE_POSITIVES	ANNOTATED_GENES
GO:0003824	catalytic activity	1.91571199950162e-17	9.25464734058755e-20	184	354	1952	6603	0.00%	0.00	YJL050W, YDR135C, YPR019W, YKR072C, YGR184C, YOR153W, YLR305C, YCR048W, YPL111W, YOR341W, YDL126C, YMR120C, YBL076C, YBR084W, YJL200C, YMR006C, YML059C, YER069W, YGL022W, YDR502C, YDL168W, YOR116C, YNL209W, YBL082C, YDR380W, YLR134W, YER070W, YKL210W, YJR109C, YPL240C, YMR217W, YJR070C, YPL022W, YKL001C, YCL030C, YIL075C, YPL023C, YGR271W, YOL059W, YNR047W, YEL071W, YGL062W, YOR202W, YNR016C, YNR…
GO:0016874	ligase activity	1.47195060141719e-09	7.11087247061442e-12	29	354	124	6603	0.00%	0.00	YPR145W, YGR204W, YGL234W, YBR218C, YOR335C, YGR184C, YGR094W, YGL062W, YBR208C, YNR016C, YLL018C, YDR457W, YPL160W, YJR109C, YMR217W, YGR124W, YDR037W, YGR061C, YIL030C, YBL076C, YHR020W, YOL058W, YBR084W, YJL130C, YPR035W, YAR015W, YLR024C, YFL022C, YNL172W
GO:0016879	ligase activity, forming carbon-nitrogen bonds	7.94491951106891e-07	3.83812536766614e-09	19	354	72	6603	0.00%	0.00	YPR145W, YGR204W, YGL234W, YGR184C, YBR208C, YNR016C, YDR457W, YJR109C, YMR217W, YGR124W, YGR061C, YIL030C, YBR084W, YOL058W, YJL130C, YPR035W, YAR015W, YLR024C, YNL172W
GO:0016491	oxidoreductase activity	2.79445889148146e-06	1.3499801408123e-08	38	354	263	6603	0.00%	0.00	YOR381W, YNR060W, YGR204W, YER073W, YFR030W, YMR318C, YLR355C, YNL134C, YKR080W, YPL061W, YBR115C, YHR183W, YBR084W, YJR137C, YOR375C, YNR050C, YKL029C, YGL125W, YOR374W, YER069W, YOL126C, YDL168W, YER070W, YDR158W, YDL171C, YGL148W, YJR070C, YCL030C, YMR189W, YPL023C, YNL240C, YOL151W, YNL241C, YOL059W, YPL231W, YHR042W, YEL071W, YKL182W
GO:0016829	lyase activity	1.00015733324893e-05	4.83167793840064e-08	19	354	83	6603	0.00%	0.00	YLR359W, YKR072C, YLR044C, YGL009C, YOR202W, YDR380W, YLR134W, YGL026C, YJR016C, YGL148W, YNR043W, YEL046C, YGL184C, YJL200C, YKL211C, YCR053W, YAL012W, YOR128C, YKL182W
GO:0016887	ATPase activity	2.72820826785048e-05	1.31797500862342e-07	29	354	185	6603	0.00%	0.00	YMR186W, YJL050W, YNL209W, YDR135C, YPR019W, YOR153W, YGL120C, YJR072C, YBL023C, YBR295W, YPL082C, YLR397C, YBR245C, YPL240C, YBR202W, YKL209C, YDL126C, YAL005C, YLL024C, YDL229W, YOL075C, YDR011W, YER036C, YLR188W, YGR281W, YDL185W, YGL150C, YBL075C, YGL201C
GO:0016646	oxidoreductase activity, acting on the CH-NH group of donors, NAD or NADP as acceptor	0.000155880652162483	7.53046628804267e-07	7	354	12	6603	0.00%	0.00	YKR080W, YGR204W, YGL125W, YBR084W, YPL023C, YGL148W, YNR050C
GO:0016884	carbon-nitrogen ligase activity, with glutamine as amido-N-donor	0.000345206639857114	1.66766492684596e-06	6	354	9	6603	0.00%	0.00	YPR145W, YGR061C, YJR109C, YMR217W, YJL130C, YGR124W
GO:0016645	oxidoreductase activity, acting on the CH-NH group of donors	0.000614938253240283	2.97071619922842e-06	7	354	14	6603	0.00%	0.00	YKR080W, YGR204W, YGL125W, YBR084W, YPL023C, YGL148W, YNR050C
GO:0017111	nucleoside-triphosphatase activity	0.00279497302291802	1.35022851348697e-05	30	354	243	6603	0.00%	0.00	YMR186W, YJL050W, YNL209W, YDR135C, YPR019W, YOR153W, YGL120C, YJR072C, YBL023C, YBR295W, YPL082C, YLR397C, YBR245C, YPL240C, YBR202W, YKL209C, YDL126C, YAL005C, YLL024C, YDL229W, YGL099W, YOL075C, YDR011W, YER036C, YLR188W, YGR281W, YDL185W, YGL150C, YBL075C, YGL201C
GO:0016462	pyrophosphatase activity	0.00548960521640429	2.65198319633057e-05	31	354	264	6603	0.00%	0.00	YMR186W, YJL050W, YNL209W, YDR135C, YPR019W, YOR153W, YGL120C, YJR072C, YBL023C, YBR295W, YPL082C, YLR397C, YBR245C, YPL240C, YBR202W, YKL209C, YDL126C, YAL005C, YCL030C, YLL024C, YDL229W, YGL099W, YOL075C, YDR011W, YER036C, YLR188W, YGR281W, YDL185W, YGL150C, YGL201C, YBL075C
GO:0016817	hydrolase activity, acting on acid anhydrides	0.00548960521640429	2.65198319633057e-05	31	354	264	6603	0.00%	0.00	YMR186W, YJL050W, YNL209W, YDR135C, YPR019W, YOR153W, YGL120C, YJR072C, YBL023C, YBR295W, YPL082C, YLR397C, YBR245C, YPL240C, YBR202W, YKL209C, YDL126C, YAL005C, YCL030C, YLL024C, YDL229W, YGL099W, YOL075C, YDR011W, YER036C, YLR188W, YGR281W, YDL185W, YGL150C, YGL201C, YBL075C
GO:0016818	hydrolase activity, acting on acid anhydrides, in phosphorus-containing anhydrides	0.00548960521640429	2.65198319633057e-05	31	354	264	6603	0.00%	0.00	YMR186W, YJL050W, YNL209W, YDR135C, YPR019W, YOR153W, YGL120C, YJR072C, YBL023C, YBR295W, YPL082C, YLR397C, YBR245C, YPL240C, YBR202W, YKL209C, YDL126C, YAL005C, YCL030C, YLL024C, YDL229W, YGL099W, YOL075C, YDR011W, YER036C, YLR188W, YGR281W, YDL185W, YGL150C, YGL201C, YBL075C
GO:0042623	ATPase activity, coupled	0.00661285909272571	3.19461791919116e-05	19	354	125	6603	0.00%	0.00	YMR186W, YJL050W, YDR135C, YPR019W, YOR153W, YGL120C, YBL023C, YBR295W, YPL240C, YBR202W, YKL209C, YDR011W, YOL075C, YER036C, YGR281W, YLR188W, YGL150C, YDL185W, YGL201C
GO:0016620	oxidoreductase activity, acting on the aldehyde or oxo group of donors, NAD or NADP as acceptor	0.0104880154808894	5.06667414535719e-05	7	354	20	6603	0.00%	0.00	YPL061W, YOR374W, YER069W, YBR115C, YDR158W, YER073W, YDL168W
GO:0016831	carboxy-lyase activity	0.0104880154808894	5.06667414535719e-05	7	354	20	6603	0.00%	0.00	YNR043W, YLR134W, YKR072C, YLR044C, YKL211C, YOR128C, YDR380W
GO:0016830	carbon-carbon lyase activity	0.015741461247814	7.60457065111787e-05	8	354	28	6603	0.12%	0.02	YNR043W, YLR134W, YEL046C, YKR072C, YLR044C, YKL211C, YOR128C, YDR380W
GO:0000099	sulfur amino acid transporter activity	0.023146879204846	0.000111820672487179	4	354	6	6603	0.11%	0.02	YHL036W, YLL061W, YGR055W, YPL274W
GO:0016614	oxidoreductase activity, acting on CH-OH group of donors	0.0307369281182856	0.000148487575450655	13	354	75	6603	0.11%	0.02	YNL134C, YHR183W, YCL030C, YKL029C, YLR355C, YMR318C, YOL151W, YNL241C, YOL059W, YPL231W, YOL126C, YEL071W, YDL168W
GO:0004486	methylenetetrahydrofolate dehydrogenase activity	0.031642036438769	0.000152860079414343	3	354	3	6603	0.50%	0.10	YKR080W, YGR204W, YBR084W
GO:0051082	unfolded protein binding	0.043554896775766	0.000210410129351527	11	354	58	6603	0.48%	0.10	YMR186W, YAL005C, YNL209W, YLL024C, YDL229W, YKR092C, YGR285C, YHR064C, YPL240C, YBL075C, YJR064W
underexpressed: underexpressed to p <= 0.01 according to DESeq
genes	Q0160,YAL007C,YAL008W,YAR027W,YBL001C,YBL038W,YBL039W-B,YBL040C,YBL045C,YBL090W,YBL091C-A,YBL107C,YBR010W,YBR012C,YBR014C,YBR028C,YBR032W,YBR040W,YBR054W,YBR058C-A,YBR072W,YBR085C-A,YBR093C,YBR096W,YBR111C,YBR122C,YBR139W,YBR157C,YBR163W,YBR183W,YBR199W,YBR204C,YBR210W,YBR230W-A,YBR233W-A,YBR251W,YBR297W,YCL001W,YCL040W,YCR003W,YCR009C,YCR021C,YCR071C,YDL004W,YDL006W,YDL018C,YDL021W,YDL027C,YDL04…
terms relating to P
GOID	TERM	CORRECTED_PVALUE	UNCORRECTED_PVALUE	NUM_LIST_ANNOTATIONS	LIST_SIZE	TOTAL_NUM_ANNOTATIONS	POPULATION_SIZE	FDR_RATE	EXPECTED_FALSE_POSITIVES	ANNOTATED_GENES
GO:0006091	generation of precursor metabolites and energy	2.58753986317072e-15	5.540770584948e-18	53	395	235	6603	0.00%	0.00	YNL111C, YLR258W, YJL052W, YDR175C, YHR051W, YIL111W, YGL191W, YEL011W, YER133W, YGR254W, YMR081C, YDL181W, YHR011W, YBL045C, YNL037C, YLR395C, YDL004W, YML081C-A, YDL130W-A, YFR015C, YMR267W, YGL068W, YML129C, YJR009C, YGL187C, YHR001W-A, YKL141W, YGR244C, YOR178C, YKL093W, YER062C, YLR304C, YLR201C, YPR160W, YDR322C-A, YMR188C, YJL166W, YDR298C, YGR165W, YEL024W, YML110C, YEL039C, YJR048W, YOR1…
GO:0009060	aerobic respiration	6.4431546398295e-11	1.37969050103415e-13	26	395	78	6603	0.00%	0.00	YLR304C, YDR175C, YGL191W, YLR201C, YMR188C, YMR081C, YJL166W, YHR011W, YBL045C, YNL037C, YGR165W, YEL024W, YML110C, YOR136W, YMR267W, YDR116C, YGL068W, YML129C, YDR529C, YGL187C, YHR001W-A, YPR100W, YGR244C, YKL141W, YKL093W, YLL041C
GO:0045333	cellular respiration	3.38144079284062e-10	7.24077257567585e-13	26	395	83	6603	0.00%	0.00	YLR304C, YDR175C, YGL191W, YLR201C, YMR188C, YMR081C, YJL166W, YHR011W, YBL045C, YNL037C, YGR165W, YEL024W, YML110C, YOR136W, YMR267W, YDR116C, YGL068W, YML129C, YDR529C, YGL187C, YHR001W-A, YPR100W, YGR244C, YKL141W, YKL093W, YLL041C
GO:0015980	energy derivation by oxidation of organic compounds	1.57479272822863e-09	3.37214716965445e-12	40	395	197	6603	0.00%	0.00	YLR258W, YJL052W, YDR175C, YGL191W, YEL011W, YER133W, YGR254W, YMR081C, YHR011W, YBL045C, YNL037C, YFR015C, YMR267W, YGL068W, YML129C, YJR009C, YGL187C, YHR001W-A, YKL141W, YGR244C, YOR178C, YKL093W, YER062C, YLR304C, YLR201C, YPR160W, YMR188C, YJL166W, YGR165W, YEL024W, YML110C, YOR136W, YGR248W, YML100W, YFR053C, YDR116C, YDR529C, YCL040W, YPR100W, YLL041C
GO:0006119	oxidative phosphorylation	1.88222713692768e-07	4.03046496130125e-10	17	395	46	6603	0.00%	0.00	YHR051W, YIL111W, YDR322C-A, YJL166W, YDL181W, YDR298C, YDL004W, YLR395C, YEL024W, YDL130W-A, YML081C-A, YOR065W, YDR529C, YGL187C, YHR001W-A, YKL141W, YLL041C
GO:0006118	electron transport	8.05349027964665e-07	1.72451611983868e-09	14	395	33	6603	0.00%	0.00	YNL111C, YLR395C, YEL024W, YJR048W, YEL039C, YOR065W, YHR051W, YIL111W, YDR529C, YGL187C, YHR001W-A, YKL141W, YJL166W, YLL041C
GO:0042773	ATP synthesis coupled electron transport	2.97411904087921e-05	6.36856325670067e-08	11	395	25	6603	0.00%	0.00	YLR395C, YEL024W, YOR065W, YHR051W, YIL111W, YDR529C, YGL187C, YHR001W-A, YJL166W, YKL141W, YLL041C
GO:0042775	ATP synthesis coupled electron transport (sensu Eukaryota)	2.97411904087921e-05	6.36856325670067e-08	11	395	25	6603	0.00%	0.00	YLR395C, YEL024W, YOR065W, YHR051W, YIL111W, YDR529C, YGL187C, YHR001W-A, YJL166W, YKL141W, YLL041C
GO:0006793	phosphorus metabolism	0.0218611543718092	4.68118937297842e-05	27	395	199	6603	0.00%	0.00	YKL067W, YHR051W, YIL111W, YPR073C, YER133W, YDR322C-A, YJL166W, YDL006W, YDL181W, YDR298C, YMR139W, YLR395C, YDL004W, YIL035C, YEL024W, YOR039W, YML081C-A, YDL130W-A, YOR065W, YPL203W, YDR529C, YDR075W, YGL187C, YBR093C, YHR001W-A, YKL141W, YLL041C
GO:0006796	phosphate metabolism	0.0218611543718092	4.68118937297842e-05	27	395	199	6603	0.00%	0.00	YKL067W, YHR051W, YIL111W, YPR073C, YER133W, YDR322C-A, YJL166W, YDL006W, YDL181W, YDR298C, YMR139W, YLR395C, YDL004W, YIL035C, YEL024W, YOR039W, YML081C-A, YDL130W-A, YOR065W, YPL203W, YDR529C, YDR075W, YGL187C, YBR093C, YHR001W-A, YKL141W, YLL041C
GO:0016310	phosphorylation	0.0279533712483745	5.985732601365e-05	22	395	148	6603	0.00%	0.00	YKL067W, YHR051W, YIL111W, YDR322C-A, YJL166W, YDL181W, YDR298C, YMR139W, YDL004W, YIL035C, YLR395C, YEL024W, YOR039W, YML081C-A, YDL130W-A, YOR065W, YPL203W, YDR529C, YGL187C, YHR001W-A, YKL141W, YLL041C
GO:0051186	cofactor metabolism	0.0358965029466135	7.68661733332195e-05	23	395	161	6603	0.00%	0.00	YLR304C, YGR255C, YOR278W, YLR201C, YDR322C-A, YDL181W, YER141W, YGL040C, YDR298C, YNL037C, YDL004W, YML110C, YDL205C, YOR136W, YML081C-A, YDL130W-A, YGR248W, YGL037C, YIR038C, YGR244C, YKL141W, YJR025C, YLL041C
GO:0006122	mitochondrial electron transport, ubiquinol to cytochrome c	0.0359768660579703	7.70382570834481e-05	5	395	9	6603	0.00%	0.00	YEL024W, YDR529C, YHR001W-A, YOR065W, YJL166W
terms relating to C
GOID	TERM	CORRECTED_PVALUE	UNCORRECTED_PVALUE	NUM_LIST_ANNOTATIONS	LIST_SIZE	TOTAL_NUM_ANNOTATIONS	POPULATION_SIZE	FDR_RATE	EXPECTED_FALSE_POSITIVES	ANNOTATED_GENES
GO:0044429	mitochondrial part	3.69056233610755e-29	1.81801100300865e-31	96	395	441	6603	0.00%	0.00	YKL142W, YNR037C, YOR187W, YDR175C, YHR051W, YNL131W, YCR003W, YBR251W, YPR165W, YPL013C, YER058W, YDL181W, YNL037C, YDR337W, YDL004W, YML081C-A, YBL090W, YGL129C, YLL009C, YGL068W, YML129C, YHR001W-A, YAL008W, YKL141W, YDL202W, YLR304C, YER050C, YJR101W, YNL121C, YEL020W-A, YPL118W, YLR201C, YGR076C, YJL166W, YHR147C, YER141W, YNR022C, YDR194C, YEL024W, YJR048W, YOR136W, YML009C, YDR031W, YDR316…
GO:0000313	organellar ribosome	7.580173935037e-24	3.73407583006749e-26	39	395	84	6603	0.00%	0.00	YKL142W, YNR037C, YDR175C, YKR085C, YCR003W, YBR122C, YBR251W, YPL013C, YNL306W, YDR237W, YNL284C, YDR337W, YMR158W, YBL090W, YGL129C, YGL068W, YMR225C, YDL202W, YER050C, YJR101W, YDR494W, YPL118W, YGR076C, YMR188C, YHR147C, YNR022C, YGR165W, YCR071C, YDR041W, YML009C, YKL170W, YDR116C, YKL138C, YBL038W, YMR024W, YKL167C, YPR100W, YMR193W, YLR312W-A
GO:0005761	mitochondrial ribosome	7.580173935037e-24	3.73407583006749e-26	39	395	84	6603	0.00%	0.00	YKL142W, YNR037C, YDR175C, YKR085C, YCR003W, YBR122C, YBR251W, YPL013C, YNL306W, YDR237W, YNL284C, YDR337W, YMR158W, YBL090W, YGL129C, YGL068W, YMR225C, YDL202W, YER050C, YJR101W, YDR494W, YPL118W, YGR076C, YMR188C, YHR147C, YNR022C, YGR165W, YCR071C, YDR041W, YML009C, YKL170W, YDR116C, YKL138C, YBL038W, YMR024W, YKL167C, YPR100W, YMR193W, YLR312W-A
GO:0005759	mitochondrial matrix	1.60729955518034e-20	7.91773179891793e-23	50	395	167	6603	0.00%	0.00	YKL142W, YNR037C, YOR187W, YDR175C, YKR085C, YCR003W, YBR122C, YBR251W, YPL013C, YNL306W, YDR237W, YNL284C, YNL037C, YDR337W, YMR158W, YBL090W, YGL129C, YGL068W, YMR225C, YML129C, YOR232W, YDL202W, YLR203C, YLR304C, YER050C, YJR101W, YDR494W, YPL118W, YGR076C, YMR188C, YHR147C, YNL315C, YNR022C, YDR194C, YGR165W, YCR071C, YML110C, YOR136W, YDR041W, YML009C, YKL170W, YDR116C, YKL138C, YMR024W, YBL…
GO:0031980	mitochondrial lumen	1.60729955518034e-20	7.91773179891793e-23	50	395	167	6603	0.00%	0.00	YKL142W, YNR037C, YOR187W, YDR175C, YKR085C, YCR003W, YBR122C, YBR251W, YPL013C, YNL306W, YDR237W, YNL284C, YNL037C, YDR337W, YMR158W, YBL090W, YGL129C, YGL068W, YMR225C, YML129C, YOR232W, YDL202W, YLR203C, YLR304C, YER050C, YJR101W, YDR494W, YPL118W, YGR076C, YMR188C, YHR147C, YNL315C, YNR022C, YDR194C, YGR165W, YCR071C, YML110C, YOR136W, YDR041W, YML009C, YKL170W, YDR116C, YKL138C, YMR024W, YBL…
GO:0005737	cytoplasm	2.38306491027118e-20	1.17392360111881e-22	308	395	3634	6603	0.00%	0.00	YNL111C, YOR187W, YJL052W, YHR051W, YNL217W, YKL154W, YDL004W, YGR284C, YDR262W, YBL001C, YPL203W, YML129C, YJR009C, YHR001W-A, YOR178C, YDR033W, YNL122C, YDR331W, YJL144W, YBR163W, YLR218C, YER050C, YDR367W, YFR006W, YLR201C, YGR076C, YNL038W, YJL166W, YER141W, YLR093C, YJR048W, YEL027W, YDR031W, YGL037C, YCL040W, YKR037C, YDR139C, YPL144W, YDL006W, YNL284C, YBL045C, YMR157C, YKL140W, YHR026W, Y…
GO:0044444	cytoplasmic part	2.40694085231853e-20	1.18568514892538e-22	250	395	2618	6603	0.00%	0.00	YNL111C, YKL142W, YJL192C, YOR187W, YJL052W, YCR009C, YPL087W, YHR051W, YMR272C, YNL131W, YDL027C, YBR054W, YOL007C, YDR171W, YKR057W, YPL013C, YNL217W, YHR011W, YDL021W, YBR111C, YKL154W, YDR337W, YDL004W, YLR262C, YGR284C, Q0160, YDR262W, YML129C, YJR009C, YKR061W, YHR001W-A, YAL008W, YOR178C, YDR033W, YBR183W, YNL122C, YDL202W, YHR076W, YDR331W, YBR163W, YER050C, YJR101W, YDR367W, YPL118W, YLR…
GO:0005739	mitochondrion	9.25392350404637e-19	4.5585830069194e-21	138	395	1072	6603	0.00%	0.00	YKL142W, YOR187W, YHR051W, YNL131W, YDL027C, YBR054W, YPL013C, YHR011W, YBR111C, YDR337W, YDL004W, Q0160, YML129C, YHR001W-A, YAL008W, YDR033W, YNL122C, YDL202W, YHR076W, YBR163W, YER050C, YJR101W, YPL118W, YLR201C, YGR076C, YJL166W, YHR147C, YER141W, YDR194C, YJR048W, YOR136W, YHR004C, YDR031W, YKL138C, YGR021W, YGL002W, YGR255C, YMR282C, YNL306W, YDR237W, YNL284C, YBL045C, YLR395C, YMR225C, YMR…
GO:0000315	organellar large ribosomal subunit	2.48697420348286e-12	1.22511044506545e-14	21	395	45	6603	0.00%	0.00	YKR085C, YCR003W, YBR122C, YGR076C, YDR237W, YHR147C, YNL284C, YNR022C, YCR071C, YML009C, YKL170W, YDR116C, YKL138C, YBL038W, YMR024W, YMR225C, YKL167C, YPR100W, YMR193W, YLR312W-A, YDL202W
GO:0005762	mitochondrial large ribosomal subunit	2.48697420348286e-12	1.22511044506545e-14	21	395	45	6603	0.00%	0.00	YKR085C, YCR003W, YBR122C, YGR076C, YDR237W, YHR147C, YNL284C, YNR022C, YCR071C, YML009C, YKL170W, YDR116C, YKL138C, YBL038W, YMR024W, YMR225C, YKL167C, YPR100W, YMR193W, YLR312W-A, YDL202W
GO:0044425	membrane part	1.46856014430311e-10	7.23428642513846e-13	81	395	604	6603	0.00%	0.00	YNL111C, YPR028W, YPL051W, YCR009C, YHR051W, YNL131W, YIL004C, YPR165W, YDL181W, YBR210W, YKL154W, YDL004W, YLR459W, YML081C-A, YOR049C, YER044C, YML129C, YHR001W-A, YAL008W, YKL141W, YJR102C, YDR331W, YKR030W, YLR242C, YHR012W, YGL054C, YNL121C, YDR525W-A, YJL004C, YGR036C, YDR302W, YKL065C, YJL166W, YDR100W, YDR182W, YEL024W, YOR103C, YEL027W, YHR004C, YML067C, YGL002W, YJL104W, YHL028W, YLR170…
GO:0005740	mitochondrial envelope	5.32723555434019e-10	2.62425396765526e-12	50	395	287	6603	0.00%	0.00	YKL087C, YKL067W, YGR255C, YLR008C, YHR051W, YNL131W, YLR038C, YIL111W, YGL191W, YPR165W, YER058W, YDL181W, YMR110C, YBL045C, YLR395C, YDL004W, YML081C-A, YDL130W-A, YLL009C, YML129C, YGL187C, YHR001W-A, YAL008W, YKL141W, YOR232W, YPL072W, YLR203C, YHR005C-A, YNL121C, YEL020W-A, YGR174C, YLR201C, YDR322C-A, YJL166W, YER141W, YDR298C, YEL024W, YEL039C, YDR381C-A, YJR048W, YOR065W, YDR031W, YDR316W…
GO:0044455	mitochondrial membrane part	9.34894689316724e-10	4.60539255821046e-12	27	395	96	6603	0.00%	0.00	YLR008C, YHR051W, YNL121C, YNL131W, YLR038C, YIL111W, YGL191W, YDR322C-A, YJL166W, YDL181W, YMR110C, YBL045C, YDR298C, YLR395C, YDL004W, YEL024W, YML081C-A, YDL130W-A, YOR065W, YDR529C, YGL187C, YHR001W-A, YOR045W, YKL141W, YOR232W, YLL041C, YJL104W
GO:0043227	membrane-bound organelle	4.37699928643267e-09	2.15615728395698e-11	280	395	3635	6603	0.00%	0.00	YNL111C, YOR187W, YHR051W, YBR297W, YNL217W, YKL154W, YDL004W, YGR284C, YDR262W, YBL001C, YML129C, YHR001W-A, YDR033W, YNL122C, YDR331W, YOR052C, YBR163W, YLR218C, YER050C, YDR367W, YKL109W, YLR201C, YGR076C, YNL038W, YJL166W, YNL031C, YER141W, YLR093C, YJR048W, YEL027W, YDR031W, YGL037C, YKR037C, YDL006W, YNL284C, YBL045C, YMR157C, YHR026W, YOR232W, YHR005C-A, YMR264W, YDL053C, YDR494W, YJL161W,…
GO:0043231	intracellular membrane-bound organelle	4.37699928643267e-09	2.15615728395698e-11	280	395	3635	6603	0.00%	0.00	YNL111C, YOR187W, YHR051W, YBR297W, YNL217W, YKL154W, YDL004W, YGR284C, YDR262W, YBL001C, YML129C, YHR001W-A, YDR033W, YNL122C, YDR331W, YOR052C, YBR163W, YLR218C, YER050C, YDR367W, YKL109W, YLR201C, YGR076C, YNL038W, YJL166W, YNL031C, YER141W, YLR093C, YJR048W, YEL027W, YDR031W, YGL037C, YKR037C, YDL006W, YNL284C, YBL045C, YMR157C, YHR026W, YOR232W, YHR005C-A, YMR264W, YDL053C, YDR494W, YJL161W,…
GO:0000314	organellar small ribosomal subunit	5.76465995780788e-09	2.83973396936349e-11	16	395	35	6603	0.00%	0.00	YNR037C, YER050C, YDR175C, YJR101W, YDR494W, YPL118W, YBR251W, YMR188C, YPL013C, YNL306W, YDR337W, YGR165W, YMR158W, YBL090W, YDR041W, YGL129C
GO:0005763	mitochondrial small ribosomal subunit	5.76465995780788e-09	2.83973396936349e-11	16	395	35	6603	0.00%	0.00	YNR037C, YER050C, YDR175C, YJR101W, YDR494W, YPL118W, YBR251W, YMR188C, YPL013C, YNL306W, YDR337W, YGR165W, YMR158W, YBL090W, YDR041W, YGL129C
GO:0005746	mitochondrial electron transport chain	6.08398638499172e-09	2.99703762807474e-11	14	395	26	6603	0.00%	0.00	YBL045C, YLR395C, YEL024W, YOR065W, YHR051W, YLR038C, YGL191W, YIL111W, YDR529C, YGL187C, YHR001W-A, YKL141W, YJL166W, YLL041C
GO:0031090	organelle membrane	4.84824816716018e-08	2.38829958973408e-10	76	395	614	6603	0.00%	0.00	YNL111C, YHR051W, YNL131W, YIL004C, YPR165W, YGR106C, YER058W, YDL181W, YKL154W, YDL004W, YLR459W, YML081C-A, YER044C, YGL156W, YML129C, YHR001W-A, YAL008W, YKL141W, YJR102C, YDR331W, YKR030W, YGL054C, YNL121C, YLR201C, YJL004C, YGR036C, YDR302W, YKL065C, YJL166W, YDR100W, YER141W, YGR163W, YLR093C, YEL024W, YOR103C, YEL027W, YDR284C, YML067C, YJL104W, YHL028W, YLR170C, YGR255C, YLR008C, YGL191W,…
GO:0043229	intracellular organelle	6.48649433650967e-08	3.19531740714762e-10	294	395	3956	6603	0.00%	0.00	YNL111C, YOR187W, YHR051W, YBR297W, YNL217W, YKL154W, YDL004W, YGR284C, YDR262W, YBL001C, YML129C, YDR424C, YHR001W-A, YDR033W, YNL122C, YDR331W, YOR052C, YBR163W, YLR218C, YER050C, YDR367W, YKL109W, YLR201C, YGR076C, YNL038W, YJL166W, YNL031C, YER141W, YLR093C, YJR048W, YEL027W, YDR031W, YGL037C, YKR037C, YMR299C, YDL006W, YNL284C, YBL045C, YMR157C, YHR026W, YOR232W, YJL138C, YHR005C-A, YMR264W,…
GO:0043226	organelle	6.74389309471179e-08	3.32211482498118e-10	294	395	3957	6603	0.00%	0.00	YNL111C, YOR187W, YHR051W, YBR297W, YNL217W, YKL154W, YDL004W, YGR284C, YDR262W, YBL001C, YML129C, YDR424C, YHR001W-A, YDR033W, YNL122C, YDR331W, YOR052C, YBR163W, YLR218C, YER050C, YDR367W, YKL109W, YLR201C, YGR076C, YNL038W, YJL166W, YNL031C, YER141W, YLR093C, YJR048W, YEL027W, YDR031W, YGL037C, YKR037C, YMR299C, YDL006W, YNL284C, YBL045C, YMR157C, YHR026W, YOR232W, YJL138C, YHR005C-A, YMR264W,…
GO:0005840	ribosome	1.84455442000882e-07	9.0864749754129e-10	46	395	294	6603	0.00%	0.00	YKL142W, YNR037C, YDR175C, YKR085C, YCR003W, YBR122C, YBR251W, YKR057W, YPL013C, YNL306W, YDR237W, YNL284C, YDR337W, YMR158W, YBL090W, YGL129C, YGL068W, YMR225C, YDL202W, YJL138C, YER050C, YJR101W, YDR494W, YPL118W, YLR327C, YGR076C, YOR293W, YMR188C, YHR147C, YNR022C, YGR165W, YOR253W, YCR071C, YDR041W, YML009C, YKL170W, YDR116C, YKL138C, YBL038W, YMR024W, YKL167C, YKL156W, YPR100W, YMR193W, YLR…
GO:0031966	mitochondrial membrane	9.13435561231359e-07	4.49968256764216e-09	40	395	247	6603	0.00%	0.00	YGR255C, YLR008C, YHR051W, YNL131W, YLR038C, YIL111W, YGL191W, YPR165W, YER058W, YDL181W, YMR110C, YBL045C, YLR395C, YDL004W, YML081C-A, YDL130W-A, YML129C, YGL187C, YHR001W-A, YAL008W, YKL141W, YOR232W, YPL072W, YLR203C, YNL121C, YLR201C, YDR322C-A, YJL166W, YER141W, YDR298C, YEL024W, YDR381C-A, YOR065W, YDR529C, YIR038C, YPR098C, YGR222W, YOR045W, YJL104W, YLL041C
GO:0031967	organelle envelope	1.10229959952272e-06	5.43004728828925e-09	53	395	386	6603	0.00%	0.00	YKL087C, YKL067W, YGR255C, YLR008C, YHR051W, YNL131W, YLR038C, YIL111W, YGL191W, YPR165W, YER058W, YDL181W, YMR110C, YBL045C, YLR395C, YDL004W, YML081C-A, YDL130W-A, YLL009C, YAR027W, YML129C, YGL187C, YHR001W-A, YAL008W, YKL141W, YOR232W, YPL072W, YLR203C, YHR005C-A, YNL121C, YEL020W-A, YGR174C, YGL086W, YLR201C, YDR322C-A, YJL166W, YER141W, YDR298C, YEL024W, YEL039C, YDR381C-A, YJR048W, YOR065W…
GO:0031975	envelope	1.10229959952272e-06	5.43004728828925e-09	53	395	386	6603	0.00%	0.00	YKL087C, YKL067W, YGR255C, YLR008C, YHR051W, YNL131W, YLR038C, YIL111W, YGL191W, YPR165W, YER058W, YDL181W, YMR110C, YBL045C, YLR395C, YDL004W, YML081C-A, YDL130W-A, YLL009C, YAR027W, YML129C, YGL187C, YHR001W-A, YAL008W, YKL141W, YOR232W, YPL072W, YLR203C, YHR005C-A, YNL121C, YEL020W-A, YGR174C, YGL086W, YLR201C, YDR322C-A, YJL166W, YER141W, YDR298C, YEL024W, YEL039C, YDR381C-A, YJR048W, YOR065W…
GO:0005743	mitochondrial inner membrane	3.85321301353838e-06	1.89813448942777e-08	30	395	162	6603	0.00%	0.00	YLR203C, YGR255C, YLR008C, YHR051W, YLR038C, YIL111W, YGL191W, YLR201C, YDR322C-A, YJL166W, YER141W, YER058W, YDL181W, YBL045C, YDR298C, YLR395C, YDL004W, YEL024W, YML081C-A, YDL130W-A, YOR065W, YML129C, YDR529C, YGL187C, YGR222W, YHR001W-A, YKL141W, YOR232W, YLL041C, YJL104W
GO:0016020	membrane	8.46177674450009e-06	4.16836292832517e-08	105	395	1070	6603	0.00%	0.00	YNL111C, YPR028W, YPL051W, YGL160W, YCR009C, YHR051W, YMR272C, YNL131W, YIL004C, YPR165W, YGR106C, YER058W, YDL181W, YBR210W, YKL154W, YDL004W, YLR459W, YML081C-A, YOR049C, YER044C, YGL156W, YML129C, YHR001W-A, YAL008W, YKL141W, YJR102C, YFL014W, YDR033W, YDR331W, YKR030W, YLR242C, YHR012W, YGL054C, YNL121C, YDR525W-A, YLR201C, YJL004C, YGR036C, YDR302W, YKL065C, YJL166W, YDR100W, YDR182W, YDR492…
GO:0019866	organelle inner membrane	1.58868161019858e-05	7.82601778422945e-08	30	395	172	6603	0.00%	0.00	YLR203C, YGR255C, YLR008C, YHR051W, YLR038C, YIL111W, YGL191W, YLR201C, YDR322C-A, YJL166W, YER141W, YER058W, YDL181W, YBL045C, YDR298C, YLR395C, YDL004W, YEL024W, YML081C-A, YDL130W-A, YOR065W, YML129C, YDR529C, YGL187C, YGR222W, YHR001W-A, YKL141W, YOR232W, YLL041C, YJL104W
GO:0044424	intracellular part	7.10260648643549e-05	3.49882092927857e-07	339	395	5009	6603	0.00%	0.00	YNL111C, YOR187W, YJL052W, YHR051W, YBR297W, YNL217W, YKL154W, YDL004W, YGR284C, YDR262W, YBL001C, YPL203W, YML129C, YJR009C, YDR424C, YHR001W-A, YOR178C, YDR033W, YNL122C, YDR331W, YOR052C, YJL144W, YBR163W, YLR218C, YER050C, YDR367W, YKL109W, YFR006W, YLR201C, YGR076C, YNL038W, YJL166W, YNL031C, YER141W, YLR093C, YJR048W, YEL027W, YDR031W, YGL037C, YCL040W, YKR037C, YMR299C, YDR139C, YPL144W, Y…
GO:0005622	intracellular	0.000128398869418267	6.32506745902794e-07	340	395	5046	6603	0.00%	0.00	YNL111C, YOR187W, YJL052W, YHR051W, YBR297W, YNL217W, YKL154W, YDL004W, YGR284C, YDR262W, YBL001C, YPL203W, YML129C, YJR009C, YDR424C, YHR001W-A, YOR178C, YDR033W, YNL122C, YDR331W, YOR052C, YJL144W, YBR163W, YLR218C, YER050C, YDR367W, YKL109W, YFR006W, YLR201C, YGR076C, YNL038W, YJL166W, YNL031C, YER141W, YLR093C, YJR048W, YEL027W, YDR031W, YGL037C, YCL040W, YKR037C, YMR299C, YDR139C, YPL144W, Y…
GO:0016021	integral to membrane	0.000256800927408755	1.26502919905791e-06	36	395	258	6603	0.00%	0.00	YPR028W, YNL131W, YDL018C, YBR210W, YDL181W, YMR110C, YKL154W, YDL004W, YLR459W, YML081C-A, YDL130W-A, YOR049C, YML129C, YKL140W, YBL040C, YHR026W, YDR331W, YHR140W, YKR030W, YLR242C, YMR264W, YNL121C, YDR525W-A, YGL086W, YGR036C, YJL004C, YDR322C-A, YDR100W, YDR182W, YDR298C, YDL212W, YEL027W, YHR004C, YMR071C, YGL002W, YML067C
GO:0044464	cell part	0.000286521857624634	1.41143772228884e-06	359	395	5460	6603	0.00%	0.00	YNL111C, YOR187W, YJL052W, YGL160W, YHR051W, YBR297W, YNL217W, YKL154W, YDL004W, YGR284C, YDR262W, YBL001C, YPL203W, YML129C, YJR009C, YDR424C, YHR001W-A, YOR178C, YDR033W, YNL122C, YDR331W, YOR052C, YJL144W, YBR163W, YLR218C, YER050C, YDR367W, YKL109W, YFR006W, YLR201C, YGR076C, YBR040W, YNL038W, YJL166W, YNL031C, YER141W, YLR093C, YJR048W, YEL027W, YDR031W, YGL037C, YCL040W, YKR037C, YMR299C, Y…
GO:0005623	cell	0.000297278893163507	1.46442804514043e-06	359	395	5461	6603	0.00%	0.00	YNL111C, YOR187W, YJL052W, YGL160W, YHR051W, YBR297W, YNL217W, YKL154W, YDL004W, YGR284C, YDR262W, YBL001C, YPL203W, YML129C, YJR009C, YDR424C, YHR001W-A, YOR178C, YDR033W, YNL122C, YDR331W, YOR052C, YJL144W, YBR163W, YLR218C, YER050C, YDR367W, YKL109W, YFR006W, YLR201C, YGR076C, YBR040W, YNL038W, YJL166W, YNL031C, YER141W, YLR093C, YJR048W, YEL027W, YDR031W, YGL037C, YCL040W, YKR037C, YMR299C, Y…
GO:0031224	intrinsic to membrane	0.000446978784465269	2.20186593332645e-06	36	395	264	6603	0.00%	0.00	YPR028W, YNL131W, YDL018C, YBR210W, YDL181W, YMR110C, YKL154W, YDL004W, YLR459W, YML081C-A, YDL130W-A, YOR049C, YML129C, YKL140W, YBL040C, YHR026W, YDR331W, YHR140W, YKR030W, YLR242C, YMR264W, YNL121C, YDR525W-A, YGL086W, YGR036C, YJL004C, YDR322C-A, YDR100W, YDR182W, YDR298C, YDL212W, YEL027W, YHR004C, YMR071C, YGL002W, YML067C
GO:0031301	integral to organelle membrane	0.000604345503656513	2.97707144658381e-06	15	395	63	6603	0.00%	0.00	YMR110C, YDR331W, YKR030W, YKL154W, YDL212W, YLR459W, YMR264W, YNL121C, YNL131W, YMR071C, YGR036C, YJL004C, YML067C, YBL040C, YDR100W
GO:0031300	intrinsic to organelle membrane	0.000918795410356751	4.52608576530419e-06	15	395	65	6603	0.00%	0.00	YMR110C, YDR331W, YKR030W, YKL154W, YDL212W, YLR459W, YMR264W, YNL121C, YNL131W, YMR071C, YGR036C, YJL004C, YML067C, YBL040C, YDR100W
GO:0005783	endoplasmic reticulum	0.000927481864977618	4.56887618215575e-06	42	395	341	6603	0.00%	0.00	YNL111C, YJL192C, YOR044W, YML128C, YPL087W, YMR272C, YHL003C, YIL004C, YBR096W, YKL154W, YLR459W, YOR049C, YER044C, YJR118C, YDL121C, YBL040C, YBR183W, YDR331W, YML019W, YLR242C, YMR264W, YER026C, YGL054C, YGR036C, YDR302W, YGR263C, YKL065C, YNL038W, YML130C, YDR492W, YDL212W, YOR103C, YMR200W, YJL079C, YDR304C, YMR251W-A, YEL001C, YJR013W, YIR038C, YLR292C, YML067C, YHL028W
GO:0015935	small ribosomal subunit	0.000959473178164065	4.72646885795106e-06	19	395	99	6603	0.00%	0.00	YNR037C, YER050C, YDR175C, YJR101W, YDR494W, YPL118W, YBR251W, YOR293W, YKR057W, YMR188C, YPL013C, YNL306W, YDR337W, YGR165W, YMR158W, YBL090W, YDR041W, YGL129C, YKL156W
GO:0042175	nuclear envelope-endoplasmic reticulum network	0.00121223743229508	5.97161296697082e-06	23	395	138	6603	0.00%	0.00	YNL111C, YML019W, YDR331W, YPL051W, YMR264W, YGL054C, YJL091C, YIL004C, YGR036C, YDR302W, YKL065C, YDL212W, YKL154W, YLR459W, YOR103C, YMR200W, YHR004C, YER044C, YJR013W, YML067C, YBL040C, YLR292C, YHL028W
GO:0005750	respiratory chain complex III (sensu Eukaryota)	0.00153216864380127	7.54762878719837e-06	6	395	10	6603	0.00%	0.00	YBL045C, YEL024W, YDR529C, YHR001W-A, YOR065W, YJL166W
GO:0045275	respiratory chain complex III	0.00153216864380127	7.54762878719837e-06	6	395	10	6603	0.00%	0.00	YBL045C, YEL024W, YDR529C, YHR001W-A, YOR065W, YJL166W
GO:0045285	ubiquinol-cytochrome-c reductase complex	0.00153216864380127	7.54762878719837e-06	6	395	10	6603	0.00%	0.00	YBL045C, YEL024W, YDR529C, YHR001W-A, YOR065W, YJL166W
GO:0005751	respiratory chain complex IV (sensu Eukaryota)	0.00608020240806643	2.99517360003272e-05	6	395	12	6603	0.00%	0.00	YLR038C, YIL111W, YGL191W, YLR395C, YGL187C, YHR051W
GO:0045277	respiratory chain complex IV	0.00608020240806643	2.99517360003272e-05	6	395	12	6603	0.00%	0.00	YLR038C, YIL111W, YGL191W, YLR395C, YGL187C, YHR051W
GO:0044422	organelle part	0.00710533200299541	3.5001635482736e-05	172	395	2250	6603	0.00%	0.00	YNL111C, YLR033W, YKL142W, YOR187W, YCR009C, YHR051W, YNL131W, YKR057W, YPL013C, YDR225W, YKL154W, YDR337W, YDL004W, YGR284C, YML129C, YDR424C, YHR001W-A, YAL008W, YDL202W, YDR331W, YER050C, YJR101W, YKL109W, YPL118W, YLR201C, YJL004C, YGR076C, YKL065C, YNL038W, YJL166W, YNL031C, YHR147C, YER141W, YGR163W, YDR194C, YLR093C, YJR048W, YOR136W, YEL027W, YDR031W, YKL138C, YKR037C, YMR299C, YGR255C, Y…
GO:0044446	intracellular organelle part	0.00710533200299541	3.5001635482736e-05	172	395	2250	6603	0.00%	0.00	YNL111C, YLR033W, YKL142W, YOR187W, YCR009C, YHR051W, YNL131W, YKR057W, YPL013C, YDR225W, YKL154W, YDR337W, YDL004W, YGR284C, YML129C, YDR424C, YHR001W-A, YAL008W, YDL202W, YDR331W, YER050C, YJR101W, YKL109W, YPL118W, YLR201C, YJL004C, YGR076C, YKL065C, YNL038W, YJL166W, YNL031C, YHR147C, YER141W, YGR163W, YDR194C, YLR093C, YJR048W, YOR136W, YEL027W, YDR031W, YKL138C, YKR037C, YMR299C, YGR255C, Y…
GO:0005789	endoplasmic reticulum membrane	0.0114540628959431	5.64239551524291e-05	20	395	127	6603	0.00%	0.00	YNL111C, YML019W, YDR331W, YMR264W, YGL054C, YGR036C, YIL004C, YDR302W, YKL065C, YDL212W, YKL154W, YLR459W, YOR103C, YMR200W, YER044C, YJR013W, YBL040C, YLR292C, YML067C, YHL028W
GO:0043234	protein complex	0.0130091408908637	6.40844378860281e-05	125	395	1543	6603	0.00%	0.00	YLR033W, YKL142W, YNR037C, YDR175C, YHR051W, YBR010W, YNL131W, YCR003W, YBR251W, YPR165W, YDR171W, YKR057W, YPL013C, YDR225W, YDL181W, YKL154W, YDR337W, YDL004W, YLR459W, YML081C-A, YBL090W, YNL289W, YGL129C, YKL058W, YGL068W, YPL203W, YDR424C, YHR001W-A, YKL141W, YOR178C, YJR102C, YLR154C, YDL202W, YDR331W, YHR012W, YER050C, YJR101W, YKL109W, YNL121C, YEL020W-A, YPL118W, YGR076C, YNL038W, YJL166…
GO:0044432	endoplasmic reticulum part	0.0140270170157154	6.90986059887458e-05	21	395	139	6603	0.00%	0.00	YNL111C, YML019W, YDR331W, YMR264W, YGL054C, YGR036C, YIL004C, YDR302W, YKL065C, YNL038W, YDL212W, YKL154W, YLR459W, YOR103C, YMR200W, YER044C, YJR013W, YBL040C, YLR292C, YML067C, YHL028W
GO:0015934	large ribosomal subunit	0.0156095539660456	7.68943545125398e-05	21	395	140	6603	0.00%	0.00	YKR085C, YCR003W, YBR122C, YGR076C, YDR237W, YHR147C, YNL284C, YNR022C, YCR071C, YML009C, YKL170W, YDR116C, YKL138C, YBL038W, YMR024W, YMR225C, YKL167C, YPR100W, YMR193W, YLR312W-A, YDL202W
GO:0012505	endomembrane system	0.0480372807274127	0.000236636850873954	33	395	290	6603	0.16%	0.08	YNL111C, YLR170C, YPL051W, YJL091C, YIL076W, YIL004C, YKL154W, YLR459W, YER044C, YAR027W, YBL040C, YDR331W, YML019W, YKR030W, YHR012W, YMR264W, YGL054C, YGL086W, YGR036C, YJL004C, YDR302W, YKL065C, YDR100W, YDL212W, YHR004C, YMR200W, YOR103C, YJL079C, YMR071C, YJR013W, YLR292C, YML067C, YHL028W
terms relating to F
GOID	TERM	CORRECTED_PVALUE	UNCORRECTED_PVALUE	NUM_LIST_ANNOTATIONS	LIST_SIZE	TOTAL_NUM_ANNOTATIONS	POPULATION_SIZE	FDR_RATE	EXPECTED_FALSE_POSITIVES	ANNOTATED_GENES
GO:0003735	structural constituent of ribosome	5.77700136612457e-09	4.18623287400331e-11	42	395	231	6603	0.00%	0.00	YKL142W, YNR037C, YDR175C, YKR085C, YCR003W, YBR122C, YBR251W, YKR057W, YPL013C, YNL306W, YDR237W, YNL284C, YDR337W, YMR158W, YBL090W, YGL129C, YGL068W, YMR225C, YDL202W, YER050C, YJR101W, YDR494W, YPL118W, YGR076C, YOR293W, YMR188C, YHR147C, YNR022C, YGR165W, YCR071C, YDR041W, YML009C, YKL170W, YDR116C, YKL138C, YBL038W, YMR024W, YKL167C, YKL156W, YPR100W, YMR193W, YLR312W-A
GO:0015078	hydrogen ion transporter activity	7.08602626111292e-06	5.13480163848762e-08	16	395	54	6603	0.00%	0.00	YDR298C, YBL045C, YLR395C, YDL004W, YEL024W, YML081C-A, YEL027W, YHR051W, YLR038C, YIL111W, YGL191W, YDR529C, YGL187C, YHR001W-A, YJL166W, YHR026W
GO:0005198	structural molecule activity	1.00072371383104e-05	7.2516211147177e-08	48	395	359	6603	0.00%	0.00	YKL142W, YNR037C, YDR175C, YKR085C, YKL013C, YCR003W, YBR122C, YBR251W, YKR057W, YPL013C, YNL306W, YDR237W, YNL284C, YDR337W, YNL225C, YMR158W, YBL090W, YGL129C, YGL068W, YMR225C, YOR178C, YDL202W, YKL096W-A, YER050C, YJR101W, YDR494W, YPL118W, YGR076C, YOR293W, YDR322C-A, YMR188C, YHR147C, YNR022C, YGR165W, YCR071C, YDR041W, YML009C, YKL170W, YDR116C, YKL138C, YMR024W, YBL038W, YKL167C, YKL156W,…
GO:0015077	monovalent inorganic cation transporter activity	2.79253856179884e-05	2.02357866797018e-07	16	395	59	6603	0.00%	0.00	YDR298C, YBL045C, YLR395C, YDL004W, YEL024W, YML081C-A, YEL027W, YHR051W, YLR038C, YIL111W, YGL191W, YDR529C, YGL187C, YHR001W-A, YJL166W, YHR026W
GO:0004129	cytochrome-c oxidase activity	0.00413333956804516	2.99517360003272e-05	6	395	12	6603	1.20%	0.06	YLR038C, YIL111W, YGL191W, YLR395C, YGL187C, YHR051W
GO:0015002	heme-copper terminal oxidase activity	0.00413333956804516	2.99517360003272e-05	6	395	12	6603	1.00%	0.06	YLR038C, YIL111W, YGL191W, YLR395C, YGL187C, YHR051W
GO:0016675	oxidoreductase activity, acting on heme group of donors	0.00413333956804516	2.99517360003272e-05	6	395	12	6603	0.86%	0.06	YLR038C, YIL111W, YGL191W, YLR395C, YGL187C, YHR051W
GO:0016676	oxidoreductase activity, acting on heme group of donors, oxygen as acceptor	0.00413333956804516	2.99517360003272e-05	6	395	12	6603	0.75%	0.06	YLR038C, YIL111W, YGL191W, YLR395C, YGL187C, YHR051W
GO:0008121	ubiquinol-cytochrome-c reductase activity	0.0106312794775158	7.70382570834481e-05	5	395	9	6603	0.89%	0.08	YBL045C, YEL024W, YDR529C, YHR001W-A, YJL166W
GO:0016679	oxidoreductase activity, acting on diphenols and related substances as donors	0.0106312794775158	7.70382570834481e-05	5	395	9	6603	0.80%	0.08	YBL045C, YEL024W, YDR529C, YHR001W-A, YJL166W
GO:0016681	oxidoreductase activity, acting on diphenols and related substances as donors, cytochrome as acceptor	0.0106312794775158	7.70382570834481e-05	5	395	9	6603	0.73%	0.08	YBL045C, YEL024W, YDR529C, YHR001W-A, YJL166W
different: over or underexpressed
genes	Q0130,Q0182,YAL003W,YAL005C,YAL012W,YAL019W,YAL024C,YAL031C,YAL042W,YAL043C,YAR015W,YBL004W,YBL011W,YBL023C,YBL027W,YBL034C,YBL042C,YBL075C,YBL076C,YBL081W,YBL082C,YBL088C,YBL101C,YBR005W,YBR031W,YBR038W,YBR071W,YBR079C,YBR084W,YBR115C,YBR136W,YBR202W,YBR208C,YBR218C,YBR222C,YBR231C,YBR235W,YBR245C,YBR248C,YBR263W,YBR295W,YCL009C,YCL030C,YCL036W,YCL058W-A,YCR037C,YCR048W,YCR051W,YCR052W,YCR053W,Y…
terms relating to P
GOID	TERM	CORRECTED_PVALUE	UNCORRECTED_PVALUE	NUM_LIST_ANNOTATIONS	LIST_SIZE	TOTAL_NUM_ANNOTATIONS	POPULATION_SIZE	FDR_RATE	EXPECTED_FALSE_POSITIVES	ANNOTATED_GENES
GO:0006520	amino acid metabolism	8.37531112413656e-13	1.11969400055302e-15	61	749	184	6603	0.00%	0.00	YPR145W, YGR094W, YGL009C, YOR202W, YBR248C, YDR421W, YPL160W, YLR355C, YGL026C, YLR438W, YDL182W, YGR124W, YDR037W, YHR011W, YPL111W, YNL037C, YHR137W, YHR020W, YGL184C, YBR115C, YJR137C, YKL211C, YOR375C, YNR050C, YKL029C, YER091C, YKR069W, YCR053W, YGL125W, YER069W, YMR062C, YDR502C, YLR304C, YOR335C, YLR017W, YMR250W, YMR108W, YDR380W, YJR109C, YCR059C, YDR158W, YDL171C, YJR016C, YGL148W, YHR…
GO:0006519	amino acid and derivative metabolism	8.57679751450618e-13	1.14663068375751e-15	64	749	199	6603	0.00%	0.00	YPR145W, YLR305C, YBR248C, YPL160W, YLR438W, YGR124W, YDR037W, YHR011W, YPL111W, YNL037C, YHR020W, YKL211C, YNR050C, YKL029C, YER069W, YDR502C, YLR304C, YOR335C, YLR017W, YMR250W, YDR380W, YJR109C, YDL171C, YJR070C, YKL001C, YCL030C, YOR136W, YPL023C, YPR035W, YGR094W, YGL009C, YOR202W, YDR421W, YGL026C, YLR355C, YDL182W, YBR115C, YGL184C, YHR137W, YJR137C, YOR375C, YER091C, YCR053W, YKR069W, YGL…
GO:0006082	organic acid metabolism	2.14593252163129e-12	2.86889374549637e-15	83	749	304	6603	0.00%	0.00	YPR145W, YJL052W, YMR272C, YBR248C, YPL160W, YLR438W, YGR124W, YDR037W, YHR011W, YPL111W, YNL037C, YHR020W, YBR084W, YKL211C, YNR050C, YKL029C, YER061C, YJR009C, YER069W, YOL126C, YDR502C, YLR304C, YOR335C, YLR017W, YMR250W, YDR380W, YLR134W, YJR109C, YDL171C, YKL001C, YCL030C, YOR136W, YPL023C, YPR035W, YPL231W, YKL182W, YEL071W, YGR204W, YGR094W, YER073W, YGL062W, YLR044C, YGL009C, YNR016C, YOR…
GO:0019752	carboxylic acid metabolism	2.14593252163129e-12	2.86889374549637e-15	83	749	304	6603	0.00%	0.00	YPR145W, YJL052W, YMR272C, YBR248C, YPL160W, YLR438W, YGR124W, YDR037W, YHR011W, YPL111W, YNL037C, YHR020W, YBR084W, YKL211C, YNR050C, YKL029C, YER061C, YJR009C, YER069W, YOL126C, YDR502C, YLR304C, YOR335C, YLR017W, YMR250W, YDR380W, YLR134W, YJR109C, YDL171C, YKL001C, YCL030C, YOR136W, YPL023C, YPR035W, YPL231W, YKL182W, YEL071W, YGR204W, YGR094W, YER073W, YGL062W, YLR044C, YGL009C, YNR016C, YOR…
GO:0009308	amine metabolism	2.26855845347813e-11	3.03283215705633e-14	66	749	222	6603	0.00%	0.00	YPR145W, YLR305C, YBR248C, YPL160W, YLR438W, YGR124W, YDR037W, YHR011W, YPL111W, YNL037C, YHR020W, YKL211C, YNR050C, YKL029C, YER069W, YDR502C, YLR304C, YOR335C, YLR017W, YMR250W, YDR380W, YJR109C, YDL171C, YKL001C, YCL030C, YOR136W, YPL023C, YPR035W, YGR094W, YGL009C, YOR202W, YDR421W, YGL026C, YLR355C, YDL182W, YBR058C-A, YBR115C, YGL184C, YHR137W, YJR137C, YOR375C, YER091C, YCR053W, YKR069W, Y…
GO:0006091	generation of precursor metabolites and energy	3.9413680359166e-11	5.26920860416658e-14	68	749	235	6603	0.00%	0.00	YNL111C, Q0130, YLR258W, YJL052W, YDR175C, YHR051W, YEL011W, YMR081C, YDL181W, YHR011W, YNL037C, YDL004W, YBR084W, YML081C-A, YGL068W, YML129C, YJR009C, YHR001W-A, YKL141W, YGR244C, YOL126C, YOR178C, YKL093W, YLR304C, YLR134W, YLR201C, YPR160W, YJL166W, YEL024W, YJR048W, YOR136W, YDR116C, YCL040W, YLR087C, YER073W, YGL062W, YLR044C, YPR074C, YGL191W, YIL111W, YER133W, YGR254W, YBL045C, YLR395C, Y…
GO:0006807	nitrogen compound metabolism	7.64142280774213e-10	1.02158058927034e-12	67	749	243	6603	0.00%	0.00	YPR145W, YLR305C, YBR248C, YPL160W, YLR438W, YGR124W, YDR037W, YHR011W, YPL111W, YNL037C, YHR020W, YKL211C, YNR050C, YKL029C, YER069W, YDR502C, YLR304C, YOR335C, YLR017W, YMR250W, YDR380W, YJR109C, YDL171C, YKL001C, YCL030C, YOR136W, YPL023C, YPR035W, YDR075W, YGR094W, YGL009C, YOR202W, YDR421W, YGL026C, YLR355C, YDL182W, YBR058C-A, YBR115C, YGL184C, YHR137W, YJR137C, YOR375C, YER091C, YCR053W, Y…
GO:0009309	amine biosynthesis	1.89227598175934e-08	2.52978072427719e-11	39	749	111	6603	0.00%	0.00	YPR145W, YLR305C, YGL009C, YOR202W, YBR248C, YLR355C, YGL026C, YDL182W, YGR124W, YNL037C, YBR115C, YGL184C, YJR137C, YKL211C, YOR375C, YNR050C, YER091C, YKR069W, YGL125W, YER069W, YMR062C, YLR304C, YLR017W, YMR108W, YPR069C, YDR158W, YJR109C, YDL171C, YJR016C, YGL148W, YHR208W, YEL046C, YER052C, YCL030C, YOL058W, YOR136W, YER055C, YCL009C, YPR035W
GO:0044271	nitrogen compound biosynthesis	1.89227598175934e-08	2.52978072427719e-11	39	749	111	6603	0.00%	0.00	YPR145W, YLR305C, YGL009C, YOR202W, YBR248C, YLR355C, YGL026C, YDL182W, YGR124W, YNL037C, YBR115C, YGL184C, YJR137C, YKL211C, YOR375C, YNR050C, YER091C, YKR069W, YGL125W, YER069W, YMR062C, YLR304C, YLR017W, YMR108W, YPR069C, YDR158W, YJR109C, YDL171C, YJR016C, YGL148W, YHR208W, YEL046C, YER052C, YCL030C, YOL058W, YOR136W, YER055C, YCL009C, YPR035W
GO:0008652	amino acid biosynthesis	2.93399284170153e-08	3.92245032313038e-11	37	749	103	6603	0.00%	0.00	YPR145W, YGL009C, YOR202W, YBR248C, YLR355C, YGL026C, YDL182W, YGR124W, YNL037C, YBR115C, YGL184C, YJR137C, YKL211C, YOR375C, YNR050C, YER091C, YKR069W, YGL125W, YER069W, YMR062C, YLR304C, YLR017W, YMR108W, YDR158W, YJR109C, YDL171C, YJR016C, YGL148W, YHR208W, YEL046C, YER052C, YCL030C, YOL058W, YOR136W, YER055C, YCL009C, YPR035W
GO:0015980	energy derivation by oxidation of organic compounds	1.63985300638013e-06	2.19231685344937e-09	52	749	197	6603	0.00%	0.00	YLR087C, YLR258W, YJL052W, YDR175C, YLR044C, YGL062W, YPR074C, YGL191W, YEL011W, YER133W, YGR254W, YMR081C, YHR011W, YBL045C, YNL037C, YHR183W, YBR084W, YFR015C, YMR267W, YGL068W, YML129C, YJR009C, YGL187C, YOR377W, YHR001W-A, YKL141W, YGR244C, YOL126C, YOR178C, YKL093W, YER062C, YBR218C, YLR304C, YLR134W, YLR201C, YPR160W, YHR163W, YMR188C, YJL166W, YGR165W, YEL024W, YML110C, YOR136W, YGR248W, Y…
GO:0006118	electron transport	8.70505989211993e-05	1.16377806044384e-07	16	749	33	6603	0.00%	0.00	YNL111C, YER073W, YHR051W, YIL111W, YJL166W, YLR395C, YEL024W, YEL039C, YJR048W, YOR065W, YDR529C, YGL187C, YHR001W-A, YHR042W, YKL141W, YLL041C
GO:0009060	aerobic respiration	0.000139893461806042	1.87023344660484e-07	26	749	78	6603	0.00%	0.00	YLR304C, YDR175C, YGL191W, YLR201C, YMR188C, YMR081C, YJL166W, YHR011W, YBL045C, YNL037C, YGR165W, YEL024W, YML110C, YOR136W, YMR267W, YDR116C, YGL068W, YML129C, YDR529C, YGL187C, YHR001W-A, YPR100W, YGR244C, YKL141W, YKL093W, YLL041C
GO:0009066	aspartate family amino acid metabolism	0.000519144783270902	6.94043827902276e-07	18	749	45	6603	0.00%	0.00	YPR145W, YLR017W, YDL182W, YDR158W, YGR124W, YEL046C, YKL001C, YBR115C, YER052C, YGL184C, YPL023C, YNR050C, YER091C, YCR053W, YKR069W, YGL125W, YLR180W, YDR502C
GO:0045333	cellular respiration	0.000555510951858247	7.4266170034525e-07	26	749	83	6603	0.00%	0.00	YLR304C, YDR175C, YGL191W, YLR201C, YMR188C, YMR081C, YJL166W, YHR011W, YBL045C, YNL037C, YGR165W, YEL024W, YML110C, YOR136W, YMR267W, YDR116C, YGL068W, YML129C, YDR529C, YGL187C, YHR001W-A, YPR100W, YGR244C, YKL141W, YKL093W, YLL041C
GO:0051186	cofactor metabolism	0.000693654434852469	9.27345501139664e-07	40	749	161	6603	0.00%	0.00	YGR204W, YGR255C, Q0130, YKR072C, YOR226C, YGL062W, YPR074C, YDL181W, YGL040C, YNL037C, YDL004W, YHR183W, YBR084W, YML081C-A, YDL130W-A, YMR243C, YKR069W, YKL141W, YGR244C, YJR025C, YBR218C, YLR304C, YOR278W, YLR201C, YHR163W, YPR069C, YDR322C-A, YER141W, YDR298C, YML110C, YDL205C, YOR136W, YGR248W, YNL240C, YGL037C, YDR232W, YNL241C, YIR038C, YOL059W, YLL041C
GO:0006119	oxidative phosphorylation	0.000763760353094938	1.02106999076863e-06	18	749	46	6603	0.00%	0.00	Q0130, YHR051W, YIL111W, YDR322C-A, YJL166W, YDL181W, YDR298C, YDL004W, YLR395C, YEL024W, YML081C-A, YDL130W-A, YOR065W, YDR529C, YGL187C, YHR001W-A, YKL141W, YLL041C
GO:0009058	biosynthesis	0.00186709608977011	2.49611776707234e-06	158	749	1002	6603	0.00%	0.00	YNL111C, Q0130, YOR187W, YJL052W, YKR072C, YBR079C, YLR305C, YEL011W, YHR011W, YDL004W, YMR120C, YBL076C, YBR084W, YJR009C, YKR061W, YER069W, YGL022W, YJR025C, YDR331W, YNL209W, YOR278W, YBL082C, YPL118W, YLR201C, YJR109C, YNL038W, YJR070C, YER141W, YCL030C, YPR080W, YOR136W, YDR459C, YGR255C, YGL062W, YHL003C, YOR202W, YNR016C, YMR282C, YDL182W, YKR080W, YGR061C, YPL061W, YGL184C, YOR375C, YER09…
GO:0044249	cellular biosynthesis	0.00206552774584962	2.76140072974549e-06	148	749	927	6603	0.00%	0.00	Q0130, YOR187W, YJL052W, YKR072C, YBR079C, YLR305C, YEL011W, YHR011W, YDL004W, YMR120C, YBL076C, YBR084W, YJR009C, YKR061W, YER069W, YGL022W, YJR025C, YDR331W, YNL209W, YOR278W, YBL082C, YPL118W, YLR201C, YJR109C, YNL038W, YJR070C, YER141W, YCL030C, YPR080W, YOR136W, YDR459C, YGR255C, YGL062W, YOR202W, YNR016C, YMR282C, YDL182W, YGR061C, YKR080W, YPL061W, YGL184C, YOR375C, YER091C, YAR015W, YGL12…
GO:0006164	purine nucleotide biosynthesis	0.00319304333825957	4.2687745163898e-06	16	749	41	6603	0.00%	0.00	YLR359W, YGL234W, YKL067W, Q0130, YMR300C, YBR248C, YDR322C-A, YDL181W, YDR298C, YGR061C, YMR120C, YDL004W, YDL130W-A, YML081C-A, YAR015W, YOR128C
GO:0006163	purine nucleotide metabolism	0.00385194549772409	5.14965975631562e-06	17	749	46	6603	0.00%	0.00	YLR359W, YGL234W, YKL067W, Q0130, YMR300C, YBR248C, YDR322C-A, YMR217W, YDL181W, YDR298C, YGR061C, YMR120C, YDL004W, YML081C-A, YDL130W-A, YAR015W, YOR128C
GO:0009117	nucleotide metabolism	0.00484746093153	6.48056274268716e-06	28	749	103	6603	0.18%	0.04	YLR359W, YGL234W, YBR218C, YKL067W, Q0130, YGL062W, YPR074C, YMR300C, YBR248C, YHR163W, YDR322C-A, YMR217W, YDL181W, YDR298C, YDL004W, YGR061C, YMR120C, YHR183W, YLR420W, YML081C-A, YGR248W, YDL130W-A, YGL037C, YAR015W, YNL241C, YOL059W, YOR128C, YJR025C
GO:0006732	coenzyme metabolism	0.00885384215095516	1.18366873675871e-05	32	749	129	6603	0.17%	0.04	YGR204W, YGR255C, Q0130, YKR072C, YGL062W, YPR074C, YDL181W, YNL037C, YDL004W, YHR183W, YBR084W, YML081C-A, YDL130W-A, YMR243C, YKL141W, YGR244C, YJR025C, YBR218C, YLR304C, YLR201C, YHR163W, YPR069C, YDR322C-A, YDR298C, YML110C, YGR248W, YOR136W, YGL037C, YNL241C, YIR038C, YOL059W, YLL041C
GO:0006555	methionine metabolism	0.0103902488593324	1.3890707031193e-05	11	749	23	6603	0.17%	0.04	YKL001C, YGL184C, YER052C, YPL023C, YLR017W, YER091C, YKR069W, YGL125W, YDR158W, YLR180W, YDR502C
GO:0009150	purine ribonucleotide metabolism	0.0112956511924371	1.51011379578037e-05	15	749	40	6603	0.16%	0.04	YDR298C, YLR359W, YDL004W, YMR120C, YGR061C, YGL234W, Q0130, YML081C-A, YDL130W-A, YMR300C, YAR015W, YDR322C-A, YMR217W, YDL181W, YOR128C
GO:0009165	nucleotide biosynthesis	0.0191189955185834	2.55601544366088e-05	18	749	56	6603	0.15%	0.04	YLR359W, YGL234W, YKL067W, Q0130, YMR300C, YBR248C, YDR322C-A, YDL181W, YDR298C, YGR061C, YMR120C, YDL004W, YLR420W, YML081C-A, YDL130W-A, YAR015W, YOR128C, YJR025C
GO:0009259	ribonucleotide metabolism	0.0222746672103547	2.97789668587629e-05	15	749	42	6603	0.15%	0.04	YDR298C, YLR359W, YDL004W, YMR120C, YGR061C, YGL234W, Q0130, YML081C-A, YDL130W-A, YMR300C, YAR015W, YDR322C-A, YMR217W, YDL181W, YOR128C
GO:0016053	organic acid biosynthesis	0.0231877792290309	3.09997048516456e-05	9	749	17	6603	0.14%	0.04	YPL061W, YBR084W, YER073W, YNR016C, YER061C, YOR377W, YPL231W, YJL196C, YKL182W
GO:0046394	carboxylic acid biosynthesis	0.0231877792290309	3.09997048516456e-05	9	749	17	6603	0.14%	0.04	YPL061W, YBR084W, YER073W, YNR016C, YER061C, YOR377W, YPL231W, YJL196C, YKL182W
GO:0009152	purine ribonucleotide biosynthesis	0.0274594487790305	3.67104930200942e-05	14	749	38	6603	0.13%	0.04	YDR298C, YLR359W, YDL004W, YMR120C, YGR061C, YGL234W, Q0130, YML081C-A, YDL130W-A, YMR300C, YAR015W, YDR322C-A, YDL181W, YOR128C
GO:0042773	ATP synthesis coupled electron transport	0.0276419758425047	3.69545131584288e-05	11	749	25	6603	0.13%	0.04	YLR395C, YEL024W, YOR065W, YHR051W, YIL111W, YDR529C, YGL187C, YHR001W-A, YJL166W, YKL141W, YLL041C
GO:0042775	ATP synthesis coupled electron transport (sensu Eukaryota)	0.0276419758425047	3.69545131584288e-05	11	749	25	6603	0.12%	0.04	YLR395C, YEL024W, YOR065W, YHR051W, YIL111W, YDR529C, YGL187C, YHR001W-A, YJL166W, YKL141W, YLL041C
GO:0009064	glutamine family amino acid metabolism	0.0306733732464744	4.10071834845914e-05	15	749	43	6603	0.12%	0.04	YNL037C, YLR304C, YOL058W, YOR136W, YLR017W, YOR375C, YJL130C, YMR250W, YPR035W, YER069W, YLR438W, YJR109C, YDL171C, YMR062C, YPL111W
GO:0009126	purine nucleoside monophosphate metabolism	0.0417316615880396	5.57909914278604e-05	9	749	18	6603	0.12%	0.04	YLR359W, YMR120C, YGR061C, YGL234W, YMR300C, YBR248C, YAR015W, YMR217W, YOR128C
terms relating to C
GOID	TERM	CORRECTED_PVALUE	UNCORRECTED_PVALUE	NUM_LIST_ANNOTATIONS	LIST_SIZE	TOTAL_NUM_ANNOTATIONS	POPULATION_SIZE	FDR_RATE	EXPECTED_FALSE_POSITIVES	ANNOTATED_GENES
GO:0005737	cytoplasm	2.77161667986036e-21	1.10422975293241e-23	538	749	3634	6603	0.00%	0.00	YNL111C, YDR135C, YOR187W, YBR079C, YOR181W, YHR051W, YPR095C, YNL217W, YDL126C, YKL154W, YMR120C, YIL047C, YPL203W, YJR009C, YHR204W, YHR001W-A, YNL122C, YOL158C, YDR331W, YJL144W, YBR163W, YLR218C, YER050C, YFR006W, YDR380W, YGR076C, YNL038W, YJL166W, YKL001C, YLR384C, YER152C, YLR093C, YEL027W, YDR031W, YPL023C, YGL037C, YCL040W, YPL144W, YNR046W, YHR102W, YBR202W, YNL284C, YGR061C, YOR027W, Y…
GO:0044429	mitochondrial part	6.98712052502913e-16	2.78371335658531e-18	113	749	441	6603	0.00%	0.00	YKL142W, YNR037C, Q0130, YOR187W, YDR175C, YOR226C, YHR051W, YNL131W, YCR003W, YBR251W, YPR165W, YPL013C, YER058W, YDL181W, YNL037C, YDR337W, YDL004W, YML081C-A, YBL090W, YGL129C, YLL009C, YGL068W, YML129C, YOR374W, YER069W, YHR001W-A, YAL008W, YKL141W, YDL202W, YLR304C, YER050C, YJR101W, YNL121C, YEL020W-A, YPL118W, YLR201C, YGR076C, YJL166W, YHR147C, YER141W, YNR022C, YDR194C, YEL024W, YJR048W,…
GO:0000313	organellar ribosome	1.70879787425383e-14	6.80795965838178e-17	40	749	84	6603	0.00%	0.00	YKL142W, YNR037C, YDR175C, YKR085C, YCR003W, YBR122C, YBR251W, YPL013C, YNL306W, YDR237W, YNL284C, YDR337W, YMR158W, YBL090W, YGL129C, YGL068W, YMR225C, YGL125W, YDL202W, YER050C, YJR101W, YDR494W, YPL118W, YGR076C, YMR188C, YHR147C, YNR022C, YGR165W, YCR071C, YDR041W, YML009C, YKL170W, YDR116C, YKL138C, YBL038W, YMR024W, YKL167C, YPR100W, YMR193W, YLR312W-A
GO:0005761	mitochondrial ribosome	1.70879787425383e-14	6.80795965838178e-17	40	749	84	6603	0.00%	0.00	YKL142W, YNR037C, YDR175C, YKR085C, YCR003W, YBR122C, YBR251W, YPL013C, YNL306W, YDR237W, YNL284C, YDR337W, YMR158W, YBL090W, YGL129C, YGL068W, YMR225C, YGL125W, YDL202W, YER050C, YJR101W, YDR494W, YPL118W, YGR076C, YMR188C, YHR147C, YNR022C, YGR165W, YCR071C, YDR041W, YML009C, YKL170W, YDR116C, YKL138C, YBL038W, YMR024W, YKL167C, YPR100W, YMR193W, YLR312W-A
GO:0005759	mitochondrial matrix	2.94601999529487e-14	1.1737131455358e-16	59	749	167	6603	0.00%	0.00	YKL142W, YNR037C, YOR187W, YDR175C, YOR226C, YKR085C, YCR003W, YBR251W, YBR122C, YLR355C, YPL013C, YNL306W, YDR237W, YNL284C, YNL037C, YDR337W, YMR158W, YBL090W, YGL129C, YGL068W, YMR225C, YML129C, YGL125W, YER069W, YOR374W, YMR062C, YOR232W, YDL202W, YLR203C, YLR304C, YER050C, YJR101W, YDR494W, YPL118W, YGR076C, YMR188C, YHR208W, YHR147C, YNL315C, YNR022C, YDR194C, YGR165W, YML110C, YCR071C, YOR…
GO:0031980	mitochondrial lumen	2.94601999529487e-14	1.1737131455358e-16	59	749	167	6603	0.00%	0.00	YKL142W, YNR037C, YOR187W, YDR175C, YOR226C, YKR085C, YCR003W, YBR251W, YBR122C, YLR355C, YPL013C, YNL306W, YDR237W, YNL284C, YNL037C, YDR337W, YMR158W, YBL090W, YGL129C, YGL068W, YMR225C, YML129C, YGL125W, YER069W, YOR374W, YMR062C, YOR232W, YDL202W, YLR203C, YLR304C, YER050C, YJR101W, YDR494W, YPL118W, YGR076C, YMR188C, YHR208W, YHR147C, YNL315C, YNR022C, YDR194C, YGR165W, YML110C, YCR071C, YOR…
GO:0044464	cell part	2.00469307053519e-12	7.9868249822119e-15	689	749	5460	6603	0.00%	0.00	YNL111C, YNL139C, YDR135C, YOR187W, YBR079C, YOR181W, YHR051W, YBR297W, YPR095C, YNL217W, YDL126C, YKL154W, YMR120C, YIL047C, YNR044W, YPL203W, YJR009C, YDR424C, YHR204W, YIL115C, YHR001W-A, YNL215W, YNL122C, YOL158C, YDR331W, YOR052C, YJL144W, YBR163W, YLR218C, YER050C, YKL109W, YJL159W, YFR006W, YDR380W, YGR076C, YNL038W, YJL166W, YKL001C, YLR384C, YER152C, YLR093C, YIL075C, YEL027W, YDR031W, Y…
GO:0005623	cell	2.17518399134766e-12	8.66607167867594e-15	689	749	5461	6603	0.00%	0.00	YNL111C, YNL139C, YDR135C, YOR187W, YBR079C, YOR181W, YHR051W, YBR297W, YPR095C, YNL217W, YDL126C, YKL154W, YMR120C, YIL047C, YNR044W, YPL203W, YJR009C, YDR424C, YHR204W, YIL115C, YHR001W-A, YNL215W, YNL122C, YOL158C, YDR331W, YOR052C, YJL144W, YBR163W, YLR218C, YER050C, YKL109W, YJL159W, YFR006W, YDR380W, YGR076C, YNL038W, YJL166W, YKL001C, YLR384C, YER152C, YLR093C, YIL075C, YEL027W, YDR031W, Y…
GO:0005739	mitochondrion	2.82243509146787e-12	1.12447613205891e-14	199	749	1072	6603	0.00%	0.00	YKL142W, Q0130, YOR187W, YHR051W, YOR153W, YLR305C, YNL131W, YDL027C, YBR054W, YPR095C, YPL013C, YHR011W, YBR111C, YDR337W, YDL004W, Q0160, YBR084W, YIL047C, YJL200C, YML129C, YER069W, YHR001W-A, YAL008W, YDR033W, YNL122C, YDL202W, YDL168W, YHR076W, YBR163W, YER050C, YJR101W, YPL118W, YLR201C, YGR076C, YJL166W, YHR147C, YER141W, YDR194C, YJR048W, YOR136W, YHR004C, YDR031W, YKL138C, YGR021W, YOL05…
GO:0044444	cytoplasmic part	3.11017846779404e-08	1.23911492740798e-10	378	749	2618	6603	0.00%	0.00	YNL111C, YDR135C, YOR187W, YJL052W, YBR079C, YOR181W, YHR051W, YOR153W, YPR095C, YNL217W, YPL111W, YDL126C, YKL154W, YDL004W, YMR120C, YGR284C, YBL076C, YDR262W, YBR084W, YIL047C, YML129C, YJR009C, YHR204W, YHR001W-A, YOR178C, YDR033W, YNL122C, YOL158C, YDR331W, YBR163W, YER050C, YDR367W, YER070W, YLR201C, YGR076C, YNL038W, YJL166W, YER141W, YLR093C, YJR048W, YEL027W, YDR031W, YGL037C, YCL040W, Y…
GO:0000315	organellar large ribosomal subunit	9.64289624147735e-08	3.84179133126588e-10	22	749	45	6603	0.00%	0.00	YKR085C, YCR003W, YBR122C, YGR076C, YDR237W, YHR147C, YNL284C, YNR022C, YCR071C, YML009C, YKL170W, YDR116C, YKL138C, YBL038W, YMR024W, YMR225C, YGL125W, YKL167C, YPR100W, YMR193W, YLR312W-A, YDL202W
GO:0005762	mitochondrial large ribosomal subunit	9.64289624147735e-08	3.84179133126588e-10	22	749	45	6603	0.00%	0.00	YKR085C, YCR003W, YBR122C, YGR076C, YDR237W, YHR147C, YNL284C, YNR022C, YCR071C, YML009C, YKL170W, YDR116C, YKL138C, YBL038W, YMR024W, YMR225C, YGL125W, YKL167C, YPR100W, YMR193W, YLR312W-A, YDL202W
GO:0044425	membrane part	9.34864235482973e-07	3.72455870710348e-09	115	749	604	6603	0.00%	0.00	YNL111C, YMR047C, Q0130, YPR028W, YPL051W, YCR009C, YHR051W, YNL131W, YIL004C, YPR165W, YDL181W, YBR210W, YOR161C, YKL209C, YDL126C, YKL154W, YDL004W, YLR459W, YML081C-A, YPL180W, YOR049C, YER044C, YFR051C, YML129C, YAL042W, YIL115C, YHR001W-A, YAL008W, YKL141W, YJR102C, YDL195W, YGL022W, YOL158C, YDR331W, YKR030W, YLR242C, YHR012W, YGL054C, YNL121C, YDR525W-A, YJL004C, YGR036C, YDR302W, YKL065C,…
GO:0005840	ribosome	5.10255089503542e-06	2.03288880280296e-08	66	749	294	6603	0.00%	0.00	YKL142W, YLL045C, YNR037C, YDR175C, YBR079C, YGL195W, YCR003W, YBR251W, YPR163C, YHL033C, YKR057W, YPL013C, YDR337W, YBL090W, YGL129C, YGL068W, YDL202W, YER050C, YJR101W, YPL012W, YPL118W, YGR076C, YHR147C, YNR022C, YPR080W, YML009C, YKL138C, YGR162W, YDR116C, YMR024W, YBL038W, YKL167C, YKL156W, YKR085C, YAL003W, YBR122C, YDR237W, YNL306W, YNL284C, YMR158W, YGR285C, YGL125W, YMR225C, YBR031W, YDR…
GO:0005746	mitochondrial electron transport chain	3.40562244937057e-05	1.35682169297632e-07	14	749	26	6603	0.00%	0.00	YBL045C, YLR395C, YEL024W, YOR065W, YHR051W, YLR038C, YGL191W, YIL111W, YDR529C, YGL187C, YHR001W-A, YKL141W, YJL166W, YLL041C
GO:0005622	intracellular	3.79194399922563e-05	1.51073466104607e-07	627	749	5046	6603	0.00%	0.00	YNL111C, YNL139C, YDR135C, YOR187W, YBR079C, YOR181W, YHR051W, YBR297W, YPR095C, YNL217W, YDL126C, YKL154W, YMR120C, YIL047C, YPL203W, YJR009C, YDR424C, YHR204W, YIL115C, YHR001W-A, YNL215W, YNL122C, YOL158C, YDR331W, YOR052C, YJL144W, YBR163W, YLR218C, YER050C, YKL109W, YFR006W, YDR380W, YGR076C, YNL038W, YJL166W, YKL001C, YLR384C, YER152C, YLR093C, YIL075C, YEL027W, YDR031W, YPL023C, YGL037C, Y…
GO:0016020	membrane	4.92705379691381e-05	1.96296964020471e-07	172	749	1070	6603	0.00%	0.00	YNL111C, YDR135C, Q0130, YGL160W, YCR009C, YHR051W, YOR153W, YLR305C, YMR272C, YNL131W, YPL092W, YOR161C, YDL126C, YER145C, YKL154W, YDL004W, YIL047C, YML129C, YIL115C, YHR001W-A, YAL008W, YDR033W, YGL022W, YOL158C, YDR331W, YLR201C, YJL004C, YKL065C, YJL166W, YER141W, YDR182W, YGR163W, YLR093C, YHR004C, YEL027W, YLR194C, YOR098C, YGL002W, YGR255C, YGR191W, YML116W, YNR016C, YIL076W, YHL036W, YDL…
GO:0000314	organellar small ribosomal subunit	8.1567508766168e-05	3.24970154446884e-07	16	749	35	6603	0.00%	0.00	YNR037C, YER050C, YDR175C, YJR101W, YDR494W, YPL118W, YBR251W, YMR188C, YPL013C, YNL306W, YDR337W, YGR165W, YMR158W, YBL090W, YDR041W, YGL129C
GO:0005763	mitochondrial small ribosomal subunit	8.1567508766168e-05	3.24970154446884e-07	16	749	35	6603	0.00%	0.00	YNR037C, YER050C, YDR175C, YJR101W, YDR494W, YPL118W, YBR251W, YMR188C, YPL013C, YNL306W, YDR337W, YGR165W, YMR158W, YBL090W, YDR041W, YGL129C
GO:0044424	intracellular part	0.000198347904161046	7.90230693868708e-07	620	749	5009	6603	0.00%	0.00	YNL111C, YNL139C, YDR135C, YOR187W, YBR079C, YOR181W, YHR051W, YBR297W, YPR095C, YNL217W, YDL126C, YKL154W, YMR120C, YIL047C, YPL203W, YJR009C, YDR424C, YHR204W, YIL115C, YHR001W-A, YNL215W, YNL122C, YOL158C, YDR331W, YOR052C, YJL144W, YBR163W, YLR218C, YER050C, YKL109W, YFR006W, YDR380W, YGR076C, YNL038W, YJL166W, YKL001C, YLR384C, YER152C, YLR093C, YIL075C, YEL027W, YDR031W, YPL023C, YGL037C, Y…
GO:0044455	mitochondrial membrane part	0.000355691519777506	1.4170976883566e-06	28	749	96	6603	0.00%	0.00	Q0130, YLR008C, YHR051W, YNL121C, YNL131W, YLR038C, YIL111W, YGL191W, YDR322C-A, YJL166W, YDL181W, YMR110C, YBL045C, YDR298C, YLR395C, YDL004W, YEL024W, YML081C-A, YDL130W-A, YOR065W, YDR529C, YGL187C, YHR001W-A, YOR045W, YKL141W, YOR232W, YLL041C, YJL104W
GO:0031224	intrinsic to membrane	0.000445360333536349	1.77434395831215e-06	56	749	264	6603	0.00%	0.00	YOR381W, YMR047C, Q0130, YPR028W, YNL131W, YDL018C, YDL181W, YBR210W, YOR161C, YPR075C, YKL209C, YMR110C, YKL154W, YDL004W, YLR459W, YML081C-A, YDL130W-A, YOR049C, YCR068W, YML129C, YAL042W, YIL115C, YKL140W, YBL040C, YHR026W, YOL158C, YDR331W, YKR030W, YHR140W, YML013W, YLR242C, YMR264W, YNL121C, YGL086W, YDR525W-A, YJL004C, YGR036C, YGR055W, YDR322C-A, YDR100W, YDR182W, YNL095C, YDR298C, YDL212…
GO:0016021	integral to membrane	0.000469521889119057	1.8706051359325e-06	55	749	258	6603	0.00%	0.00	YOR381W, YMR047C, Q0130, YPR028W, YNL131W, YDL018C, YDL181W, YBR210W, YOR161C, YPR075C, YKL209C, YMR110C, YKL154W, YDL004W, YLR459W, YML081C-A, YDL130W-A, YOR049C, YCR068W, YML129C, YAL042W, YIL115C, YKL140W, YBL040C, YHR026W, YOL158C, YDR331W, YKR030W, YHR140W, YML013W, YLR242C, YMR264W, YNL121C, YGL086W, YDR525W-A, YJL004C, YGR036C, YGR055W, YDR322C-A, YDR100W, YDR182W, YNL095C, YDR298C, YDL212…
GO:0031090	organelle membrane	0.000706155223009971	2.81336742235048e-06	106	749	614	6603	0.00%	0.00	YNL111C, YMR047C, YDR135C, Q0130, YHR051W, YNL131W, YIL004C, YPR165W, YGR106C, YER058W, YDL181W, YDL126C, YKL154W, YDL004W, YLR459W, YML081C-A, YPL180W, YER044C, YGL156W, YFR051C, YML129C, YAL042W, YIL115C, YHR001W-A, YAL008W, YKL141W, YJR102C, YDL195W, YGL022W, YDR331W, YKR030W, YGL054C, YNL121C, YLR201C, YJL004C, YGR036C, YDR302W, YKL065C, YJL166W, YDR100W, YER141W, YGR163W, YAL005C, YLR093C, Y…
GO:0005740	mitochondrial envelope	0.00146500605416355	5.83667750662768e-06	58	749	287	6603	0.00%	0.00	YKL087C, YKL067W, YGR255C, Q0130, YLR008C, YHR051W, YNL131W, YLR038C, YIL111W, YGL191W, YPR165W, YER058W, YDL181W, YMR110C, YBL045C, YLR395C, YDL004W, YML081C-A, YDL130W-A, YER004W, YLL009C, YML129C, YGL187C, YHR001W-A, YAL008W, YKL141W, YOR232W, YER153C, YPL072W, YML013W, YLR203C, YHR005C-A, YNL121C, YEL020W-A, YGR174C, YLR201C, YDR322C-A, YJL166W, YER141W, YDR298C, YEL024W, YJR048W, YDR381C-A, …
GO:0031301	integral to organelle membrane	0.00283294289300189	1.12866250717207e-05	20	749	63	6603	0.00%	0.00	YDR331W, YKR030W, YML013W, YMR264W, YNL121C, YNL131W, YJL004C, YGR036C, YDR100W, YMR110C, YDL212W, YKL154W, YIL030C, YLR459W, YML048W, YMR071C, YAL042W, YBL040C, YML067C, YBR005W
GO:0030176	integral to endoplasmic reticulum membrane	0.00341428435380851	1.36027265091972e-05	13	749	31	6603	0.00%	0.00	YDR331W, YKL154W, YDL212W, YML013W, YIL030C, YLR459W, YMR264W, YML048W, YAL042W, YGR036C, YML067C, YBL040C, YBR005W
GO:0031227	intrinsic to endoplasmic reticulum membrane	0.00341428435380851	1.36027265091972e-05	13	749	31	6603	0.00%	0.00	YDR331W, YKL154W, YDL212W, YML013W, YIL030C, YLR459W, YMR264W, YML048W, YAL042W, YGR036C, YML067C, YBL040C, YBR005W
GO:0031300	intrinsic to organelle membrane	0.004772368514219	1.90134203753745e-05	20	749	65	6603	0.00%	0.00	YDR331W, YKR030W, YML013W, YMR264W, YNL121C, YNL131W, YJL004C, YGR036C, YDR100W, YMR110C, YDL212W, YKL154W, YIL030C, YLR459W, YML048W, YMR071C, YAL042W, YBL040C, YML067C, YBR005W
GO:0043227	membrane-bound organelle	0.00753517394480292	3.0020613325908e-05	464	749	3635	6603	0.00%	0.00	YNL111C, YNL139C, YDR135C, YOR187W, YKR072C, YHR051W, YOR153W, YBR297W, YCR087C-A, YPR095C, YNL217W, YOR341W, YDL126C, YKL154W, YDL004W, YGR284C, YDR262W, YBL001C, YBR084W, YIL047C, YML129C, YHR204W, YIL115C, YHR001W-A, YNL215W, YDR033W, YNL122C, YOL158C, YDR331W, YOR052C, YBR163W, YLR218C, YER050C, YDR367W, YKL109W, YLR134W, YLR201C, YGR076C, YNL038W, YJL166W, YJR070C, YNL031C, YER141W, YLR384C,…
GO:0043231	intracellular membrane-bound organelle	0.00753517394480292	3.0020613325908e-05	464	749	3635	6603	0.00%	0.00	YNL111C, YNL139C, YDR135C, YOR187W, YKR072C, YHR051W, YOR153W, YBR297W, YCR087C-A, YPR095C, YNL217W, YOR341W, YDL126C, YKL154W, YDL004W, YGR284C, YDR262W, YBL001C, YBR084W, YIL047C, YML129C, YHR204W, YIL115C, YHR001W-A, YNL215W, YDR033W, YNL122C, YOL158C, YDR331W, YOR052C, YBR163W, YLR218C, YER050C, YDR367W, YKL109W, YLR134W, YLR201C, YGR076C, YNL038W, YJL166W, YJR070C, YNL031C, YER141W, YLR384C,…
GO:0042175	nuclear envelope-endoplasmic reticulum network	0.012696693270681	5.05844353413584e-05	32	749	138	6603	0.00%	0.00	YNL111C, YPL051W, YNR016C, YJL091C, YIL004C, YDL126C, YKL154W, YLR459W, YER044C, YAL042W, YKL020C, YBL040C, YGL022W, YDR331W, YML019W, YML013W, YMR264W, YGL054C, YGR036C, YDR302W, YKL065C, YDL212W, YIL030C, YML048W, YHR004C, YMR200W, YOR103C, YJR013W, YLR292C, YML067C, YBR005W, YHL028W
GO:0043229	intracellular organelle	0.0237260729748546	9.45261871508151e-05	496	749	3956	6603	0.00%	0.00	YNL111C, YNL139C, YDR135C, YOR187W, YKR072C, YBR079C, YOR181W, YHR051W, YOR153W, YBR297W, YCR087C-A, YPR095C, YNL217W, YOR341W, YDL126C, YKL154W, YDL004W, YGR284C, YDR262W, YBL001C, YBR084W, YIL047C, YML129C, YDR424C, YHR204W, YIL115C, YHR001W-A, YNL215W, YDR033W, YNL122C, YOL158C, YDR331W, YOR052C, YBR163W, YLR218C, YER050C, YDR367W, YKL109W, YLR134W, YLR201C, YGR076C, YNL038W, YJL166W, YJR070C,…
GO:0043226	organelle	0.0245766215106852	9.79148267357976e-05	496	749	3957	6603	0.00%	0.00	YNL111C, YNL139C, YDR135C, YOR187W, YKR072C, YBR079C, YOR181W, YHR051W, YOR153W, YBR297W, YCR087C-A, YPR095C, YNL217W, YOR341W, YDL126C, YKL154W, YDL004W, YGR284C, YDR262W, YBL001C, YBR084W, YIL047C, YML129C, YDR424C, YHR204W, YIL115C, YHR001W-A, YNL215W, YDR033W, YNL122C, YOL158C, YDR331W, YOR052C, YBR163W, YLR218C, YER050C, YDR367W, YKL109W, YLR134W, YLR201C, YGR076C, YNL038W, YJL166W, YJR070C,…
GO:0005789	endoplasmic reticulum membrane	0.0378137836316301	0.000150652524428805	29	749	127	6603	0.00%	0.00	YNL111C, YML019W, YDR331W, YML013W, YMR264W, YGL054C, YNR016C, YIL004C, YGR036C, YDR302W, YKL065C, YDL126C, YKL154W, YDL212W, YIL030C, YLR459W, YML048W, YOR103C, YMR200W, YER044C, YAL042W, YJR013W, YKL020C, YML067C, YLR292C, YBL040C, YGL022W, YHL028W, YBR005W
terms relating to F
GOID	TERM	CORRECTED_PVALUE	UNCORRECTED_PVALUE	NUM_LIST_ANNOTATIONS	LIST_SIZE	TOTAL_NUM_ANNOTATIONS	POPULATION_SIZE	FDR_RATE	EXPECTED_FALSE_POSITIVES	ANNOTATED_GENES
GO:0003824	catalytic activity	4.38088818478077e-11	1.49009802203427e-13	310	749	1952	6603	0.00%	0.00	YNL111C, YDR135C, YOR187W, YJL052W, YGL160W, YKR072C, YHR051W, YOR153W, YNL217W, YPL111W, YOR341W, YDL126C, YKL154W, YMR120C, YBL076C, YBR084W, YPL203W, YJR009C, YHR001W-A, YDR331W, YFR006W, YDR380W, YLR134W, YER070W, YNL038W, YJL166W, YJR070C, YER141W, YKL001C, YJR048W, YIL075C, YPL023C, YGL037C, YCL040W, YOL059W, YDR459C, YGL062W, YOR202W, YNR046W, YDL182W, YHR102W, YEL077C, YDL006W, YBR202W, Y…
GO:0016491	oxidoreductase activity	5.22209614920352e-09	1.7762231800012e-11	68	749	263	6603	0.00%	0.00	YNL111C, YJL052W, YGL160W, YHR051W, YMR272C, YNL037C, YBR084W, YLL009C, YNR050C, YKL029C, YJR009C, YOR374W, YER069W, YHR001W-A, YKL141W, YOL126C, YJR025C, YDL168W, YER070W, YML130C, YDL171C, YJL166W, YJR070C, YER141W, YEL024W, YCL030C, YJR048W, YOR136W, YPL023C, YOL059W, YPL231W, YEL071W, YKL182W, YNR060W, YOR381W, YGR204W, YGR255C, YER073W, YFR030W, YGL191W, YIL111W, YLR038C, YLR355C, YMR318C, Y…
GO:0016874	ligase activity	0.000484058921045943	1.64645891512226e-06	33	749	124	6603	0.00%	0.00	YPR145W, YGR204W, YGR184C, YGR094W, YGL062W, YPR047W, YNR016C, YLL018C, YPL160W, YGR124W, YDR037W, YHR011W, YGR061C, YBL076C, YHR020W, YBR084W, YAR015W, YGR244C, YNL172W, YGL234W, YBR218C, YOR335C, YBR208C, YDR457W, YJR109C, YMR217W, YIL030C, YOL058W, YJL130C, YPR035W, YDR268W, YFL022C, YLR024C
GO:0051082	unfolded protein binding	0.000789860838149468	2.68660149030431e-06	20	749	58	6603	0.00%	0.00	YMR186W, YNL209W, YHR005C-A, YKR092C, YLR008C, YEL020W-A, YHR064C, YDR171W, YPL240C, YJR064W, YNL315C, YBR072W, YAL005C, YDL212W, YDL229W, YLL024C, YGR285C, YBL075C, YJL179W, YOR232W
GO:0016829	lyase activity	0.000799451618706251	2.7192231928784e-06	25	749	83	6603	0.00%	0.00	YLR359W, YKL087C, YLR304C, YOR278W, YKR072C, YLR044C, YGL009C, YMR250W, YOR202W, YDR380W, YLR134W, YGL026C, YGR254W, YJR016C, YGL148W, YGL040C, YNR043W, YEL046C, YGL184C, YJL200C, YKL211C, YCR053W, YAL012W, YOR128C, YKL182W
GO:0003735	structural constituent of ribosome	0.00103407269262091	3.51725405653372e-06	50	749	231	6603	0.00%	0.00	YKL142W, YLL045C, YNR037C, YDR175C, YKR085C, YCR003W, YBR251W, YBR122C, YHL033C, YKR057W, YPL013C, YNL306W, YDR237W, YNL284C, YDR337W, YMR158W, YBL090W, YGL129C, YGL068W, YMR225C, YGL125W, YBR031W, YDL202W, YDR025W, YER050C, YJR101W, YDR494W, YPL118W, YGR076C, YDR012W, YOR293W, YMR188C, YHR147C, YNR022C, YGR165W, YCR071C, YML009C, YDR041W, YKL170W, YDR116C, YKL138C, YMR024W, YBL027W, YBL038W, YDL…
GO:0015078	hydrogen ion transporter activity	0.00427454245723871	1.45392600586351e-05	18	749	54	6603	0.00%	0.00	Q0130, YHR051W, YLR038C, YIL111W, YGL191W, YJL166W, YBL045C, YDR298C, YLR395C, YDL004W, YEL024W, YML081C-A, YEL027W, YDR529C, YGL187C, YDL185W, YHR001W-A, YHR026W
GO:0015077	monovalent inorganic cation transporter activity	0.00435870129863965	1.48255146212233e-05	19	749	59	6603	0.00%	0.00	Q0130, YHR051W, YLR038C, YIL111W, YGL191W, YJL166W, YBL045C, YDR298C, YLR395C, YDL004W, YEL024W, YML081C-A, YEL027W, YDR529C, YDL185W, YGL187C, YKR050W, YHR001W-A, YHR026W
GO:0016620	oxidoreductase activity, acting on the aldehyde or oxo group of donors, NAD or NADP as acceptor	0.00622654554005526	2.11787263267186e-05	10	749	20	6603	0.00%	0.00	YMR110C, YJR009C, YPL061W, YOR374W, YER069W, YBR115C, YDR158W, YJL052W, YER073W, YDL168W
GO:0016462	pyrophosphatase activity	0.0222443991783693	7.56612216951337e-05	51	749	264	6603	0.20%	0.02	YMR186W, YJL050W, YDR135C, YPL051W, YOR187W, YPR019W, YOR153W, YOR173W, YJR072C, YBL023C, YPL082C, YPR165W, YLR397C, YBR202W, YKL209C, YDL126C, YBR111C, YKL154W, YLR262C, YGL099W, YOR049C, YOL075C, YDR011W, YMR267W, YLR151C, YER036C, YDL185W, YGL201C, YHR026W, YNL209W, YGL120C, YBR295W, YGR036C, YBR245C, YPL240C, YDL137W, YOL149W, YGR163W, YDR194C, YAL005C, YCL030C, YDL229W, YLL024C, YOR185C, YDR…
GO:0016817	hydrolase activity, acting on acid anhydrides	0.0222443991783693	7.56612216951337e-05	51	749	264	6603	0.18%	0.02	YMR186W, YJL050W, YDR135C, YPL051W, YOR187W, YPR019W, YOR153W, YOR173W, YJR072C, YBL023C, YPL082C, YPR165W, YLR397C, YBR202W, YKL209C, YDL126C, YBR111C, YKL154W, YLR262C, YGL099W, YOR049C, YOL075C, YDR011W, YMR267W, YLR151C, YER036C, YDL185W, YGL201C, YHR026W, YNL209W, YGL120C, YBR295W, YGR036C, YBR245C, YPL240C, YDL137W, YOL149W, YGR163W, YDR194C, YAL005C, YCL030C, YDL229W, YLL024C, YOR185C, YDR…
GO:0016818	hydrolase activity, acting on acid anhydrides, in phosphorus-containing anhydrides	0.0222443991783693	7.56612216951337e-05	51	749	264	6603	0.17%	0.02	YMR186W, YJL050W, YDR135C, YPL051W, YOR187W, YPR019W, YOR153W, YOR173W, YJR072C, YBL023C, YPL082C, YPR165W, YLR397C, YBR202W, YKL209C, YDL126C, YBR111C, YKL154W, YLR262C, YGL099W, YOR049C, YOL075C, YDR011W, YMR267W, YLR151C, YER036C, YDL185W, YGL201C, YHR026W, YNL209W, YGL120C, YBR295W, YGR036C, YBR245C, YPL240C, YDL137W, YOL149W, YGR163W, YDR194C, YAL005C, YCL030C, YDL229W, YLL024C, YOR185C, YDR…
GO:0016646	oxidoreductase activity, acting on the CH-NH group of donors, NAD or NADP as acceptor	0.0327488119307949	0.000111390516771411	7	749	12	6603	0.15%	0.02	YKR080W, YGR204W, YGL125W, YBR084W, YPL023C, YGL148W, YNR050C
GO:0005198	structural molecule activity	0.0350892163496299	0.000119351076019149	64	749	359	6603	0.14%	0.02	YMR047C, YKL142W, YLL045C, YNR037C, YDR175C, YCR003W, YBR251W, YHL033C, YKR057W, YPL013C, YDR337W, YBL090W, YGL129C, YGL068W, YIL115C, YOR178C, YDL195W, YDL202W, YER050C, YJR101W, YJL159W, YPL118W, YGR076C, YHR147C, YNR022C, YML009C, YKL138C, YLR194C, YDR116C, YMR024W, YBL038W, YOR098C, YKL167C, YKL156W, YKR037C, YKR085C, YKL013C, YBR122C, YDR237W, YNL306W, YNL284C, YMR158W, YNL225C, YKL164C, YGL…
GO:0016884	carbon-nitrogen ligase activity, with glutamine as amido-N-donor	0.0381383663341236	0.000129722334469808	6	749	9	6603	0.13%	0.02	YPR145W, YGR061C, YJR109C, YMR217W, YJL130C, YGR124W

## Sheet: calcofluor
overexpressed: overexpressed to p <= 0.01 according to DESeq
genes	Q0045,Q0130,YAL002W,YAL017W,YAL024C,YAL026C,YAL028W,YAL031C,YAL034C,YAL048C,YAL051W,YAL053W,YAL061W,YAR019C,YAR027W,YAR028W,YBL004W,YBL005W,YBL017C,YBL022C,YBL034C,YBL037W,YBL047C,YBL069W,YBL075C,YBL076C,YBL078C,YBL079W,YBL088C,YBL101C,YBL106C,YBR005W,YBR006W,YBR016W,YBR020W,YBR056W,YBR056W-A,YBR059C,YBR071W,YBR081C,YBR086C,YBR097W,YBR101C,YBR108W,YBR112C,YBR115C,YBR132C,YBR136W,YBR140C,YBR150C,Y…
terms relating to P
GOID	TERM	CORRECTED_PVALUE	UNCORRECTED_PVALUE	NUM_LIST_ANNOTATIONS	LIST_SIZE	TOTAL_NUM_ANNOTATIONS	POPULATION_SIZE	FDR_RATE	EXPECTED_FALSE_POSITIVES	ANNOTATED_GENES
GO:0007047	cell wall organization and biogenesis	4.78538126384329e-08	6.73049404197369e-11	43	628	157	6603	0.00%	0.00	YNL243W, YER155C, YIL113W, YIL002C, YJL042W, YHR030C, YMR237W, YKL104C, YLR371W, YLR342W, YDR293C, YHR102W, YMR238W, YLR425W, YOR336W, YPL089C, YJR066W, YKL129C, YPL180W, YJR137C, YCR032W, YOL155C, YOL109W, YOL100W, YKL163W, YMR176W, YGR023W, YGR032W, YGR070W, YBL101C, YJL159W, YLR121C, YER093C, YGL027C, YLR332W, YDR055W, YJR106W, YDR420W, YLR194C, YNL294C, YJL083W, YAL053W, YBR005W
GO:0045229	external encapsulating structure organization and biogenesis	4.78538126384329e-08	6.73049404197369e-11	43	628	157	6603	0.00%	0.00	YNL243W, YER155C, YIL113W, YIL002C, YJL042W, YHR030C, YMR237W, YKL104C, YLR371W, YLR342W, YDR293C, YHR102W, YMR238W, YLR425W, YOR336W, YPL089C, YJR066W, YKL129C, YPL180W, YJR137C, YCR032W, YOL155C, YOL109W, YOL100W, YKL163W, YMR176W, YGR023W, YGR032W, YGR070W, YBL101C, YJL159W, YLR121C, YER093C, YGL027C, YLR332W, YDR055W, YJR106W, YDR420W, YLR194C, YNL294C, YJL083W, YAL053W, YBR005W
GO:0007154	cell communication	3.45978005232912e-07	4.86607602296641e-10	49	628	204	6603	0.00%	0.00	YDL035C, YJL095W, YER155C, YPL084W, YKL203C, YLR305C, YIL113W, YIL002C, YHR030C, YBR020W, YLR371W, YDL138W, YOR127W, YKL051W, YJL005W, YCR073C, YLR425W, YBR097W, YOR134W, YBR140C, YER114C, YPL089C, YJR066W, YNL271C, YPL115C, YOL016C, YOR208W, YKL159C, YOL100W, YEL060C, YMR140W, YGR070W, YJL080C, YLR260W, YNL027W, YLR310C, YKL092C, YHR079C, YIL147C, YLR006C, YDR085C, YNR031C, YGL248W, YOL081W, YOR…
GO:0030036	actin cytoskeleton organization and biogenesis	9.8736073352626e-07	1.38869301480487e-09	32	628	106	6603	0.00%	0.00	YNL243W, YNL020C, YER155C, YDR129C, YKL203C, YJR031C, YJL020C, YOR329C, YOR181W, YNL293W, YLR305C, YIR006C, YIL095W, YPL242C, YEL022W, YLR371W, YOR127W, YNL094W, YKL051W, YOR035C, YER093C, YPR154W, YNR031C, YNL271C, YGR268C, YHR023W, YLL021W, YBR059C, YGR070W, YJR125C, YLR337C, YDL161W
GO:0007165	signal transduction	1.05303165195675e-06	1.48105717574789e-09	44	628	178	6603	0.00%	0.00	YDL035C, YJL095W, YER155C, YKL203C, YLR305C, YIL113W, YIL002C, YHR030C, YLR371W, YDL138W, YOR127W, YKL051W, YJL005W, YCR073C, YLR425W, YBR097W, YOR134W, YBR140C, YER114C, YPL089C, YJR066W, YNL271C, YPL115C, YOL016C, YOR208W, YKL159C, YOL100W, YGR070W, YJL080C, YLR260W, YNL027W, YLR310C, YKL092C, YHR079C, YIL147C, YLR006C, YDR085C, YNR031C, YGL248W, YOL081W, YOR371C, YLL021W, YJL083W, YLR240W
GO:0030029	actin filament-based process	3.53894880614474e-06	4.97742448121622e-09	32	628	111	6603	0.00%	0.00	YNL243W, YNL020C, YER155C, YDR129C, YKL203C, YJR031C, YJL020C, YOR329C, YOR181W, YNL293W, YLR305C, YIR006C, YIL095W, YPL242C, YEL022W, YLR371W, YOR127W, YNL094W, YKL051W, YOR035C, YER093C, YPR154W, YNR031C, YNL271C, YGR268C, YHR023W, YLL021W, YBR059C, YGR070W, YJR125C, YLR337C, YDL161W
GO:0007242	intracellular signaling cascade	4.72948081420369e-06	6.65187174993487e-09	33	628	118	6603	0.00%	0.00	YJL095W, YER155C, YKL203C, YLR305C, YIL113W, YIL002C, YLR371W, YOR127W, YKL051W, YJL005W, YCR073C, YBR097W, YOR134W, YBR140C, YER114C, YJR066W, YNL271C, YPL115C, YOR208W, YKL159C, YOL100W, YGR070W, YLR260W, YLR310C, YNL027W, YKL092C, YHR079C, YNR031C, YGL248W, YOL081W, YLL021W, YLR240W, YJL083W
GO:0016192	vesicle-mediated transport	9.03501972328013e-06	1.27074820299299e-08	61	628	308	6603	0.00%	0.00	YNL243W, YDR122W, YIL048W, YDR129C, YKL203C, YOR329C, YOR181W, YNL293W, YIL002C, YMR237W, YEL022W, YOR036W, YLR371W, YLR342W, YPR095C, YKR031C, YAL002W, YNR006W, YDL126C, YBL106C, YMR183C, YDR170C, YLL040C, YAL048C, YHL019C, YDR486C, YKL129C, YDL234C, YER166W, YDL058W, YPL249C, YKR020W, YNL297C, YDR358W, YER008C, YBL037W, YBR214W, YBL047C, YNL272C, YDL195W, YLR337C, YJR033C, YDL161W, YNL020C, YAL…
GO:0000902	cell morphogenesis	2.12751690079416e-05	2.99228818677097e-08	51	628	243	6603	0.00%	0.00	YNL243W, YDL035C, YJL095W, YER155C, YDR129C, YKL203C, YOR181W, YLR371W, YOR127W, YHR102W, YMR238W, YGR041W, YJR092W, YER114C, YMR273C, YJR066W, YNL271C, YKL129C, YPL180W, YPL115C, YER166W, YJR059W, YKR020W, YER008C, YGR070W, YDR141C, YLR337C, YDL223C, YIR006C, YDR457W, YKL185W, YDR043C, YKL092C, YDL019C, YHR158C, YIL140W, YER093C, YLR332W, YDR085C, YIL129C, YMR316W, YDR420W, YOR030W, YLL021W, YJR…
GO:0009653	morphogenesis	2.12751690079416e-05	2.99228818677097e-08	51	628	243	6603	0.00%	0.00	YNL243W, YDL035C, YJL095W, YER155C, YDR129C, YKL203C, YOR181W, YLR371W, YOR127W, YHR102W, YMR238W, YGR041W, YJR092W, YER114C, YMR273C, YJR066W, YNL271C, YKL129C, YPL180W, YPL115C, YER166W, YJR059W, YKR020W, YER008C, YGR070W, YDR141C, YLR337C, YDL223C, YIR006C, YDR457W, YKL185W, YDR043C, YKL092C, YDL019C, YHR158C, YIL140W, YER093C, YLR332W, YDR085C, YIL129C, YMR316W, YDR420W, YOR030W, YLL021W, YJR…
GO:0048856	anatomical structure development	2.12751690079416e-05	2.99228818677097e-08	51	628	243	6603	0.00%	0.00	YNL243W, YDL035C, YJL095W, YER155C, YDR129C, YKL203C, YOR181W, YLR371W, YOR127W, YHR102W, YMR238W, YGR041W, YJR092W, YER114C, YMR273C, YJR066W, YNL271C, YKL129C, YPL180W, YPL115C, YER166W, YJR059W, YKR020W, YER008C, YGR070W, YDR141C, YLR337C, YDL223C, YIR006C, YDR457W, YKL185W, YDR043C, YKL092C, YDL019C, YHR158C, YIL140W, YER093C, YLR332W, YDR085C, YIL129C, YMR316W, YDR420W, YOR030W, YLL021W, YJR…
GO:0016051	carbohydrate biosynthesis	9.77503999005169e-05	1.37482981575973e-07	22	628	68	6603	0.00%	0.00	YIL017C, YBR218C, YMR311C, YGL227W, YLR258W, YDR255C, YGL062W, YDR221W, YMR237W, YDR074W, YEL011W, YKL104C, YLR342W, YOR336W, YEL058W, YMR261C, YKR058W, YDR420W, YML100W, YOL126C, YGR032W, YIL097W
GO:0051301	cell division	0.000119579087429347	1.68184370505411e-07	32	628	127	6603	0.00%	0.00	YNL243W, YNL020C, YER155C, YDR129C, YAR019C, YOR181W, YOL113W, YIR006C, YIL095W, YPL242C, YLR286C, YLR371W, YKL092C, YOR127W, YMR238W, YNR067C, YIL140W, YGR041W, YJR092W, YIL129C, YNL271C, YKL129C, YPL115C, YDR420W, YKR048C, YHR023W, YLL021W, YKR020W, YER008C, YNL192W, YGR070W, YLR337C
GO:0007275	development	0.000128741181997217	1.81070579461627e-07	71	628	407	6603	0.00%	0.00	YNL243W, YDL035C, YJL095W, YKL203C, YOR181W, YKR031C, YMR238W, YBR140C, YOR191W, YLL040C, YMR273C, YNL271C, YPL180W, YPL115C, YER166W, YKR020W, YEL060C, YER008C, YGR032W, YDR141C, YIR006C, YER093C, YPL022W, YDR420W, YJR147W, YNL294C, YDR227W, YCR093W, YDR093W, YDR129C, YER155C, YLR442C, YHR164C, YLR371W, YHR102W, YOR127W, YJL005W, YGR041W, YER114C, YJR092W, YJR066W, YKL129C, YJL074C, YJR059W, YDR…
GO:0044262	cellular carbohydrate metabolism	0.00015518427199816	2.18261985932714e-07	44	628	208	6603	0.00%	0.00	YMR105C, YMR311C, YGL227W, YLR258W, YGL062W, YPR026W, YDR221W, YMR237W, YEL011W, YBR020W, YLR286C, YKL104C, YNR001C, YLR342W, YOR336W, YOL032W, YMR261C, YKR058W, YIL125W, YPL075W, YJL155C, YDR028C, YOL126C, YGR032W, YIL097W, YHR047C, YIL017C, YBR218C, YDR255C, YDR074W, YJR096W, YDR043C, YPR160W, YAL017W, YHR079C, YGL179C, YEL058W, YLR345W, YDR420W, YCR005C, YML100W, YPR184W, YGR240C, YNL241C
GO:0006897	endocytosis	0.000284297286642562	3.99855536768723e-07	24	628	83	6603	0.00%	0.00	YNL243W, YNL020C, YAL026C, YDR129C, YKL203C, YOR329C, YOR181W, YIL002C, YIR006C, YIL095W, YDR069C, YLR371W, YLR342W, YDL019C, YKL129C, YER166W, YNL297C, YBR059C, YBR214W, YBL047C, YDR093W, YJR125C, YLR337C, YDL161W
GO:0005975	carbohydrate metabolism	0.000351197819155565	4.93949112736378e-07	46	628	228	6603	0.00%	0.00	YMR105C, YMR311C, YGL227W, YLR258W, YGL062W, YPR026W, YDR221W, YMR237W, YEL011W, YBR020W, YLR286C, YKL104C, YNR001C, YLR342W, YOR336W, YOL032W, YIL154C, YMR261C, YKR058W, YIL125W, YPL075W, YJL155C, YDR028C, YOL126C, YGR032W, YIL097W, YHR047C, YIL017C, YBR218C, YDR255C, YOR358W, YDR074W, YJR096W, YDR043C, YPR160W, YAL017W, YHR079C, YGL179C, YEL058W, YLR345W, YDR420W, YCR005C, YML100W, YPR184W, YGR…
GO:0050896	response to stimulus	0.000357180201084542	5.02363152017639e-07	98	628	639	6603	0.00%	0.00	YOR386W, YBR223C, YJL095W, YDR135C, YOR181W, YBR132C, YOR153W, YPR026W, YBR020W, YJR052W, YIR002C, YCR073C, YBR289W, YNL127W, YPR189W, YNL271C, YBL022C, YML057W, YIL117C, YMR167W, YLL026W, YOL004W, YEL060C, YJL144W, YLR138W, YOR018W, YBL005W, YPL242C, YLR260W, YDR074W, YJL108C, YHR079C, YPL240C, YDR314C, YPL022W, YDR055W, YNR031C, YNL250W, YPL167C, YNL262W, YCR093W, YDR227W, YGR281W, YNR047W, YBL…
GO:0016043	cell organization and biogenesis	0.000581163441132426	8.17388806093426e-07	218	628	1744	6603	0.00%	0.00	YDL035C, YNL139C, YJL095W, YBL079W, YKL203C, YOR181W, YLR305C, YIL113W, YMR237W, YMR238W, YKL051W, YAL051W, YBL069W, YBR289W, YGL039W, YDL126C, YBL106C, YMR183C, YHR099W, YMR053C, YER166W, YDL058W, YHR023W, YGR268C, YMR229C, YDR358W, YIL115C, YGR023W, YBL017C, YMR012W, YNL020C, YJL129C, YJL159W, YIL095W, YPL242C, YLR121C, YHL031C, YER093C, YDR055W, YLR194C, YJR147W, YNL294C, YLR039C, YDR093W, YAL…
GO:0006810	transport	0.000782396431814075	1.10041692238267e-06	132	628	947	6603	0.00%	0.00	YNL139C, YHL035C, YDR135C, YBL079W, Q0130, YKL203C, YOR181W, YOR153W, YMR237W, YBR020W, YPR095C, YBL069W, YDL126C, YBL106C, YMR183C, YOR011W, YDL234C, YER166W, YDL058W, YDR358W, YIL115C, YNL272C, YBL017C, YNL020C, YIL095W, YHL031C, YPL058C, YKL188C, YPR156C, YLR039C, YAL053W, YDR093W, YDR122W, YOR328W, YIL048W, YJR045C, YNR016C, YHL036W, YLR342W, YPR049C, YAL002W, YKL129C, YJR059W, YPL249C, YOL07…
GO:0051234	establishment of localization	0.00133479399286144	1.87734738799077e-06	133	628	965	6603	0.00%	0.00	YNL139C, YHL035C, YDR135C, YBL079W, Q0130, YKL203C, YOR181W, YOR153W, YMR237W, YBR020W, YPR095C, YBL069W, YDL126C, YBL106C, YMR183C, YOR011W, YDL234C, YER166W, YDL058W, YDR358W, YIL115C, YNL272C, YBL017C, YNL020C, YIL095W, YHL031C, YPL058C, YKL188C, YPR156C, YLR039C, YAL053W, YDR093W, YDR122W, YOR328W, YIL048W, YJR045C, YNR016C, YHL036W, YLR342W, YPR049C, YAL002W, YKL129C, YJR059W, YPL249C, YOL07…
GO:0007114	cell budding	0.00219492017677047	3.08708885621726e-06	22	628	80	6603	0.00%	0.00	YNL243W, YER155C, YDR129C, YOR181W, YIR006C, YLR371W, YKL092C, YOR127W, YMR238W, YIL140W, YJR092W, YIL129C, YNL271C, YKL129C, YPL115C, YKR048C, YKR020W, YLL021W, YER008C, YNL192W, YGR070W, YLR337C
GO:0019954	asexual reproduction	0.00219492017677047	3.08708885621726e-06	22	628	80	6603	0.00%	0.00	YNL243W, YER155C, YDR129C, YOR181W, YIR006C, YLR371W, YKL092C, YOR127W, YMR238W, YIL140W, YJR092W, YIL129C, YNL271C, YKL129C, YPL115C, YKR048C, YKR020W, YLL021W, YER008C, YNL192W, YGR070W, YLR337C
GO:0051179	localization	0.00452581976692902	6.36542864546979e-06	136	628	1014	6603	0.00%	0.00	YNL139C, YHL035C, YDR135C, YBL079W, Q0130, YKL203C, YOR181W, YOR153W, YMR237W, YBR020W, YPR095C, YBL069W, YDL126C, YBL106C, YMR183C, YOR011W, YDL234C, YER166W, YDL058W, YDR358W, YIL115C, YNL272C, YBL017C, YNL020C, YIL095W, YHL031C, YPL058C, YKL188C, YPR156C, YLR039C, YAL053W, YDR093W, YDR122W, YOR328W, YIL048W, YJR045C, YNR016C, YHL036W, YLR342W, YPR049C, YAL002W, YKL129C, YJR059W, YPL249C, YOL07…
GO:0031505	cell wall organization and biogenesis (sensu Fungi)	0.0135189393810112	1.90139794388343e-05	13	628	37	6603	0.16%	0.04	YJR066W, YPL180W, YDR420W, YLR194C, YNL294C, YMR237W, YKL104C, YLR342W, YMR238W, YLR121C, YGR032W, YOR336W, YAL053W
GO:0040007	growth	0.0137797894353382	1.93808571523744e-05	29	628	135	6603	0.15%	0.04	YDL035C, YER155C, YKL203C, YKL185W, YGL173C, YDR043C, YLR371W, YKL092C, YOR127W, YHR102W, YMR238W, YER093C, YDR486C, YIL129C, YJR066W, YNL271C, YMR316W, YPL180W, YPL115C, YOR030W, YKR048C, YLL021W, YKR020W, YJR147W, YNL294C, YGL045W, YCR093W, YHR186C, YGR070W
GO:0000910	cytokinesis	0.0229308182091323	3.22515024038429e-05	23	628	98	6603	0.22%	0.06	YNL243W, YNL020C, YDR129C, YAR019C, YOR181W, YOL113W, YIR006C, YIL095W, YPL242C, YLR286C, YKL092C, YNR067C, YIL140W, YGR041W, YJR092W, YNL271C, YKL129C, YDR420W, YHR023W, YLL021W, YER008C, YNL192W, YLR337C
GO:0007015	actin filament organization	0.0240524380296192	3.38290267645839e-05	17	628	61	6603	0.21%	0.06	YNL243W, YNL020C, YDR129C, YKL203C, YOR329C, YOR181W, YNL293W, YIL095W, YPL242C, YLR371W, YOR127W, YNL271C, YLL021W, YGR070W, YJR125C, YLR337C, YDL161W
GO:0007163	establishment and/or maintenance of cell polarity	0.0416710492341101	5.86090706527568e-05	25	628	115	6603	0.21%	0.06	YNL243W, YJL095W, YER155C, YDR129C, YOR181W, YIR006C, YLR371W, YKL092C, YOR127W, YDL019C, YIL140W, YGR041W, YER114C, YJR092W, YMR273C, YNL271C, YKL129C, YPL115C, YDR420W, YER166W, YLL021W, YER008C, YGR070W, YDR093W, YLR337C
GO:0030467	establishment and/or maintenance of cell polarity (sensu Fungi)	0.0416710492341101	5.86090706527568e-05	25	628	115	6603	0.20%	0.06	YNL243W, YJL095W, YER155C, YDR129C, YOR181W, YIR006C, YLR371W, YKL092C, YOR127W, YDL019C, YIL140W, YGR041W, YER114C, YJR092W, YMR273C, YNL271C, YKL129C, YPL115C, YDR420W, YER166W, YLL021W, YER008C, YGR070W, YDR093W, YLR337C
GO:0009628	response to abiotic stimulus	0.0470465732450673	6.61695826231608e-05	24	628	109	6603	0.19%	0.06	YDR129C, YJL144W, YOR181W, YLR138W, YBR132C, YPL242C, YLR260W, YDR043C, YPL240C, YCR073C, YIL147C, YBR182C, YLR006C, YLR332W, YBR086C, YNR031C, YBL022C, YKL129C, YNL271C, YCR032W, YOR208W, YKL020C, YBR016W, YLR337C
GO:0007010	cytoskeleton organization and biogenesis	0.0486175626391876	6.83791317006857e-05	39	628	218	6603	0.19%	0.06	YNL243W, YER155C, YDR129C, YKL203C, YOR329C, YOR181W, YNL293W, YLR305C, YJL042W, YEL022W, YLR371W, YOR127W, YKL051W, YNL271C, YGR268C, YHR023W, YJL019W, YGR070W, YNL172W, YLR337C, YDL161W, YNL020C, YJL020C, YJR031C, YIL095W, YIR006C, YPL242C, YNL094W, YOR035C, YDR150W, YLR102C, YER093C, YPR154W, YNR031C, YBL034C, YLL021W, YBR059C, YKR054C, YJR125C
terms relating to C
GOID	TERM	CORRECTED_PVALUE	UNCORRECTED_PVALUE	NUM_LIST_ANNOTATIONS	LIST_SIZE	TOTAL_NUM_ANNOTATIONS	POPULATION_SIZE	FDR_RATE	EXPECTED_FALSE_POSITIVES	ANNOTATED_GENES
GO:0005886	plasma membrane	2.86339397927449e-09	1.21846552309553e-11	60	628	255	6603	0.00%	0.00	YOR381W, YDR122W, YDL035C, YOR328W, YKL203C, YBR132C, YOR153W, YOL113W, YLR305C, YLR342W, YDL138W, YMR238W, YKL051W, YJL005W, YGR217W, YBL106C, YMR183C, YPL176C, YBR086C, YJR066W, YPL180W, YER166W, YJR059W, YPL249C, YOR273C, YOL109W, YBL037W, YGR032W, YGR023W, YDR046C, YJL129C, YLR138W, YOR018W, YIR006C, YBR295W, YLR310C, YDL012C, YGR055W, YLR121C, YBR108W, YDL019C, YGL008C, YIL147C, YIL140W, YLR…
GO:0016020	membrane	2.43244429500034e-06	1.03508267872355e-08	154	628	1070	6603	0.00%	0.00	YDL035C, YHL035C, YDR135C, YBL079W, Q0130, YKL203C, YOR153W, YOL113W, YLR305C, YLR286C, YMR238W, YKL051W, YBL069W, YDL126C, YBL106C, YMR183C, YOR011W, YER166W, YIL115C, YGR023W, YLR001C, YJL129C, YLR138W, YGR149W, YDL012C, YLR121C, YHL031C, YBR108W, YDR128W, YNL159C, YDR055W, YPL058C, YLR194C, YKL188C, YPR156C, YLR039C, YDR093W, YGR170W, YDR122W, YOR328W, YMR160W, YIL048W, YJR045C, YGR213C, YFR01…
GO:0030479	actin cortical patch	0.00026923076251152	1.14566281919796e-06	15	628	39	6603	0.00%	0.00	YNL243W, YNL020C, YDR129C, YKL129C, YJL020C, YOR329C, YOR181W, YIR006C, YIL095W, YLR342W, YNL094W, YBL047C, YJR125C, YDL161W, YLR337C
GO:0005933	bud	0.000316850232786614	1.34829886292176e-06	33	628	145	6603	0.00%	0.00	YCR030C, YAR019C, YNL293W, YHR030C, YLR371W, YHR102W, YER144C, YGR041W, YJR092W, YER114C, YBR086C, YMR273C, YNL271C, YOR014W, YPL249C, YHR023W, YNL087W, YER008C, YBL047C, YAL024C, YJL051W, YML072C, YKL185W, YLR414C, YPL242C, YDL019C, YDR150W, YHR158C, YIL140W, YIL129C, YNR031C, YLL021W, YBR059C
GO:0030863	cortical cytoskeleton	0.000396379347968621	1.68672062965371e-06	17	628	50	6603	0.00%	0.00	YNL243W, YNL020C, YDR129C, YJL020C, YOR329C, YOR181W, YIR006C, YIL095W, YLR342W, YNL094W, YKL129C, YNL271C, YBL047C, YGR032W, YJR125C, YLR337C, YDL161W
GO:0030864	cortical actin cytoskeleton	0.000396379347968621	1.68672062965371e-06	17	628	50	6603	0.00%	0.00	YNL243W, YNL020C, YDR129C, YJL020C, YOR329C, YOR181W, YIR006C, YIL095W, YLR342W, YNL094W, YKL129C, YNL271C, YBL047C, YGR032W, YJR125C, YLR337C, YDL161W
GO:0044459	plasma membrane part	0.000445447112684447	1.89551962844445e-06	19	628	61	6603	0.00%	0.00	YJL129C, YKL203C, YBR132C, YLR342W, YGR055W, YMR238W, YLR121C, YBR108W, YGL008C, YIL140W, YLR332W, YMR183C, YJR066W, YPL180W, YLR194C, YOL109W, YBL037W, YGR032W, YGR023W
GO:0015629	actin cytoskeleton	0.00111829490519645	4.75870172424021e-06	21	628	76	6603	0.00%	0.00	YNL243W, YNL020C, YIR003W, YDR129C, YJL020C, YOR329C, YOR181W, YIR006C, YIL095W, YPL242C, YLR342W, YNL094W, YJR092W, YNL271C, YKL129C, YHR023W, YBL047C, YGR032W, YJR125C, YDL161W, YLR337C
GO:0044448	cell cortex part	0.00112223481821853	4.7754673115682e-06	23	628	88	6603	0.00%	0.00	YNL243W, YNL020C, YDR129C, YJL020C, YOR329C, YOR181W, YIR006C, YIL095W, YPL242C, YLR342W, YNL094W, YIL140W, YJR092W, YNL271C, YKL129C, YHR023W, YLL021W, YER008C, YBL047C, YGR032W, YJR125C, YDL161W, YLR337C
GO:0044464	cell part	0.00187689666310763	7.98679431109629e-06	557	628	5460	6603	0.00%	0.00	YNL139C, YEL007W, YDR135C, YKL203C, YOR181W, YKL023W, YGR189C, YMR237W, YLR297W, YPR095C, YIR035C, YMR238W, YBL069W, YBR289W, YDL126C, YDL234C, YER166W, YML057W, YNL115C, YNL085W, YIL115C, YNL272C, YNL215W, YGR023W, YMR012W, YJL144W, YJL159W, YGL179C, YKL001C, YLR384C, YDR055W, YPL058C, YGL131C, YLR398C, YLL051C, YJR045C, YFR019W, YHL036W, YHR102W, YPR049C, YJL005W, YAL002W, YOL032W, YOR134W, YMR…
GO:0005623	cell	0.00196305875259747	8.35344150041478e-06	557	628	5461	6603	0.00%	0.00	YNL139C, YEL007W, YDR135C, YKL203C, YOR181W, YKL023W, YGR189C, YMR237W, YLR297W, YPR095C, YIR035C, YMR238W, YBL069W, YBR289W, YDL126C, YDL234C, YER166W, YML057W, YNL115C, YNL085W, YIL115C, YNL272C, YNL215W, YGR023W, YMR012W, YJL144W, YJL159W, YGL179C, YKL001C, YLR384C, YDR055W, YPL058C, YGL131C, YLR398C, YLL051C, YJR045C, YFR019W, YHL036W, YHR102W, YPR049C, YJL005W, YAL002W, YOL032W, YOR134W, YMR…
GO:0005938	cell cortex	0.00285593803836555	1.21529278228321e-05	24	628	99	6603	0.00%	0.00	YNL243W, YNL020C, YDR129C, YJL020C, YOR329C, YOR181W, YIR006C, YIL095W, YPL242C, YLR342W, YNL094W, YIL140W, YDR150W, YJR092W, YNL271C, YKL129C, YHR023W, YLL021W, YER008C, YBL047C, YGR032W, YJR125C, YDL161W, YLR337C
terms relating to F
GOID	TERM	CORRECTED_PVALUE	UNCORRECTED_PVALUE	NUM_LIST_ANNOTATIONS	LIST_SIZE	TOTAL_NUM_ANNOTATIONS	POPULATION_SIZE	FDR_RATE	EXPECTED_FALSE_POSITIVES	ANNOTATED_GENES
GO:0016820	hydrolase activity, acting on acid anhydrides, catalyzing transmembrane movement of substances	2.09527062425056e-07	7.61916590636567e-10	23	628	58	6603	0.00%	0.00	YOR328W, YHL035C, YAL026C, YIL048W, YDR135C, YOR153W, YBR295W, YMR162C, YDR406W, YGL006W, YGL008C, YDR270W, YOR011W, YER166W, YEL031W, YPL058C, YOL075C, YPL270W, YLL048C, YGL167C, YGR281W, YKL188C, YDR093W
GO:0042626	ATPase activity, coupled to transmembrane movement of substances	2.09527062425056e-07	7.61916590636567e-10	23	628	58	6603	0.00%	0.00	YOR328W, YHL035C, YAL026C, YIL048W, YDR135C, YOR153W, YBR295W, YMR162C, YDR406W, YGL006W, YGL008C, YDR270W, YOR011W, YER166W, YEL031W, YPL058C, YOL075C, YPL270W, YLL048C, YGL167C, YGR281W, YKL188C, YDR093W
GO:0043492	ATPase activity, coupled to movement of substances	2.09527062425056e-07	7.61916590636567e-10	23	628	58	6603	0.00%	0.00	YOR328W, YHL035C, YAL026C, YIL048W, YDR135C, YOR153W, YBR295W, YMR162C, YDR406W, YGL006W, YGL008C, YDR270W, YOR011W, YER166W, YEL031W, YPL058C, YOL075C, YPL270W, YLL048C, YGL167C, YGR281W, YKL188C, YDR093W
GO:0016773	phosphotransferase activity, alcohol group as acceptor	2.91884733036442e-07	1.06139902922342e-09	43	628	170	6603	0.00%	0.00	YPL150W, YDR122W, YJL095W, YAR019C, YOR267C, YKL203C, YKL161C, YOL113W, YLR305C, YFR019W, YJL141C, YHR030C, YDR283C, YBR020W, YDR127W, YCR073C, YDR247W, YBR097W, YJR066W, YOL016C, YMR104C, YJR059W, YOL100W, YJL165C, YBL088C, YGL021W, YNL020C, YKL171W, YCR091W, YIL095W, YAL017W, YHR079C, YGL179C, YIL147C, YLR133W, YKL001C, YLR345W, YNR031C, YGR240C, YBR059C, YNR047W, YLR240W, YBR136W
GO:0016887	ATPase activity	4.58977450464698e-07	1.66900891078072e-09	45	628	185	6603	0.00%	0.00	YOR328W, YHL035C, YIL048W, YJR045C, YDR135C, YPR019W, YOR153W, YNL329C, YPL082C, YMR162C, YHR164C, YDR406W, YGL006W, YJR052W, YDL126C, YOR191W, YOR011W, YER166W, YJL074C, YOL075C, YMR167W, YPL270W, YLL048C, YLL026W, YGL167C, YLR106C, YKL197C, YAL026C, YJR035W, YBR295W, YPL240C, YGL008C, YGR270W, YDR270W, YKL017C, YNL250W, YEL031W, YPL058C, YOR141C, YER172C, YGR281W, YGL150C, YKL188C, YBL075C, YDR…
GO:0004672	protein kinase activity	9.67805441342854e-07	3.51929251397402e-09	35	628	127	6603	0.00%	0.00	YPL150W, YDR122W, YJL095W, YAR019C, YOR267C, YKL203C, YKL161C, YOL113W, YJL141C, YHR030C, YDR283C, YCR073C, YDR247W, YBR097W, YJR066W, YOL016C, YMR104C, YJR059W, YOL100W, YJL165C, YBL088C, YGL021W, YKL171W, YNL020C, YCR091W, YIL095W, YAL017W, YHR079C, YGL179C, YIL147C, YNR031C, YBR059C, YLR240W, YNR047W, YBR136W
GO:0030695	GTPase regulator activity	1.01210926129124e-06	3.68039731378632e-09	25	628	72	6603	0.00%	0.00	YER155C, YJR031C, YGR100W, YNL293W, YLR310C, YEL022W, YLR371W, YKL092C, YPR095C, YOR127W, YLR425W, YGL164C, YOR134W, YBR140C, YDR170C, YJR053W, YDL234C, YPL115C, YPL249C, YOL081W, YNL297C, YAL024C, YNL272C, YGR070W, YLR039C
GO:0016301	kinase activity	1.03772180480579e-06	3.7735338356574e-09	46	628	196	6603	0.00%	0.00	YPL150W, YDR122W, YJL095W, YAR019C, YOR267C, YKL203C, YKL161C, YOL113W, YLR305C, YFR019W, YJL141C, YHR030C, YDR283C, YBR020W, YHR102W, YDR127W, YCR073C, YDR247W, YBR097W, YJR066W, YOL016C, YMR104C, YJR059W, YOL100W, YJL165C, YBL088C, YER069W, YGL021W, YNL020C, YKL171W, YCR091W, YIL095W, YLR260W, YAL017W, YHR079C, YGL179C, YIL147C, YLR133W, YKL001C, YLR345W, YNR031C, YGR240C, YBR059C, YNR047W, YLR…
GO:0042623	ATPase activity, coupled	2.35259391156697e-06	8.5548869511526e-09	34	628	125	6603	0.00%	0.00	YOR328W, YHL035C, YIL048W, YDR135C, YPR019W, YOR153W, YMR162C, YHR164C, YDR406W, YGL006W, YJR052W, YOR191W, YOR011W, YER166W, YOL075C, YPL270W, YLL048C, YLL026W, YGL167C, YAL026C, YJR035W, YBR295W, YGL008C, YPL240C, YDR270W, YKL017C, YEL031W, YER172C, YOR141C, YPL058C, YGR281W, YGL150C, YKL188C, YDR093W
GO:0005083	small GTPase regulator activity	4.40716450243338e-06	1.60260527361214e-08	19	628	47	6603	0.00%	0.00	YER155C, YJR031C, YGR100W, YNL293W, YLR310C, YEL022W, YLR371W, YKL092C, YPR095C, YOR127W, YLR425W, YOR134W, YBR140C, YDR170C, YDL234C, YPL115C, YPL249C, YOL081W, YGR070W
GO:0015662	ATPase activity, coupled to transmembrane movement of ions, phosphorylative mechanism	1.0941264801703e-05	3.97864174607382e-08	10	628	14	6603	0.00%	0.00	YAL026C, YIL048W, YER166W, YEL031W, YBR295W, YMR162C, YGL167C, YGL006W, YGL008C, YDR093W
GO:0005099	Ras GTPase activator activity	0.000109768292196273	3.99157426168265e-07	11	628	20	6603	0.00%	0.00	YBR140C, YER155C, YDL234C, YPL115C, YGR100W, YPL249C, YOL081W, YNL293W, YKL092C, YOR127W, YOR134W
GO:0004871	signal transducer activity	0.000218734134100433	7.95396851274302e-07	19	628	58	6603	0.00%	0.00	YDL035C, YJL095W, YER155C, YHR030C, YLR371W, YKL092C, YDL138W, YOR127W, YCR073C, YIL147C, YLR006C, YOR134W, YLR332W, YPL176C, YDR085C, YNR031C, YPL115C, YOR371C, YGR070W
GO:0030234	enzyme regulator activity	0.000374892474438721	1.36324536159535e-06	38	628	179	6603	0.00%	0.00	YER155C, YMR311C, YJR045C, YGR100W, YNL293W, YEL022W, YLR371W, YPR095C, YOR127W, YLR425W, YGL164C, YOR134W, YMR261C, YJR053W, YBR140C, YDR170C, YDL234C, YPL115C, YOR027W, YPL249C, YKL159C, YNL297C, YDR028C, YAL024C, YNL272C, YAL031C, YGR070W, YGR233C, YJR031C, YHR138C, YLR310C, YKL092C, YLR006C, YML100W, YOL081W, YOR371C, YFL007W, YLR039C
GO:0017111	nucleoside-triphosphatase activity	0.00088016654277254	3.20060561008196e-06	46	628	243	6603	0.00%	0.00	YOR328W, YHL035C, YIL048W, YJR045C, YDR135C, YPR019W, YOR153W, YNL329C, YPL082C, YMR162C, YHR164C, YDR406W, YGL006W, YJR052W, YDL126C, YOR191W, YAL048C, YOR011W, YER166W, YJL074C, YOL075C, YMR167W, YPL270W, YLL048C, YLL026W, YGL167C, YLR106C, YKL197C, YAL026C, YJR035W, YBR295W, YPL240C, YGL008C, YGR270W, YDR270W, YKL017C, YNL250W, YEL031W, YPL058C, YOR141C, YER172C, YGR281W, YGL150C, YKL188C, YBL…
GO:0003824	catalytic activity	0.000951507373311935	3.4600268120434e-06	236	628	1952	6603	0.00%	0.00	YOR386W, YBR223C, YHL035C, YJL095W, YDR135C, YPR019W, YKL203C, YGR184C, YOR153W, YOL113W, YLR305C, YIL113W, YDR221W, YEL011W, YBR020W, YLR286C, YGL251C, YAL061W, YMR238W, YIR002C, YGL039W, YDL126C, YIL125W, YIR039C, YOR011W, YHR099W, YBL076C, YBL022C, YOR014W, YER166W, YMR104C, YML057W, YML059C, YNL085W, YER069W, YNL020C, YIL095W, YLR260W, YDR074W, YJR109C, YPL240C, YLR121C, YGL179C, YPL022W, YKL…
GO:0035251	UDP-glucosyltransferase activity	0.00147221905495951	5.35352383621639e-06	8	628	13	6603	0.00%	0.00	YKR058W, YLR258W, YML100W, YLR189C, YLR342W, YGR032W, YOR336W, YMR261C
GO:0005085	guanyl-nucleotide exchange factor activity	0.00234938809937261	8.54322945226403e-06	12	628	30	6603	0.00%	0.00	YDR170C, YJR031C, YNL297C, YEL022W, YLR310C, YLR371W, YPR095C, YAL024C, YNL272C, YGR070W, YLR425W, YLR039C
GO:0005096	GTPase activator activity	0.00350540429894273	1.27469247234281e-05	12	628	31	6603	0.00%	0.00	YJR053W, YBR140C, YER155C, YDL234C, YPL115C, YGR100W, YPL249C, YOL081W, YNL293W, YKL092C, YOR127W, YOR134W
GO:0016462	pyrophosphatase activity	0.0038646655042911	1.40533291065131e-05	47	628	264	6603	0.00%	0.00	YOR328W, YHL035C, YIL048W, YJR045C, YDR135C, YPR019W, YOR153W, YNL329C, YPL082C, YMR162C, YHR164C, YDR406W, YGL006W, YJR052W, YDL126C, YOR191W, YAL048C, YOR011W, YER166W, YJL074C, YOL075C, YMR167W, YPL270W, YLL048C, YLL026W, YGL167C, YLR106C, YKL197C, YAL026C, YJR035W, YBR295W, YPL240C, YGL008C, YGR270W, YDR270W, YKL017C, YCL030C, YNL250W, YEL031W, YPL058C, YOR141C, YER172C, YGR281W, YGL150C, YKL…
GO:0016817	hydrolase activity, acting on acid anhydrides	0.0038646655042911	1.40533291065131e-05	47	628	264	6603	0.00%	0.00	YOR328W, YHL035C, YIL048W, YJR045C, YDR135C, YPR019W, YOR153W, YNL329C, YPL082C, YMR162C, YHR164C, YDR406W, YGL006W, YJR052W, YDL126C, YOR191W, YAL048C, YOR011W, YER166W, YJL074C, YOL075C, YMR167W, YPL270W, YLL048C, YLL026W, YGL167C, YLR106C, YKL197C, YAL026C, YJR035W, YBR295W, YPL240C, YGL008C, YGR270W, YDR270W, YKL017C, YCL030C, YNL250W, YEL031W, YPL058C, YOR141C, YER172C, YGR281W, YGL150C, YKL…
GO:0016818	hydrolase activity, acting on acid anhydrides, in phosphorus-containing anhydrides	0.0038646655042911	1.40533291065131e-05	47	628	264	6603	0.00%	0.00	YOR328W, YHL035C, YIL048W, YJR045C, YDR135C, YPR019W, YOR153W, YNL329C, YPL082C, YMR162C, YHR164C, YDR406W, YGL006W, YJR052W, YDL126C, YOR191W, YAL048C, YOR011W, YER166W, YJL074C, YOL075C, YMR167W, YPL270W, YLL048C, YLL026W, YGL167C, YLR106C, YKL197C, YAL026C, YJR035W, YBR295W, YPL240C, YGL008C, YGR270W, YDR270W, YKL017C, YCL030C, YNL250W, YEL031W, YPL058C, YOR141C, YER172C, YGR281W, YGL150C, YKL…
GO:0046527	glucosyltransferase activity	0.00618871833083531	2.25044302939466e-05	8	628	15	6603	0.00%	0.00	YKR058W, YLR258W, YML100W, YLR189C, YLR342W, YGR032W, YOR336W, YMR261C
GO:0042625	ATPase activity, coupled to transmembrane movement of ions	0.0101490312714235	3.69055682597217e-05	11	628	29	6603	0.00%	0.00	YDR270W, YAL026C, YIL048W, YER166W, YEL031W, YBR295W, YMR162C, YGL167C, YGL006W, YGL008C, YDR093W
GO:0016885	ligase activity, forming carbon-carbon bonds	0.0223071323193649	8.11168447976904e-05	4	628	4	6603	0.08%	0.02	YMR207C, YBR218C, YGL062W, YNR016C
GO:0016787	hydrolase activity	0.0352661839582133	0.000128240668938958	103	628	771	6603	0.08%	0.02	YBR223C, YHL035C, YDR135C, YPR019W, YOR153W, YIL113W, YIL002C, YPR026W, YDR221W, YOR219C, YLR286C, YDR406W, YKR031C, YGL006W, YER144C, YMR238W, YJR052W, YDR242W, YDL126C, YOR191W, YIR039C, YDR436W, YOR011W, YBL022C, YOR014W, YER166W, YML057W, YMR167W, YML059C, YLL048C, YLL026W, YOL155C, YOL004W, YGL167C, YEL060C, YNL085W, YKL197C, YJR107W, YHR047C, YAL026C, YBR295W, YDR074W, YHR079C, YPL240C, YLR…
GO:0015399	primary active transporter activity	0.0416200387675509	0.000151345595518367	10	628	28	6603	0.15%	0.04	YAL026C, YIL048W, YER166W, YEL031W, YBR295W, YMR162C, YGL167C, YGL006W, YGL008C, YDR093W
GO:0015405	P-P-bond-hydrolysis-driven transporter activity	0.0416200387675509	0.000151345595518367	10	628	28	6603	0.14%	0.04	YAL026C, YIL048W, YER166W, YEL031W, YBR295W, YMR162C, YGL167C, YGL006W, YGL008C, YDR093W
underexpressed: underexpressed to p <= 0.01 according to DESeq
genes	YAL033W,YAL036C,YAL039C,YAL059W,YAR002C-A,YBL001C,YBL016W,YBL018C,YBL028C,YBL038W,YBL039C,YBL040C,YBL045C,YBL064C,YBL068W,YBL072C,YBL087C,YBL090W,YBL099W,YBR010W,YBR028C,YBR032W,YBR034C,YBR050C,YBR057C,YBR058C-A,YBR069C,YBR072W,YBR088C,YBR089C-A,YBR093C,YBR105C,YBR114W,YBR126W-B,YBR141C,YBR157C,YBR191W,YBR233W,YBR233W-A,YBR238C,YBR255C-A,YBR262C,YBR267W,YBR297W,YBR298C,YCL001W,YCL002C,YCL036W,YCL…
terms relating to P
GOID	TERM	CORRECTED_PVALUE	UNCORRECTED_PVALUE	NUM_LIST_ANNOTATIONS	LIST_SIZE	TOTAL_NUM_ANNOTATIONS	POPULATION_SIZE	FDR_RATE	EXPECTED_FALSE_POSITIVES	ANNOTATED_GENES
GO:0007046	ribosome biogenesis	3.6434767268854e-19	6.49461092136436e-22	58	450	206	6603	0.00%	0.00	YKR024C, YOL121C, YCR018C, YBR267W, YJL069C, YDR361C, YNL282W, YHR072W-A, YER133W, YMR239C, YPR016C, YGL246C, YPR143W, YNR053C, YHR052W, YPR137W, YOR272W, YMR093W, YLR186W, YHR069C, YOR078W, YDL111C, YOL080C, YHR169W, YDR398W, YHR196W, YAL059W, YDL031W, YNL112W, YOL010W, YPL093W, YBL018C, YER126C, YCL054W, YAL033W, YHR148W, YEL026W, YNL002C, YGL030W, YGR159C, YOR287C, YDR021W, YLR223C, YOR294W, Y…
GO:0007028	cytoplasm organization and biogenesis	5.62521231009387e-18	1.00271164172796e-20	62	450	245	6603	0.00%	0.00	YKR024C, YCR072C, YOL121C, YCR018C, YBR267W, YJL069C, YDR361C, YIR012W, YNL282W, YHR072W-A, YER133W, YMR239C, YPR016C, YGL246C, YPR143W, YNR053C, YHR052W, YPR137W, YOR272W, YMR093W, YLR186W, YHR069C, YOR078W, YDL111C, YOL080C, YHR169W, YDR398W, YHR196W, YAL059W, YDL031W, YNL112W, YOL010W, YPL093W, YBL018C, YER126C, YML024W, YCL054W, YAL033W, YHR148W, YEL026W, YNL002C, YGL030W, YGR159C, YOR287C, Y…
GO:0042254	ribosome biogenesis and assembly	5.62521231009387e-18	1.00271164172796e-20	62	450	245	6603	0.00%	0.00	YKR024C, YCR072C, YOL121C, YCR018C, YBR267W, YJL069C, YDR361C, YIR012W, YNL282W, YHR072W-A, YER133W, YMR239C, YPR016C, YGL246C, YPR143W, YNR053C, YHR052W, YPR137W, YOR272W, YMR093W, YLR186W, YHR069C, YOR078W, YDL111C, YOL080C, YHR169W, YDR398W, YHR196W, YAL059W, YDL031W, YNL112W, YOL010W, YPL093W, YBL018C, YER126C, YML024W, YCL054W, YAL033W, YHR148W, YEL026W, YNL002C, YGL030W, YGR159C, YOR287C, Y…
GO:0006364	rRNA processing	6.79349793533884e-17	1.21096219881263e-19	50	450	172	6603	0.00%	0.00	YKR024C, YOL121C, YCR018C, YJL069C, YNL282W, YHR072W-A, YER133W, YMR239C, YPR016C, YGL246C, YPR143W, YPR137W, YMR093W, YLR186W, YHR069C, YOR078W, YDL111C, YOL080C, YHR169W, YDR398W, YHR196W, YDL031W, YNL112W, YOL010W, YBL018C, YCL054W, YAL033W, YHR148W, YEL026W, YGL030W, YGR159C, YNL002C, YOR287C, YDR021W, YLR223C, YOR294W, YOR004W, YNL207W, YDR449C, YKL099C, YOR119C, YER127W, YNL075W, YGR251W, Y…
GO:0006119	oxidative phosphorylation	6.06730085689224e-14	1.08151530425887e-16	24	450	46	6603	0.00%	0.00	YDR377W, YJR121W, YPL078C, YGR183C, YKL016C, YBL099W, YHR051W, YNL052W, YDR322C-A, YJL166W, YDL181W, YDR298C, YLR395C, YDL004W, YEL024W, YMR256C, YML081C-A, YOR065W, YPR020W, YPR191W, YDR529C, YGL187C, YHR001W-A, YKL141W
GO:0006396	RNA processing	1.14814577804873e-10	2.046605664971e-13	64	450	357	6603	0.00%	0.00	YKR024C, YOL121C, YER146W, YCR018C, YJL069C, YDL209C, YPL178W, YNL282W, YHR072W-A, YER133W, YMR239C, YPR016C, YLR107W, YDL006W, YGR074W, YGL246C, YPR143W, YNL147W, YPR137W, YMR093W, YLR186W, YHR069C, YDR378C, YOR078W, YDL111C, YOL080C, YHR169W, YDR398W, YHR196W, YDL031W, YNL112W, YOL010W, YBL018C, YDR195W, YCL054W, YAL033W, YHR148W, YML091C, YEL026W, YNL002C, YGL030W, YGR159C, YOR287C, YLR223C, Y…
GO:0016072	rRNA metabolism	4.04567512205601e-10	7.21154210705171e-13	51	450	253	6603	0.00%	0.00	YKR024C, YOL121C, YCR018C, YJL069C, YNL282W, YHR072W-A, YER133W, YMR239C, YPR016C, YGL246C, YPR143W, YPR137W, YMR093W, YLR186W, YHR069C, YOR078W, YDL111C, YOL080C, YHR169W, YDR398W, YHR196W, YDL031W, YNL112W, YOL010W, YBL018C, YCL054W, YAL033W, YHR148W, YEL026W, YGL030W, YGR159C, YNL002C, YOR287C, YDR021W, YLR223C, YOR294W, YOR004W, YNL207W, YDR449C, YKL099C, YOR119C, YER127W, YNL075W, YGR251W, Y…
GO:0006091	generation of precursor metabolites and energy	2.1876247895841e-07	3.89950942884867e-10	44	450	235	6603	0.00%	0.00	YPL201C, YNL111C, YBR105C, YGR183C, YDR175C, YBL099W, YHR051W, YGL191W, YER133W, YGL169W, YDL181W, YOL136C, YBL045C, YLR395C, YDL004W, YMR256C, YML081C-A, YMR267W, YML129C, YNL199C, YGL187C, YHR001W-A, YKL141W, YKL093W, YDR377W, YER062C, YJR121W, YPL078C, YKL016C, YKL085W, YOR095C, YNL052W, YDR322C-A, YJL166W, YDR298C, YEL024W, YJR048W, YML110C, YOR065W, YFR053C, YPR020W, YPR191W, YDR529C, YPR100W
GO:0009199	ribonucleoside triphosphate metabolism	4.04778368984585e-07	7.21530069491239e-10	13	450	24	6603	0.00%	0.00	YDR377W, YDR298C, YJR121W, YDL004W, YPL078C, YML081C-A, YKL016C, YBL099W, YBL039C, YPR020W, YLR432W, YDR322C-A, YDL181W
GO:0009201	ribonucleoside triphosphate biosynthesis	4.04778368984585e-07	7.21530069491239e-10	13	450	24	6603	0.00%	0.00	YDR377W, YDR298C, YJR121W, YDL004W, YPL078C, YML081C-A, YKL016C, YBL099W, YBL039C, YPR020W, YLR432W, YDR322C-A, YDL181W
GO:0006118	electron transport	4.70293147892984e-07	8.3831220658286e-10	15	450	33	6603	0.00%	0.00	YNL111C, YLR395C, YEL024W, YJR048W, YGR183C, YMR256C, YOR065W, YHR051W, YPR191W, YNL052W, YDR529C, YGL187C, YHR001W-A, YKL141W, YJL166W
GO:0042773	ATP synthesis coupled electron transport	7.91481832398022e-07	1.41084105596795e-09	13	450	25	6603	0.00%	0.00	YLR395C, YEL024W, YGR183C, YMR256C, YOR065W, YHR051W, YPR191W, YNL052W, YDR529C, YGL187C, YHR001W-A, YJL166W, YKL141W
GO:0042775	ATP synthesis coupled electron transport (sensu Eukaryota)	7.91481832398022e-07	1.41084105596795e-09	13	450	25	6603	0.00%	0.00	YLR395C, YEL024W, YGR183C, YMR256C, YOR065W, YHR051W, YPR191W, YNL052W, YDR529C, YGL187C, YHR001W-A, YJL166W, YKL141W
GO:0009142	nucleoside triphosphate biosynthesis	1.48573831928801e-06	2.64837490069164e-09	13	450	26	6603	0.00%	0.00	YDR377W, YDR298C, YJR121W, YDL004W, YPL078C, YML081C-A, YKL016C, YBL099W, YBL039C, YPR020W, YLR432W, YDR322C-A, YDL181W
GO:0009144	purine nucleoside triphosphate metabolism	1.68571033759421e-06	3.00483126130876e-09	12	450	22	6603	0.00%	0.00	YDR377W, YDR298C, YJR121W, YDL004W, YPL078C, YML081C-A, YKL016C, YBL099W, YPR020W, YLR432W, YDR322C-A, YDL181W
GO:0009145	purine nucleoside triphosphate biosynthesis	1.68571033759421e-06	3.00483126130876e-09	12	450	22	6603	0.00%	0.00	YDR377W, YDR298C, YJR121W, YDL004W, YPL078C, YML081C-A, YKL016C, YBL099W, YPR020W, YLR432W, YDR322C-A, YDL181W
GO:0009205	purine ribonucleoside triphosphate metabolism	1.68571033759421e-06	3.00483126130876e-09	12	450	22	6603	0.00%	0.00	YDR377W, YDR298C, YJR121W, YDL004W, YPL078C, YML081C-A, YKL016C, YBL099W, YPR020W, YLR432W, YDR322C-A, YDL181W
GO:0009206	purine ribonucleoside triphosphate biosynthesis	1.68571033759421e-06	3.00483126130876e-09	12	450	22	6603	0.00%	0.00	YDR377W, YDR298C, YJR121W, YDL004W, YPL078C, YML081C-A, YKL016C, YBL099W, YPR020W, YLR432W, YDR322C-A, YDL181W
GO:0009141	nucleoside triphosphate metabolism	4.71202293340139e-06	8.39932786702565e-09	13	450	28	6603	0.00%	0.00	YDR377W, YDR298C, YJR121W, YDL004W, YPL078C, YML081C-A, YKL016C, YBL099W, YBL039C, YPR020W, YLR432W, YDR322C-A, YDL181W
GO:0006818	hydrogen transport	6.21327628179674e-06	1.10753587910815e-08	12	450	24	6603	0.00%	0.00	YDR377W, YDR298C, YJR121W, YDL004W, YPL078C, YML081C-A, YKL016C, YEL027W, YBL099W, YPR020W, YDR322C-A, YDL181W
GO:0015992	proton transport	6.21327628179674e-06	1.10753587910815e-08	12	450	24	6603	0.00%	0.00	YDR377W, YDR298C, YJR121W, YDL004W, YPL078C, YML081C-A, YKL016C, YEL027W, YBL099W, YPR020W, YDR322C-A, YDL181W
GO:0030490	processing of 20S pre-rRNA	6.57217980218077e-06	1.17151155119087e-08	16	450	44	6603	0.00%	0.00	YHR148W, YEL026W, YOR287C, YDR449C, YNL207W, YOR004W, YKL099C, YMR093W, YOR119C, YPR137W, YNL075W, YOR078W, YDR398W, YHR196W, YCR031C, YLL011W
GO:0006753	nucleoside phosphate metabolism	7.02428108615316e-06	1.25210001535707e-08	11	450	20	6603	0.00%	0.00	YDR377W, YDR298C, YJR121W, YDL004W, YPL078C, YML081C-A, YKL016C, YBL099W, YPR020W, YDR322C-A, YDL181W
GO:0006754	ATP biosynthesis	7.02428108615316e-06	1.25210001535707e-08	11	450	20	6603	0.00%	0.00	YDR377W, YDR298C, YJR121W, YDL004W, YPL078C, YML081C-A, YKL016C, YBL099W, YPR020W, YDR322C-A, YDL181W
GO:0015985	energy coupled proton transport, down electrochemical gradient	7.02428108615316e-06	1.25210001535707e-08	11	450	20	6603	0.00%	0.00	YDR377W, YDR298C, YJR121W, YDL004W, YPL078C, YML081C-A, YKL016C, YBL099W, YPR020W, YDR322C-A, YDL181W
GO:0015986	ATP synthesis coupled proton transport	7.02428108615316e-06	1.25210001535707e-08	11	450	20	6603	0.00%	0.00	YDR377W, YDR298C, YJR121W, YDL004W, YPL078C, YML081C-A, YKL016C, YBL099W, YPR020W, YDR322C-A, YDL181W
GO:0046034	ATP metabolism	7.02428108615316e-06	1.25210001535707e-08	11	450	20	6603	0.00%	0.00	YDR377W, YDR298C, YJR121W, YDL004W, YPL078C, YML081C-A, YKL016C, YBL099W, YPR020W, YDR322C-A, YDL181W
GO:0009260	ribonucleotide biosynthesis	1.16771926437559e-05	2.08149601492975e-08	15	450	40	6603	0.00%	0.00	YDR377W, YDR298C, YJR121W, YDL004W, YPL078C, YML081C-A, YKL016C, YBL099W, YBL039C, YPR020W, YLR432W, YBL068W, YML022W, YDR322C-A, YDL181W
GO:0009259	ribonucleotide metabolism	2.52196108070418e-05	4.4954742971554e-08	15	450	42	6603	0.00%	0.00	YDR377W, YDR298C, YJR121W, YDL004W, YPL078C, YML081C-A, YKL016C, YBL099W, YBL039C, YPR020W, YLR432W, YBL068W, YML022W, YDR322C-A, YDL181W
GO:0006365	35S primary transcript processing	2.62291846631878e-05	4.67543398630799e-08	21	450	80	6603	0.00%	0.00	YNL112W, YKR024C, YOL010W, YJL069C, YHR148W, YHR072W-A, YER133W, YMR239C, YDR021W, YOR004W, YPR137W, YER127W, YLR186W, YNL075W, YGR251W, YHR069C, YDL111C, YNL232W, YHR169W, YDL031W, YLL011W
GO:0009152	purine ribonucleotide biosynthesis	4.54069161208171e-05	8.09392444221338e-08	14	450	38	6603	0.00%	0.00	YDR377W, YDR298C, YJR121W, YDL004W, YPL078C, YML081C-A, YKL016C, YBL099W, YPR020W, YLR432W, YBL068W, YML022W, YDR322C-A, YDL181W
GO:0016070	RNA metabolism	4.96630308716668e-05	8.85259017320263e-08	110	450	1008	6603	0.00%	0.00	YLR363C, YPR009W, YHR143W-A, YCR018C, YJL069C, YDL209C, YDL042C, YBR297W, YNL248C, YML080W, YIL056W, YJR063W, YPR143W, YNL062C, YOL124C, YKL058W, YHR069C, YOR078W, YMR182C, YJL125C, YDL111C, YOL080C, YNL199C, YBR050C, YDL031W, YBL018C, YBR089C-A, YDR195W, YPR008W, YAL033W, YHR070W, YEL026W, YNL002C, YGL030W, YLR223C, YDR021W, YKL125W, YOR294W, YHR167W, YLR405W, YDR440W, YOR119C, YER127W, YNL075W,…
GO:0006139	nucleobase, nucleoside, nucleotide and nucleic acid metabolism	6.0385847559565e-05	1.07639656968922e-07	148	450	1487	6603	0.00%	0.00	YLR033W, YLR363C, YPR009W, YJL069C, YDL042C, YBR297W, YML080W, YBR057C, YDR225W, YJR063W, YDL004W, YNL062C, YNL141W, YOL080C, YNL199C, YBR050C, YLR154C, YJR025C, YDR377W, YKL109W, YHR070W, YDR448W, YHR167W, YLR405W, YNL251C, YBL039C, YMR059W, YKR024C, YOL121C, YLR007W, YKR099W, YJL035C, YOR338W, YPL178W, YNL282W, YER133W, YMR239C, YPR016C, YPL254W, YLR107W, YDL006W, YGL246C, YGR074W, YLR226W, YNL…
GO:0051188	cofactor biosynthesis	8.41176552613905e-05	1.49942344494457e-07	20	450	78	6603	0.00%	0.00	YDR377W, YOR143C, YJR121W, YPL078C, YKL016C, YBL099W, YDR322C-A, YDL181W, YLR146C, YGL040C, YDR298C, YDL004W, YDL205C, YML110C, YML081C-A, YPR020W, YDR044W, YNR041C, YPL172C, YJR025C
GO:0009150	purine ribonucleotide metabolism	9.59877430879893e-05	1.71101146324402e-07	14	450	40	6603	0.00%	0.00	YDR377W, YDR298C, YJR121W, YDL004W, YPL078C, YML081C-A, YKL016C, YBL099W, YPR020W, YLR432W, YBL068W, YML022W, YDR322C-A, YDL181W
GO:0006163	purine nucleotide metabolism	0.000101404892668435	1.80757384435714e-07	15	450	46	6603	0.00%	0.00	YDR377W, YDR298C, YJR121W, YDL004W, YPL078C, YML081C-A, YDR399W, YKL016C, YBL099W, YPR020W, YLR432W, YBL068W, YML022W, YDR322C-A, YDL181W
GO:0006122	mitochondrial electron transport, ubiquinol to cytochrome c	0.000116949406834108	2.08465965836199e-07	7	450	9	6603	0.00%	0.00	YPR191W, YEL024W, YDR529C, YGR183C, YHR001W-A, YOR065W, YJL166W
GO:0015672	monovalent inorganic cation transport	0.00013614078986328	2.4267520474738e-07	12	450	30	6603	0.00%	0.00	YDR377W, YDR298C, YJR121W, YDL004W, YPL078C, YML081C-A, YKL016C, YEL027W, YBL099W, YPR020W, YDR322C-A, YDL181W
GO:0006164	purine nucleotide biosynthesis	0.000136800099655284	2.43850445018332e-07	14	450	41	6603	0.00%	0.00	YDR377W, YDR298C, YJR121W, YDL004W, YPL078C, YML081C-A, YKL016C, YBL099W, YPR020W, YLR432W, YBL068W, YML022W, YDR322C-A, YDL181W
GO:0006793	phosphorus metabolism	0.000239439199930483	4.26807843013339e-07	34	450	199	6603	0.00%	0.00	YGR183C, YBL099W, YHR051W, YER133W, YDL006W, YDL181W, YLR395C, YDL004W, YMR256C, YML081C-A, YGL187C, YHR001W-A, YKL141W, YDR377W, YJR121W, YPL078C, YKL016C, YDR017C, YBL016W, YPR073C, YNL052W, YPL179W, YDR322C-A, YER075C, YJL166W, YDR298C, YIL035C, YEL024W, YOR065W, YPR020W, YPR191W, YDR529C, YDR075W, YBR093C
GO:0006796	phosphate metabolism	0.000239439199930483	4.26807843013339e-07	34	450	199	6603	0.00%	0.00	YGR183C, YBL099W, YHR051W, YER133W, YDL006W, YDL181W, YLR395C, YDL004W, YMR256C, YML081C-A, YGL187C, YHR001W-A, YKL141W, YDR377W, YJR121W, YPL078C, YKL016C, YDR017C, YBL016W, YPR073C, YNL052W, YPL179W, YDR322C-A, YER075C, YJL166W, YDR298C, YIL035C, YEL024W, YOR065W, YPR020W, YPR191W, YDR529C, YDR075W, YBR093C
GO:0009165	nucleotide biosynthesis	0.000305626247991305	5.44788320840116e-07	16	450	56	6603	0.00%	0.00	YDR377W, YDR298C, YJR121W, YDL004W, YPL078C, YML081C-A, YKL016C, YBL099W, YBL039C, YPR020W, YLR432W, YBL068W, YML022W, YDR322C-A, YDL181W, YJR025C
GO:XXXXXXX	unannotated	0.00042451717815424	7.56715112574403e-07	45	450	310	6603	0.00%	0.00	YLR325C, YNL069C, YMR194W, YBL087C, YNL022C, YGR027C, YER117W, YGR283C, YPL013C, YHL001W, YHL015W, YDR500C, YNL301C, YLR388W, YIL018W, YDL061C, YBR238C, YFR049W, YBL028C, YKL180W, YOR167C, YER050C, YJL136C, YJR101W, YGR084C, YGR076C, YOR293W, YBL072C, YPL143W, YGR215W, YPL249C-A, YHR147C, YAL036C, YFR031C-A, YNL185C, YML009C, YPR043W, YKL138C, YMR024W, YBL038W, YER007C-A, YOR021C, YKL156W, YBR191…
GO:0009060	aerobic respiration	0.00186547978285654	3.32527590527012e-06	18	450	78	6603	0.00%	0.00	YGR183C, YDR175C, YKL085W, YGL191W, YJL166W, YGL169W, YBL045C, YEL024W, YML110C, YMR267W, YML129C, YPR191W, YDR529C, YGL187C, YHR001W-A, YKL141W, YPR100W, YKL093W
GO:0009108	coenzyme biosynthesis	0.002681746616595	4.78029699927807e-06	16	450	65	6603	0.00%	0.00	YDR377W, YDR298C, YOR143C, YJR121W, YDL004W, YPL078C, YML110C, YML081C-A, YKL016C, YBL099W, YPR020W, YNR041C, YDR322C-A, YDL181W, YLR146C, YJR025C
GO:0016310	phosphorylation	0.00335361483477978	5.97792305664845e-06	26	450	148	6603	0.00%	0.00	YDR377W, YJR121W, YPL078C, YGR183C, YKL016C, YBL099W, YHR051W, YBL016W, YNL052W, YDR322C-A, YJL166W, YDL181W, YDR298C, YLR395C, YDL004W, YIL035C, YEL024W, YMR256C, YML081C-A, YOR065W, YPR020W, YPR191W, YDR529C, YGL187C, YHR001W-A, YKL141W
GO:0045333	cellular respiration	0.00476595655842666	8.49546623605466e-06	18	450	83	6603	0.00%	0.00	YGR183C, YDR175C, YKL085W, YGL191W, YJL166W, YGL169W, YBL045C, YEL024W, YML110C, YMR267W, YML129C, YPR191W, YDR529C, YGL187C, YHR001W-A, YKL141W, YPR100W, YKL093W
GO:0051186	cofactor metabolism	0.00546096397296601	9.73433863273799e-06	27	450	161	6603	0.00%	0.00	YDR377W, YOR143C, YJR121W, YPL078C, YGR183C, YKL016C, YBL099W, YKL085W, YOR095C, YDR322C-A, YIL056W, YDL181W, YLR146C, YGR286C, YGL040C, YDR298C, YDL004W, YML110C, YDL205C, YML081C-A, YPR020W, YNR041C, YDR044W, YIL155C, YKL141W, YPL172C, YJR025C
GO:0006752	group transfer coenzyme metabolism	0.0106652943134494	1.90112198100702e-05	12	450	43	6603	0.00%	0.00	YDR377W, YDR298C, YJR121W, YDL004W, YPL078C, YML081C-A, YKL016C, YBL099W, YPR020W, YDR322C-A, YDL181W, YLR146C
GO:0006996	organelle organization and biogenesis	0.0166549024613007	2.96878831752241e-05	109	450	1120	6603	0.00%	0.00	YCR072C, YLR033W, YDR174W, YCR018C, YBR267W, YJL069C, YDL042C, YDR361C, YBR010W, YIR012W, YKR057W, YGL055W, YGR108W, YDR225W, YPR143W, YNR053C, YJL116C, YGR209C, YHR069C, YOR078W, YDR424C, YDL111C, YOL080C, YLR208W, YDL031W, YPL093W, YER126C, YBL018C, YBR089C-A, YDR195W, YML024W, YEL020W-A, YAL033W, YGR036C, YDL081C, YDR017C, YEL026W, YNL002C, YGL030W, YDR448W, YLR223C, YDR021W, YOR294W, YHR167W,…
GO:0009117	nucleotide metabolism	0.0303726629660659	5.41402191908484e-05	19	450	103	6603	0.00%	0.00	YDR377W, YJR121W, YPL078C, YDR399W, YKL016C, YBL099W, YOR095C, YLR432W, YML022W, YDR322C-A, YDL181W, YDR298C, YDL004W, YML081C-A, YBL039C, YPR020W, YBL068W, YIL155C, YJR025C
GO:0006360	transcription from RNA polymerase I promoter	0.0480799145884171	8.5703947572936e-05	9	450	29	6603	0.12%	0.06	YIL035C, YHR143W-A, YNL248C, YML121W, YPR110C, YKL125W, YJR063W, YML043C, YOR340C
terms relating to C
GOID	TERM	CORRECTED_PVALUE	UNCORRECTED_PVALUE	NUM_LIST_ANNOTATIONS	LIST_SIZE	TOTAL_NUM_ANNOTATIONS	POPULATION_SIZE	FDR_RATE	EXPECTED_FALSE_POSITIVES	ANNOTATED_GENES
GO:0043229	intracellular organelle	7.28524329438928e-18	3.50252081461023e-20	358	450	3956	6603	0.00%	0.00	YNL111C, YLR325C, YCR072C, YOR187W, YJL069C, YHR051W, YDL042C, YBR297W, YBL087C, YIR012W, YIL008W, YGR027C, YOR360C, YML082W, YDL004W, YNR053C, YAR002C-A, YLR388W, YBL001C, YOL133W, YHR162W, YNL062C, YML129C, YDR424C, YOL080C, YNL199C, YHR001W-A, YOR052C, YJL136C, YER050C, YML024W, YDR367W, YKL109W, YGR076C, YNL038W, YBL072C, YPL143W, YJL166W, YGR215W, YHR167W, YDL130W, YJR048W, YOR286W, YMR150C,…
GO:0043226	organelle	7.73437760937894e-18	3.71845077373987e-20	358	450	3957	6603	0.00%	0.00	YNL111C, YLR325C, YCR072C, YOR187W, YJL069C, YHR051W, YDL042C, YBR297W, YBL087C, YIR012W, YIL008W, YGR027C, YOR360C, YML082W, YDL004W, YNR053C, YAR002C-A, YLR388W, YBL001C, YOL133W, YHR162W, YNL062C, YML129C, YDR424C, YOL080C, YNL199C, YHR001W-A, YOR052C, YJL136C, YER050C, YML024W, YDR367W, YKL109W, YGR076C, YNL038W, YBL072C, YPL143W, YJL166W, YGR215W, YHR167W, YDL130W, YJR048W, YOR286W, YMR150C,…
GO:0043228	non-membrane-bound organelle	2.90196048789523e-15	1.39517331148809e-17	134	450	971	6603	0.00%	0.00	YLR325C, YCR072C, YDR174W, YBR267W, YJL069C, YDL042C, YBL087C, YIR012W, YGR027C, YER117W, YKR057W, YPL013C, YDR225W, YJR063W, YNR053C, YLR388W, YDR424C, YOL080C, YBL028C, YJL136C, YER050C, YML024W, YJR101W, YDL081C, YGR076C, YBL072C, YPL143W, YGR215W, YHR147C, YDL130W, YKL138C, YBR191W, YKR024C, YOL121C, YNL069C, YLR007W, YNL282W, YER133W, YMR239C, YGR283C, YHL001W, YDR309C, YHR052W, YNL301C, YNL…
GO:0043232	intracellular non-membrane-bound organelle	2.90196048789523e-15	1.39517331148809e-17	134	450	971	6603	0.00%	0.00	YLR325C, YCR072C, YDR174W, YBR267W, YJL069C, YDL042C, YBL087C, YIR012W, YGR027C, YER117W, YKR057W, YPL013C, YDR225W, YJR063W, YNR053C, YLR388W, YDR424C, YOL080C, YBL028C, YJL136C, YER050C, YML024W, YJR101W, YDL081C, YGR076C, YBL072C, YPL143W, YGR215W, YHR147C, YDL130W, YKL138C, YBR191W, YKR024C, YOL121C, YNL069C, YLR007W, YNL282W, YER133W, YMR239C, YGR283C, YHL001W, YDR309C, YHR052W, YNL301C, YNL…
GO:0005730	nucleolus	2.42078183981398e-13	1.16383742298749e-15	62	450	305	6603	0.00%	0.00	YKR024C, YCR072C, YDR174W, YHR143W-A, YER146W, YJL069C, YDL042C, YNL282W, YHR072W-A, YNL248C, YER133W, YMR239C, YGR283C, YJR063W, YPR143W, YNR053C, YHR052W, YNL147W, YPR137W, YOR272W, YMR093W, YLR186W, YDR378C, YOR078W, YGR271C-A, YOL080C, YHR169W, YDR398W, YHR196W, YAL059W, YBL028C, YDL031W, YOR340C, YOL010W, YPL093W, YBL018C, YCL054W, YAL033W, YGR081C, YHR148W, YEL026W, YNL002C, YGR159C, YLR223…
GO:0044422	organelle part	4.48138221356118e-12	2.15451067959672e-14	229	450	2250	6603	0.00%	0.00	YNL111C, YLR325C, YCR072C, YLR033W, YDR174W, YOR187W, YBR267W, YJL069C, YHR051W, YDL042C, YBL087C, YDL232W, YGR027C, YER117W, YKR057W, YPL013C, YDR225W, YJR063W, YDL004W, YNR053C, YAR002C-A, YLR388W, YOL133W, YML129C, YDR424C, YOL080C, YHR001W-A, YPR113W, YBL028C, YDR377W, YJL136C, YER050C, YML024W, YJR101W, YKL109W, YDL081C, YGR076C, YNL038W, YDR448W, YBL072C, YPL143W, YJL166W, YGR215W, YHR147C,…
GO:0044446	intracellular organelle part	4.48138221356118e-12	2.15451067959672e-14	229	450	2250	6603	0.00%	0.00	YNL111C, YLR325C, YCR072C, YLR033W, YDR174W, YOR187W, YBR267W, YJL069C, YHR051W, YDL042C, YBL087C, YDL232W, YGR027C, YER117W, YKR057W, YPL013C, YDR225W, YJR063W, YDL004W, YNR053C, YAR002C-A, YLR388W, YOL133W, YML129C, YDR424C, YOL080C, YHR001W-A, YPR113W, YBL028C, YDR377W, YJL136C, YER050C, YML024W, YJR101W, YKL109W, YDL081C, YGR076C, YNL038W, YDR448W, YBL072C, YPL143W, YJL166W, YGR215W, YHR147C,…
GO:0030529	ribonucleoprotein complex	7.14250720681181e-12	3.4338976955826e-14	86	450	550	6603	0.00%	0.00	YLR325C, YDR175C, YBR267W, YJL069C, YDL209C, YMR194W, YDL092W, YBL087C, YOL039W, YIR012W, YGR027C, YER117W, YKR057W, YPL013C, YDR500C, YLR388W, YBL090W, YDL061C, YOR078W, YFR049W, YJL136C, YBL018C, YER050C, YML024W, YJR101W, YAL033W, YDL081C, YEL026W, YGR076C, YGL030W, YBL072C, YPL143W, YGR215W, YHR147C, YDL130W, YML009C, YER127W, YNL075W, YKL138C, YMR024W, YBL038W, YKL156W, YBR191W, YOL121C, YNL…
GO:0043234	protein complex	7.53815406363846e-12	3.62411253059541e-14	174	450	1543	6603	0.00%	0.00	YLR325C, YLR033W, YBR267W, YJL069C, YHR051W, YDL042C, YDL092W, YBL087C, YIR012W, YDL232W, YGR027C, YER117W, YKR057W, YPL013C, YDR225W, YJR063W, YDL004W, YLR388W, YOL133W, YDR424C, YHR001W-A, YBR050C, YLR154C, YDR377W, YJL136C, YER050C, YML024W, YJR101W, YKL109W, YDL081C, YGR076C, YNL038W, YDR448W, YBL072C, YPL143W, YJL166W, YGR215W, YHR147C, YHR167W, YDL130W, YMR150C, YEL027W, YNL251C, YKL138C, Y…
GO:0005840	ribosome	9.05353294151079e-12	4.35266006803403e-14	58	450	294	6603	0.00%	0.00	YLR325C, YOL121C, YNL069C, YDR175C, YBR267W, YMR194W, YBL087C, YOL039W, YIR012W, YGR027C, YER117W, YKR057W, YPL013C, YHL001W, YHL015W, YDR500C, YNL301C, YLR388W, YIL018W, YBL090W, YDL061C, YLR264W, YFR049W, YKL180W, YOR167C, YJL138C, YER050C, YJL136C, YML024W, YJR101W, YGR084C, YDL081C, YGR076C, YGL030W, YOR293W, YBL072C, YPL143W, YGR215W, YPL249C-A, YHR147C, YFR031C-A, YDL130W, YOR253W, YNL185C,…
GO:0044455	mitochondrial membrane part	1.22403532139795e-11	5.88478519902863e-14	31	450	96	6603	0.00%	0.00	YDR377W, YJR121W, YPL078C, YGR183C, YLR008C, YKL016C, YBL099W, YHR051W, YOR297C, YLR038C, YGL191W, YNL052W, YDR322C-A, YJL166W, YDL181W, YBL045C, YDR298C, YLR395C, YDL004W, YEL024W, YMR256C, YMR150C, YML081C-A, YOR065W, YPR020W, YPR191W, YDR529C, YGL187C, YIL155C, YHR001W-A, YKL141W
GO:0005746	mitochondrial electron transport chain	9.80992140668839e-11	4.71630836860019e-13	16	450	26	6603	0.00%	0.00	YGR183C, YHR051W, YLR038C, YGL191W, YNL052W, YJL166W, YBL045C, YLR395C, YEL024W, YMR256C, YOR065W, YDR529C, YPR191W, YGL187C, YHR001W-A, YKL141W
GO:0043227	membrane-bound organelle	1.35870988819428e-09	6.53225907785711e-12	316	450	3635	6603	0.00%	0.00	YNL111C, YCR072C, YOR187W, YJL069C, YHR051W, YDL042C, YBR297W, YIL008W, YOR360C, YML082W, YDL004W, YNR053C, YAR002C-A, YBL001C, YOL133W, YHR162W, YNL062C, YML129C, YOL080C, YNL199C, YHR001W-A, YOR052C, YER050C, YDR367W, YKL109W, YGR076C, YNL038W, YJL166W, YGR215W, YHR167W, YJR048W, YOR286W, YMR150C, YEL027W, YDR031W, YMR059W, YKR024C, YKR099W, YPL254W, YDL006W, YBL045C, YDR184C, YPL061W, YHR052W,…
GO:0043231	intracellular membrane-bound organelle	1.35870988819428e-09	6.53225907785711e-12	316	450	3635	6603	0.00%	0.00	YNL111C, YCR072C, YOR187W, YJL069C, YHR051W, YDL042C, YBR297W, YIL008W, YOR360C, YML082W, YDL004W, YNR053C, YAR002C-A, YBL001C, YOL133W, YHR162W, YNL062C, YML129C, YOL080C, YNL199C, YHR001W-A, YOR052C, YER050C, YDR367W, YKL109W, YGR076C, YNL038W, YJL166W, YGR215W, YHR167W, YJR048W, YOR286W, YMR150C, YEL027W, YDR031W, YMR059W, YKR024C, YKR099W, YPL254W, YDL006W, YBL045C, YDR184C, YPL061W, YHR052W,…
GO:0044464	cell part	1.427454637476e-09	6.86276268017306e-12	420	450	5460	6603	0.00%	0.00	YNL111C, YLR325C, YCR072C, YOR187W, YJL069C, YHR051W, YDL042C, YDL092W, YBR297W, YBL087C, YIR012W, YIL008W, YGR027C, YBR057C, YOR360C, YML082W, YDL004W, YNR053C, YAR002C-A, YLR388W, YBL001C, YOL133W, YHR162W, YNL062C, YML129C, YDR424C, YOL080C, YNL199C, YHR001W-A, YOR052C, YJL136C, YER050C, YML024W, YDR367W, YKL109W, YBR233W, YGR076C, YNL038W, YBL072C, YPL143W, YJL166W, YGR215W, YHR167W, YDL130W,…
GO:0005623	cell	1.50654715172724e-09	7.2430151525348e-12	420	450	5461	6603	0.00%	0.00	YNL111C, YLR325C, YCR072C, YOR187W, YJL069C, YHR051W, YDL042C, YDL092W, YBR297W, YBL087C, YIR012W, YIL008W, YGR027C, YBR057C, YOR360C, YML082W, YDL004W, YNR053C, YAR002C-A, YLR388W, YBL001C, YOL133W, YHR162W, YNL062C, YML129C, YDR424C, YOL080C, YNL199C, YHR001W-A, YOR052C, YJL136C, YER050C, YML024W, YDR367W, YKL109W, YBR233W, YGR076C, YNL038W, YBL072C, YPL143W, YJL166W, YGR215W, YHR167W, YDL130W,…
GO:0031974	membrane-enclosed lumen	1.50917284266941e-09	7.25563866667984e-12	105	450	807	6603	0.00%	0.00	YCR072C, YLR033W, YDR174W, YHR143W-A, YOR187W, YDR175C, YJL069C, YBL099W, YDL042C, YNL248C, YPL013C, YJR063W, YPR143W, YNR053C, YBL090W, YJL194W, YKL058W, YOR078W, YML129C, YGR271C-A, YFR049W, YOL080C, YBL028C, YDL031W, YPL093W, YBL018C, YDR195W, YER050C, YJR101W, YKL109W, YEL020W-A, YAL033W, YGR076C, YEL026W, YNL002C, YJR104C, YDR448W, YLR223C, YGR215W, YDR021W, YKL125W, YHR147C, YJR048W, YML009…
GO:0043233	organelle lumen	1.50917284266941e-09	7.25563866667984e-12	105	450	807	6603	0.00%	0.00	YCR072C, YLR033W, YDR174W, YHR143W-A, YOR187W, YDR175C, YJL069C, YBL099W, YDL042C, YNL248C, YPL013C, YJR063W, YPR143W, YNR053C, YBL090W, YJL194W, YKL058W, YOR078W, YML129C, YGR271C-A, YFR049W, YOL080C, YBL028C, YDL031W, YPL093W, YBL018C, YDR195W, YER050C, YJR101W, YKL109W, YEL020W-A, YAL033W, YGR076C, YEL026W, YNL002C, YJR104C, YDR448W, YLR223C, YGR215W, YDR021W, YKL125W, YHR147C, YJR048W, YML009…
GO:0044424	intracellular part	1.61093529003197e-09	7.7448812020768e-12	397	450	5009	6603	0.00%	0.00	YNL111C, YLR325C, YCR072C, YOR187W, YJL069C, YHR051W, YDL042C, YDL092W, YBR297W, YBL087C, YIR012W, YIL008W, YGR027C, YBR057C, YOR360C, YML082W, YDL004W, YNR053C, YAR002C-A, YLR388W, YBL001C, YOL133W, YHR162W, YNL062C, YML129C, YDR424C, YOL080C, YNL199C, YHR001W-A, YOR052C, YJL136C, YER050C, YML024W, YDR367W, YKL109W, YBR233W, YGR076C, YNL038W, YBL072C, YPL143W, YJL166W, YGR215W, YHR167W, YDL130W,…
GO:0005622	intracellular	3.94373290702439e-09	1.89602543606942e-11	398	450	5046	6603	0.00%	0.00	YNL111C, YLR325C, YCR072C, YOR187W, YJL069C, YHR051W, YDL042C, YDL092W, YBR297W, YBL087C, YIR012W, YIL008W, YGR027C, YBR057C, YOR360C, YML082W, YDL004W, YNR053C, YAR002C-A, YLR388W, YBL001C, YOL133W, YHR162W, YNL062C, YML129C, YDR424C, YOL080C, YNL199C, YHR001W-A, YOR052C, YJL136C, YER050C, YML024W, YDR367W, YKL109W, YBR233W, YGR076C, YNL038W, YBL072C, YPL143W, YJL166W, YGR215W, YHR167W, YDL130W,…
GO:0044429	mitochondrial part	1.04979352906912e-08	5.04708427437076e-11	68	450	441	6603	0.00%	0.00	YGR183C, YOR187W, YDR175C, YBL099W, YHR051W, YPL013C, YDL181W, YDL004W, YML081C-A, YBL090W, YML129C, YDR044W, YFR049W, YHR001W-A, YKL141W, YPR113W, YDR377W, YER050C, YJR101W, YEL020W-A, YNL052W, YGR076C, YJR104C, YGR215W, YJL166W, YHR147C, YEL024W, YJR048W, YMR150C, YML009C, YDR031W, YKL138C, YPR020W, YMR024W, YBL038W, YPR191W, YMR059W, YLR008C, YGL191W, YLR038C, YOR297C, YBL045C, YLR395C, YMR256…
GO:0005830	cytosolic ribosome (sensu Eukaryota)	5.28689782445166e-08	2.54177780021714e-10	37	450	174	6603	0.00%	0.00	YLR325C, YOL121C, YNL069C, YBR267W, YMR194W, YBL087C, YOL039W, YIR012W, YGR027C, YER117W, YKR057W, YHL001W, YDR500C, YHL015W, YNL301C, YLR388W, YIL018W, YDL061C, YLR264W, YKL180W, YOR167C, YJL136C, YML024W, YDL081C, YGL030W, YOR293W, YBL072C, YPL143W, YPL249C-A, YFR031C-A, YDL130W, YOR253W, YPR043W, YKL156W, YBR191W, YCR031C, YNL302C
GO:0044445	cytosolic part	1.50288392533843e-06	7.22540348720399e-09	37	450	195	6603	0.00%	0.00	YLR325C, YOL121C, YNL069C, YBR267W, YMR194W, YBL087C, YOL039W, YIR012W, YGR027C, YER117W, YKR057W, YHL001W, YDR500C, YHL015W, YNL301C, YLR388W, YIL018W, YDL061C, YLR264W, YKL180W, YOR167C, YJL136C, YML024W, YDL081C, YGL030W, YOR293W, YBL072C, YPL143W, YPL249C-A, YFR031C-A, YDL130W, YOR253W, YPR043W, YKL156W, YBR191W, YCR031C, YNL302C
GO:0005743	mitochondrial inner membrane	1.61632532814276e-06	7.77079484684019e-09	33	450	162	6603	0.00%	0.00	YGR183C, YLR008C, YBL099W, YHR051W, YOR297C, YLR038C, YGL191W, YDL181W, YBL045C, YLR395C, YDL004W, YMR256C, YML081C-A, YML129C, YDR044W, YGL187C, YHR001W-A, YKL141W, YDR377W, YJR121W, YJL208C, YPL078C, YKL016C, YNL052W, YDR322C-A, YJL166W, YDR298C, YEL024W, YMR150C, YOR065W, YPR020W, YDR529C, YPR191W
GO:0019866	organelle inner membrane	2.13386310112331e-06	1.0258957216939e-08	34	450	172	6603	0.00%	0.00	YGR183C, YLR008C, YBL099W, YHR051W, YOR297C, YLR038C, YGL191W, YDL181W, YBL045C, YLR395C, YDL004W, YMR256C, YML081C-A, YML129C, YDR044W, YGL187C, YHR001W-A, YKL141W, YDR377W, YJR121W, YJL208C, YPL078C, YKL016C, YNL052W, YDR322C-A, YJL166W, YDR298C, YEL024W, YMR150C, YOR065W, YPR020W, YPR191W, YDR529C, YMR059W
GO:0015934	large ribosomal subunit	2.31942185540874e-06	1.1151066612542e-08	30	450	140	6603	0.00%	0.00	YLR325C, YKL180W, YNL069C, YBR267W, YMR194W, YBL087C, YOL039W, YDL081C, YGR076C, YGL030W, YER117W, YPL143W, YPL249C-A, YHR147C, YHL001W, YFR031C-A, YDL130W, YDR500C, YNL301C, YNL185C, YML009C, YIL018W, YPR043W, YKL170W, YKL138C, YMR024W, YBL038W, YPR100W, YLR312W-A, YBR191W
GO:0005753	proton-transporting ATP synthase complex (sensu Eukaryota)	2.6043680319427e-06	1.25210001535707e-08	11	450	20	6603	0.00%	0.00	YDR377W, YDR298C, YJR121W, YDL004W, YPL078C, YML081C-A, YKL016C, YBL099W, YPR020W, YDR322C-A, YDL181W
GO:0016469	proton-transporting two-sector ATPase complex	2.6043680319427e-06	1.25210001535707e-08	11	450	20	6603	0.00%	0.00	YDR377W, YDR298C, YJR121W, YDL004W, YPL078C, YML081C-A, YKL016C, YBL099W, YPR020W, YDR322C-A, YDL181W
GO:0045255	hydrogen-translocating F-type ATPase complex	2.6043680319427e-06	1.25210001535707e-08	11	450	20	6603	0.00%	0.00	YDR377W, YDR298C, YJR121W, YDL004W, YPL078C, YML081C-A, YKL016C, YBL099W, YPR020W, YDR322C-A, YDL181W
GO:0045259	proton-transporting ATP synthase complex	2.6043680319427e-06	1.25210001535707e-08	11	450	20	6603	0.00%	0.00	YDR377W, YDR298C, YJR121W, YDL004W, YPL078C, YML081C-A, YKL016C, YBL099W, YPR020W, YDR322C-A, YDL181W
GO:0005750	respiratory chain complex III (sensu Eukaryota)	3.63396964035324e-06	1.74710078863137e-08	8	450	10	6603	0.00%	0.00	YBL045C, YEL024W, YGR183C, YOR065W, YDR529C, YPR191W, YHR001W-A, YJL166W
GO:0045275	respiratory chain complex III	3.63396964035324e-06	1.74710078863137e-08	8	450	10	6603	0.00%	0.00	YBL045C, YEL024W, YGR183C, YOR065W, YDR529C, YPR191W, YHR001W-A, YJL166W
GO:0045285	ubiquinol-cytochrome-c reductase complex	3.63396964035324e-06	1.74710078863137e-08	8	450	10	6603	0.00%	0.00	YBL045C, YEL024W, YGR183C, YOR065W, YDR529C, YPR191W, YHR001W-A, YJL166W
GO:0015935	small ribosomal subunit	2.61829508886874e-05	1.25879571580228e-07	23	450	99	6603	0.00%	0.00	YOR167C, YOL121C, YJL136C, YER050C, YDR175C, YML024W, YJR101W, YGR084C, YGR027C, YOR293W, YKR057W, YBL072C, YGR215W, YPL013C, YHL015W, YLR388W, YBL090W, YDL061C, YLR264W, YFR049W, YKL156W, YNL302C, YCR031C
GO:0005740	mitochondrial envelope	4.40191419406274e-05	2.1163049009917e-07	44	450	287	6603	0.00%	0.00	YGR183C, YLR008C, YBL099W, YHR051W, YOR297C, YLR038C, YGL191W, YDL181W, YBL045C, YLR395C, YDL004W, YMR256C, YML081C-A, YML129C, YDR044W, YGL187C, YHR001W-A, YKL141W, YPR113W, YDR377W, YJR121W, YPL078C, YHR005C-A, YJL208C, YKL016C, YEL020W-A, YNL052W, YDR322C-A, YJR104C, YJL166W, YDR298C, YEL024W, YJR048W, YMR150C, YOR065W, YDR031W, YPR020W, YNR041C, YPR191W, YDR529C, YMR059W, YIL155C, YPR098C, YA…
GO:0031981	nuclear lumen	6.32472049879514e-05	3.04073100903613e-07	73	450	597	6603	0.00%	0.00	YCR072C, YLR033W, YDR174W, YHR143W-A, YJL069C, YDL042C, YNL248C, YJR063W, YPR143W, YNR053C, YJL194W, YKL058W, YOR078W, YGR271C-A, YOL080C, YBL028C, YDL031W, YPL093W, YBL018C, YDR195W, YKL109W, YAL033W, YEL026W, YNL002C, YDR448W, YLR223C, YDR021W, YKL125W, YER127W, YNL075W, YDL150W, YGR251W, YPR110C, YHR066W, YKR024C, YJL011C, YER146W, YHR072W-A, YNL282W, YER133W, YMR239C, YGR283C, YPL254W, YHR052…
GO:0044452	nucleolar part	0.000113523943032218	5.45788187654894e-07	31	450	174	6603	0.00%	0.00	YHR143W-A, YER146W, YBL018C, YJL069C, YAL033W, YNL282W, YHR148W, YHR072W-A, YNL248C, YEL026W, YKL125W, YML043C, YJR063W, YOR004W, YDR449C, YNL147W, YKL099C, YPR137W, YMR093W, YER127W, YNL075W, YLR186W, YDR378C, YGR030C, YOR078W, YDR398W, YHR196W, YPR110C, YCR031C, YOR340C, YLL011W
GO:0031966	mitochondrial membrane	0.000284491759137083	1.36774884200521e-06	38	450	247	6603	0.00%	0.00	YGR183C, YLR008C, YBL099W, YHR051W, YOR297C, YLR038C, YGL191W, YDL181W, YBL045C, YLR395C, YDL004W, YMR256C, YML081C-A, YML129C, YDR044W, YGL187C, YHR001W-A, YKL141W, YPR113W, YDR377W, YJR121W, YPL078C, YJL208C, YKL016C, YNL052W, YDR322C-A, YJL166W, YDR298C, YEL024W, YMR150C, YOR065W, YPR020W, YNR041C, YPR191W, YDR529C, YIL155C, YMR059W, YPR098C
GO:0000276	proton-transporting ATP synthase complex, coupling factor F(o) (sensu Eukaryota)	0.000795839245382398	3.82615021818461e-06	7	450	12	6603	0.00%	0.00	YPR020W, YDR377W, YDR298C, YPL078C, YML081C-A, YDR322C-A, YKL016C
GO:0005751	respiratory chain complex IV (sensu Eukaryota)	0.000795839245382398	3.82615021818461e-06	7	450	12	6603	0.00%	0.00	YLR038C, YGL191W, YLR395C, YNL052W, YGL187C, YMR256C, YHR051W
GO:0045263	proton-transporting ATP synthase complex, coupling factor F(o)	0.000795839245382398	3.82615021818461e-06	7	450	12	6603	0.00%	0.00	YPR020W, YDR377W, YDR298C, YPL078C, YML081C-A, YDR322C-A, YKL016C
GO:0045277	respiratory chain complex IV	0.000795839245382398	3.82615021818461e-06	7	450	12	6603	0.00%	0.00	YLR038C, YGL191W, YLR395C, YNL052W, YGL187C, YMR256C, YHR051W
[truncated: 140 more rows]

## Sheet: congo_red
overexpressed: overexpressed to p <= 0.01 according to DESeq
[truncated: 385 more rows]

[truncated: 12 more sheets: grape_juice, heat_shock, high_calcium, hydroxyurea, low_nitrogen, low_phosphate, oxidative_stress, salt, sc._media, sc_glycerol_media, sorbitol, stationary_phase]
