# Supplementary material for: Extensive Transcript Diversity and Novel Upstream Open Reading Frame Regulation in Yeast
Source: G3 (Bethesda). 2013 Feb 1;3(2):343–52. doi: 10.1534/g3.112.003640 (PMC3564994; doi:10.1534/g3.112.003640)
Supplement: Supporting Information [file supp_3.2.343_TableS3.xls]

## Sheet: 5-prime
Associated ORF	Genomic start	Genomic end	Chromosome	Strand	Overexpressed condition	Underexpressed condition
YGL255W	20751	20929	chrVII	+	exponential growth	sc. media
YLR130C	404156	404277	chrXII	-	exponential growth	sc. media
YOR222W	758086	758316	chrXV	+	exponential growth	sc. media
YIL027C	304149	304202	chrIX	-	exponential growth	sc. media
YJL001W	434963	435030	chrX	+	exponential growth	sc. media
YKL051W	340748	340794	chrXI	+	exponential growth	sc. media
YLR089C	320232	320360	chrXII	-	exponential growth	sc. media
YDL047W	369423	369487	chrIV	+	sc. media	exponential growth
YMR056C	388230	388284	chrXIII	-	sc. media	exponential growth
YPL087W	383252	383338	chrXVI	+	exponential growth	sc. media
YMR038C	348298	348339	chrXIII	-	exponential growth	sc. media
YOR251C	803541	803583	chrXV	-	exponential growth	sc. media
YDR483W	1421060	1421103	chrIV	+	exponential growth	sc. media
YNL045W	542916	542962	chrXIV	+	exponential growth	sc. media
YML078W	110915	110963	chrXIII	+	exponential growth	sc. media
YNL254C	169292	169394	chrXIV	-	sc. media	exponential growth
YDR363W-A	1201997	1202045	chrIV	+	exponential growth	sc. media
YDR444W	1350212	1350259	chrIV	+	exponential growth	sc. media
YDR379C-A	1233554	1233633	chrIV	-	exponential growth	sc. media
YIL033C	291820	291863	chrIX	-	sc. media	exponential growth
YOR377W	1045914	1045966	chrXV	+	sc. media	exponential growth
YPL265W	40870	40943	chrXVI	+	exponential growth	sc. media
YDL213C	78031	78089	chrIV	-	exponential growth	sc. media
YLR287C	712154	712323	chrXII	-	exponential growth	sc. media
YGL162W	198015	198104	chrVII	+	exponential growth	sc. media
YOL086C	160835	160968	chrXV	-	sc. media	exponential growth
YOR278W	842700	842790	chrXV	+	exponential growth	sc. media
YPR028W	623382	623437	chrXVI	+	exponential growth	sc. media
YJL048C	348689	348811	chrX	-	exponential growth	sc. media
YAL011W	133823	133890	chrI	+	exponential growth	sc. media
YNL027W	579434	579489	chrXIV	+	sc. media	exponential growth
YDR472W	1403092	1403193	chrIV	+	exponential growth	sc. media
YGR008C	508510	508555	chrVII	-	exponential growth	sc. media
YDR384C	1242093	1242540	chrIV	-	exponential growth	sc glycerol media
YOR222W	758132	758310	chrXV	+	exponential growth	sc glycerol media
YHR133C	371635	371686	chrVIII	-	exponential growth	sc glycerol media
YKL006C-A	430319	430513	chrXI	-	exponential growth	sc glycerol media
YGR136W	762251	762419	chrVII	+	exponential growth	sc glycerol media
YLR089C	320208	320360	chrXII	-	exponential growth	sc glycerol media
YDR461W	1385064	1385112	chrIV	+	sc glycerol media	exponential growth
YPR025C	614559	614620	chrXVI	-	sc glycerol media	exponential growth
YBL058W	111357	111409	chrII	+	sc glycerol media	exponential growth
YBR087W	423672	423730	chrII	+	exponential growth	sc glycerol media
YIL155C	53887	53930	chrIX	-	exponential growth	sc glycerol media
YPR009W	576407	576454	chrXVI	+	exponential growth	sc glycerol media
YKL142W	178282	178423	chrXI	+	exponential growth	sc glycerol media
YOR051C	426158	426217	chrXV	-	exponential growth	sc glycerol media
YDR090C	626057	626099	chrIV	-	sc glycerol media	exponential growth
YPL262W	47086	47153	chrXVI	+	exponential growth	sc glycerol media
YLR392C	906515	906617	chrXII	-	sc glycerol media	exponential growth
YOR106W	518967	519033	chrXV	+	exponential growth	sc glycerol media
YMR073C	412907	412987	chrXIII	-	exponential growth	sc glycerol media
YOR251C	803524	803583	chrXV	-	exponential growth	sc glycerol media
YIL153W	55127	55170	chrIX	+	sc glycerol media	exponential growth
YOR152C	618455	618647	chrXV	-	exponential growth	sc glycerol media
YDR063W	578499	578551	chrIV	+	exponential growth	sc glycerol media
YDR398W	1267310	1267352	chrIV	+	exponential growth	sc glycerol media
YJL001W	434963	435025	chrX	+	exponential growth	sc glycerol media
YKL067W	314158	314342	chrXI	+	sc glycerol media	exponential growth
YPL135W	297273	297471	chrXVI	+	exponential growth	sc glycerol media
YBR183W	595940	596030	chrII	+	exponential growth	sc glycerol media
YDL066W	334763	334806	chrIV	+	sc glycerol media	exponential growth
YER052C	258050	258097	chrV	-	exponential growth	sc glycerol media
YCL025C	77948	78073	chrIII	-	exponential growth	sc glycerol media
YFL045C	44477	44539	chrVI	-	sc glycerol media	exponential growth
YOL001W	324758	324823	chrXV	+	exponential growth	sc glycerol media
YBR140C	518745	518816	chrII	-	sc glycerol media	exponential growth
YML078W	110928	110973	chrXIII	+	exponential growth	sc glycerol media
YKR077W	583232	583274	chrXI	+	sc glycerol media	exponential growth
YPR063C	678366	678648	chrXVI	-	sc glycerol media	exponential growth
YLR075W	282762	282808	chrXII	+	exponential growth	sc glycerol media
YGR209C	913325	913420	chrVII	-	exponential growth	sc glycerol media
YIL118W	139554	139603	chrIX	+	exponential growth	sc glycerol media
YJL048C	348680	348846	chrX	-	exponential growth	sc glycerol media
YJR133W	672820	672881	chrX	+	exponential growth	sc glycerol media
YEL053C	56198	56311	chrV	-	sc glycerol media	exponential growth
YLR327C	783473	783641	chrXII	-	exponential growth	sc glycerol media
YJR096W	610839	611097	chrX	+	sc glycerol media	exponential growth
YJR077C	578269	578323	chrX	-	sc glycerol media	exponential growth
YOR095C	504422	504481	chrXV	-	exponential growth	sc glycerol media
YEL017W	123556	123618	chrV	+	exponential growth	sc glycerol media
YPL265W	40877	40927	chrXVI	+	exponential growth	sc glycerol media
YIL083C	204766	204808	chrIX	-	exponential growth	sc glycerol media
YOR176W	662242	662298	chrXV	+	exponential growth	sc glycerol media
YLR286C	710609	710660	chrXII	-	exponential growth	sc glycerol media
YOL052C-A	231782	231828	chrXV	-	sc glycerol media	exponential growth
YNR050C	715517	715625	chrXIV	-	exponential growth	sc glycerol media
YDL021W	413888	413929	chrIV	+	sc glycerol media	exponential growth
YPL075W	412177	412219	chrXVI	+	sc glycerol media	exponential growth
YLR074C	282512	282631	chrXII	-	exponential growth	sc glycerol media
YLR224W	586306	586349	chrXII	+	exponential growth	sc glycerol media
YMR186W	632268	632315	chrXIII	+	exponential growth	sc glycerol media
YFR020W	192662	192717	chrVI	+	exponential growth	sc glycerol media
YPR114W	753148	753204	chrXVI	+	exponential growth	sc glycerol media
YIL134W	97233	97281	chrIX	+	exponential growth	sc glycerol media
YLR250W	640141	640264	chrXII	+	exponential growth	sc glycerol media
YBL093C	45015	45061	chrII	-	exponential growth	sc glycerol media
YGR095C	676404	676467	chrVII	-	exponential growth	sc glycerol media
YHR137W	375603	375681	chrVIII	+	exponential growth	sc glycerol media
YHR069C	234679	234731	chrVIII	-	exponential growth	sc glycerol media
YER170W	525871	525926	chrV	+	exponential growth	sc glycerol media
YPL263C	46544	46612	chrXVI	-	sc glycerol media	exponential growth
YBR126C	490490	490548	chrII	-	exponential growth	sc glycerol media
YDL181W	134970	135098	chrIV	+	exponential growth	sc glycerol media
YJL217W	23005	23047	chrX	+	sc glycerol media	exponential growth
YLR295C	722415	722497	chrXII	-	exponential growth	sc glycerol media
YOL082W	168511	168559	chrXV	+	exponential growth	sc glycerol media
YIL024C	309210	309272	chrIX	-	exponential growth	sc glycerol media
YBR201C-A	624822	624980	chrII	-	exponential growth	sc glycerol media
YIL162W	37367	37433	chrIX	+	sc glycerol media	exponential growth
YKL085W	278476	278546	chrXI	+	sc glycerol media	exponential growth
YPL038W	480438	480507	chrXVI	+	exponential growth	sc glycerol media
YDR472W	1403132	1403201	chrIV	+	exponential growth	sc glycerol media
YPR171W	883706	883786	chrXVI	+	exponential growth	sc glycerol media
YJL013C	410670	410770	chrX	-	exponential growth	low phosphate
YER053C	259802	259876	chrV	-	exponential growth	low phosphate
YOR222W	758206	758271	chrXV	+	exponential growth	low phosphate
YGR142W	772346	772396	chrVII	+	exponential growth	low phosphate
YLR327C	783496	783641	chrXII	-	exponential growth	low phosphate
YHR077C	254195	254275	chrVIII	-	exponential growth	low phosphate
YNR036C	694929	694989	chrXIV	-	exponential growth	low phosphate
YKL051W	340735	340777	chrXI	+	exponential growth	low phosphate
YLR089C	320300	320360	chrXII	-	exponential growth	low phosphate
YPL087W	383252	383319	chrXVI	+	exponential growth	low phosphate
YJL151C	136891	136941	chrX	-	exponential growth	low phosphate
YDR363W-A	1201997	1202072	chrIV	+	exponential growth	low phosphate
YIL156W	48057	48099	chrIX	+	exponential growth	grape juice
YDR481C	1420291	1420341	chrIV	-	exponential growth	grape juice
YDR518W	1478445	1478522	chrIV	+	exponential growth	grape juice
YKL006C-A	430309	430522	chrXI	-	exponential growth	grape juice
YNR017W	662539	662589	chrXIV	+	grape juice	exponential growth
YBR135W	504724	504781	chrII	+	exponential growth	grape juice
YGR136W	762250	762414	chrVII	+	exponential growth	grape juice
YHR007C	121748	121790	chrVIII	-	exponential growth	grape juice
YIL056W	249917	249990	chrIX	+	exponential growth	grape juice
YDR461W	1385079	1385136	chrIV	+	grape juice	exponential growth
YPR109W	744483	744537	chrXVI	+	exponential growth	grape juice
YFL045C	44481	44539	chrVI	-	grape juice	exponential growth
YMR237W	743584	743679	chrXIII	+	exponential growth	grape juice
YDR486C	1428158	1428292	chrIV	-	exponential growth	grape juice
YMR009W	283638	283707	chrXIII	+	exponential growth	grape juice
YNL064C	507258	507308	chrXIV	-	exponential growth	grape juice
YDR033W	507815	507899	chrIV	+	exponential growth	grape juice
YDR178W	817772	817852	chrIV	+	grape juice	exponential growth
YDR452W	1362696	1362738	chrIV	+	grape juice	exponential growth
YPL262W	47086	47155	chrXVI	+	exponential growth	grape juice
YOR098C	511252	511295	chrXV	-	grape juice	exponential growth
YLR432W	1002363	1002439	chrXII	+	exponential growth	grape juice
YDR063W	578430	578530	chrIV	+	exponential growth	grape juice
YBL091C-A	47178	47265	chrII	-	exponential growth	grape juice
YPR074C	694892	694947	chrXVI	-	exponential growth	grape juice
YOR322C	921313	921445	chrXV	-	exponential growth	grape juice
YMR102C	472636	472737	chrXIII	-	exponential growth	grape juice
YBL060W	108479	108546	chrII	+	grape juice	exponential growth
YGR146C	785116	785215	chrVII	-	exponential growth	grape juice
YJR133W	672785	672888	chrX	+	exponential growth	grape juice
YML120C	29864	29907	chrXIII	-	grape juice	exponential growth
YGL008C	482738	482819	chrVII	-	exponential growth	grape juice
YDR428C	1324259	1324368	chrIV	-	exponential growth	grape juice
YKL068W-A	308680	308802	chrXI	+	grape juice	exponential growth
YGR077C	639540	639609	chrVII	-	exponential growth	grape juice
YPL152W	264922	264972	chrXVI	+	grape juice	exponential growth
YBR054W	342732	342777	chrII	+	exponential growth	grape juice
YKL186C	93613	93675	chrXI	-	grape juice	exponential growth
YDR151C	765239	765320	chrIV	-	exponential growth	grape juice
YOR266W	820923	820971	chrXV	+	exponential growth	grape juice
YDR249C	959830	959980	chrIV	-	exponential growth	grape juice
YOR274W	837089	837284	chrXV	+	exponential growth	grape juice
YER145C	461816	461990	chrV	-	grape juice	exponential growth
YER151C	472528	472598	chrV	-	exponential growth	grape juice
YLR287C	712160	712335	chrXII	-	exponential growth	grape juice
YLR250W	640141	640250	chrXII	+	exponential growth	grape juice
YPL131W	302952	303044	chrXVI	+	exponential growth	grape juice
YGR095C	676423	676467	chrVII	-	exponential growth	grape juice
YMR056C	388230	388299	chrXIII	-	grape juice	exponential growth
YGR209C	913336	913431	chrVII	-	exponential growth	grape juice
YMR126C	522028	522089	chrXIII	-	exponential growth	grape juice
YJR075W	573869	573921	chrX	+	exponential growth	grape juice
YDL181W	135042	135113	chrIV	+	exponential growth	grape juice
YPR056W	670965	671098	chrXVI	+	exponential growth	grape juice
YMR241W	751889	751941	chrXIII	+	exponential growth	grape juice
YGR142W	772346	772427	chrVII	+	exponential growth	grape juice
YBR126C	490446	490548	chrII	-	exponential growth	grape juice
YKR101W	640558	640634	chrXI	+	grape juice	exponential growth
YOR222W	758132	758219	chrXV	+	grape juice	exponential growth
YDL217C	68766	68843	chrIV	-	exponential growth	grape juice
YKL051W	340655	340745	chrXI	+	grape juice	exponential growth
YHR036W	180234	180338	chrVIII	+	exponential growth	grape juice
YDR013W	472985	473128	chrIV	+	exponential growth	grape juice
YDR155C	769037	769085	chrIV	-	exponential growth	grape juice
YGL066W	377455	377515	chrVII	+	exponential growth	grape juice
YPL009C	538948	538992	chrXVI	-	exponential growth	grape juice
YPL170W	228197	228241	chrXVI	+	exponential growth	grape juice
YLL048C	46447	46489	chrXII	-	grape juice	exponential growth
YOR051C	426168	426221	chrXV	-	exponential growth	grape juice
YJL066C	314898	314943	chrX	-	exponential growth	grape juice
YBL007C	216414	216462	chrII	-	exponential growth	grape juice
YER089C	337422	337480	chrV	-	exponential growth	grape juice
YAL038W	71678	71765	chrI	+	exponential growth	grape juice
YOR152C	618451	618572	chrXV	-	exponential growth	grape juice
YOR342C	967737	967778	chrXV	-	exponential growth	grape juice
YJR148W	705474	705572	chrX	+	exponential growth	grape juice
YGR230W	951797	951863	chrVII	+	exponential growth	grape juice
YGL040C	420626	420704	chrVII	-	exponential growth	grape juice
YGL110C	303415	303463	chrVII	-	exponential growth	grape juice
YLR364W	853821	853932	chrXII	+	exponential growth	grape juice
YBR078W	392884	392939	chrII	+	exponential growth	grape juice
YOR377W	1045913	1045968	chrXV	+	grape juice	exponential growth
YPL265W	40861	40942	chrXVI	+	exponential growth	grape juice
YDR267C	1003567	1003624	chrIV	-	exponential growth	grape juice
YLR286C	710568	710611	chrXII	-	exponential growth	grape juice
YHL011C	81700	81750	chrVIII	-	exponential growth	grape juice
YDR007W	461655	461781	chrIV	+	exponential growth	grape juice
YDR017C	482271	482327	chrIV	-	exponential growth	grape juice
YMR121C	510406	510497	chrXIII	-	exponential growth	grape juice
YMR186W	632268	632318	chrXIII	+	exponential growth	grape juice
YBR025C	291889	291961	chrII	-	exponential growth	grape juice
YLR136C	416653	416728	chrXII	-	exponential growth	grape juice
YMR217W	701656	701735	chrXIII	+	exponential growth	grape juice
YOR239W	784660	784720	chrXV	+	exponential growth	grape juice
YDR408C	1288926	1289069	chrIV	-	grape juice	exponential growth
YDR472W	1403089	1403194	chrIV	+	exponential growth	grape juice
YEL044W	69562	69618	chrV	+	grape juice	exponential growth
YER049W	251657	251713	chrV	+	exponential growth	grape juice
YOR047C	417840	417899	chrXV	-	exponential growth	grape juice
YJR024C	470976	471021	chrX	-	exponential growth	grape juice
YDR320C	1108110	1108199	chrIV	-	exponential growth	grape juice
YOL002C	324459	324645	chrXV	-	exponential growth	grape juice
YDR162C	781241	781300	chrIV	-	exponential growth	grape juice
YHR110W	332167	332255	chrVIII	+	exponential growth	grape juice
YER094C	349449	349496	chrV	-	grape juice	exponential growth
YPR013C	585763	585840	chrXVI	-	grape juice	exponential growth
YOR126C	560716	560772	chrXV	-	grape juice	exponential growth
YBR157C	554693	554748	chrII	-	grape juice	exponential growth
YPL106C	352332	352384	chrXVI	-	exponential growth	grape juice
YKL060C	327145	327221	chrXI	-	exponential growth	grape juice
YDR275W	1012076	1012127	chrIV	+	exponential growth	grape juice
YHR137W	375603	375680	chrVIII	+	exponential growth	grape juice
YOR020W-A	371373	371465	chrXV	+	grape juice	exponential growth
YDL059C	345067	345180	chrIV	-	grape juice	exponential growth
YPL046C	466950	467003	chrXVI	-	grape juice	exponential growth
YDR483W	1421060	1421115	chrIV	+	exponential growth	grape juice
YJL026W	392286	392351	chrX	+	exponential growth	grape juice
YBL025W	171311	171422	chrII	+	exponential growth	grape juice
YLR326W	782044	782117	chrXII	+	exponential growth	grape juice
YGR097W	678475	678637	chrVII	+	exponential growth	grape juice
YBR162C	564759	564807	chrII	-	exponential growth	grape juice
YIL068C	235529	235585	chrIX	-	exponential growth	grape juice
YHR030C	170416	170530	chrVIII	-	exponential growth	grape juice
YKL040C	361613	361694	chrXI	-	grape juice	exponential growth
YDR032C	504751	504794	chrIV	-	exponential growth	grape juice
YDR262W	992995	993126	chrIV	+	exponential growth	grape juice
YCR053W	216577	216663	chrIII	+	exponential growth	grape juice
YOR344C	978188	978275	chrXV	-	exponential growth	grape juice
YJR112W-A	637689	637732	chrX	+	exponential growth	grape juice
YMR116C	500949	500994	chrXIII	-	grape juice	exponential growth
YMR073C	412909	412987	chrXIII	-	exponential growth	grape juice
YGR078C	640419	640508	chrVII	-	grape juice	exponential growth
YGL116W	289611	289667	chrVII	+	grape juice	exponential growth
YMR174C	610429	610491	chrXIII	-	grape juice	exponential growth
YCR008W	128200	128260	chrIII	+	grape juice	exponential growth
YPL134C	299668	299742	chrXVI	-	exponential growth	grape juice
YOL125W	83626	83709	chrXV	+	grape juice	exponential growth
YDR292C	1045127	1045184	chrIV	-	exponential growth	grape juice
YNL147W	350795	350843	chrXIV	+	exponential growth	grape juice
YBL003C	235818	235866	chrII	-	exponential growth	grape juice
YMR226C	722457	722508	chrXIII	-	exponential growth	grape juice
YDL133C-A	221820	221868	chrIV	-	exponential growth	grape juice
YKL189W	85628	85691	chrXI	+	grape juice	exponential growth
YJR010W	456160	456207	chrX	+	exponential growth	grape juice
YJL100W	237129	237181	chrX	+	exponential growth	grape juice
YNR035C	694112	694210	chrXIV	-	exponential growth	grape juice
YLR221C	579072	579163	chrXII	-	exponential growth	grape juice
YLR406C	931793	931878	chrXII	-	exponential growth	grape juice
YGR234W	959830	959893	chrVII	+	exponential growth	grape juice
YJL183W	83869	83988	chrX	+	exponential growth	grape juice
YBR087W	423618	423726	chrII	+	exponential growth	grape juice
YJR058C	545264	545399	chrX	-	exponential growth	grape juice
YMR016C	305697	305740	chrXIII	-	exponential growth	grape juice
YPL038W	480438	480496	chrXVI	+	exponential growth	grape juice
YLR291C	719518	719666	chrXII	-	exponential growth	grape juice
YNL261W	155022	155068	chrXIV	+	exponential growth	grape juice
YIR001C	356949	357009	chrIX	-	exponential growth	grape juice
YBR196C	613916	613992	chrII	-	exponential growth	grape juice
YMR083W	434544	434706	chrXIII	+	exponential growth	grape juice
YDR002W	452826	452972	chrIV	+	grape juice	exponential growth
YDR233C	930398	930468	chrIV	-	exponential growth	grape juice
YLR038C	225330	225376	chrXII	-	exponential growth	grape juice
YIL148W	68595	68650	chrIX	+	exponential growth	grape juice
YKL005C	434659	434795	chrXI	-	grape juice	exponential growth
YBL087C	60761	60833	chrII	-	exponential growth	grape juice
YPL018W	517299	517470	chrXVI	+	grape juice	exponential growth
YFL039C	54812	54862	chrVI	-	exponential growth	grape juice
YGR202C	904764	904842	chrVII	-	exponential growth	grape juice
YNL231C	217169	217220	chrXIV	-	exponential growth	grape juice
YFL014W	107061	107120	chrVI	+	grape juice	exponential growth
YOL017W	293173	293236	chrXV	+	grape juice	exponential growth
YPR145W	822471	822569	chrXVI	+	exponential growth	grape juice
YEL017C-A	122947	123015	chrV	-	exponential growth	grape juice
YCR052W	214878	214945	chrIII	+	exponential growth	grape juice
YOR312C	901265	901383	chrXV	-	exponential growth	grape juice
YCL025C	77950	78073	chrIII	-	exponential growth	grape juice
YBR140C	518745	518816	chrII	-	grape juice	exponential growth
YIL097W	180412	180500	chrIX	+	grape juice	exponential growth
YOR294W	868251	868301	chrXV	+	exponential growth	grape juice
YPL091W	375462	375509	chrXVI	+	exponential growth	grape juice
YPR069C	685463	685530	chrXVI	-	exponential growth	grape juice
YER176W	541437	541622	chrV	+	grape juice	exponential growth
YLR044C	234113	234193	chrXII	-	exponential growth	grape juice
YBL002W	236389	236474	chrII	+	exponential growth	grape juice
YML008C	253014	253076	chrXIII	-	exponential growth	grape juice
YER082C	325974	326015	chrV	-	exponential growth	grape juice
YPR019W	596505	596628	chrXVI	+	exponential growth	grape juice
YGL101W	312017	312156	chrVII	+	exponential growth	grape juice
YDL072C	330519	330575	chrIV	-	exponential growth	grape juice
YGR175C	848446	848513	chrVII	-	exponential growth	grape juice
YGL054C	401285	401376	chrVII	-	exponential growth	grape juice
YPL233W	105928	106089	chrXVI	+	exponential growth	grape juice
YJR138W	688771	688846	chrX	+	grape juice	exponential growth
YDR377W	1228435	1228535	chrIV	+	exponential growth	grape juice
YNL216W	241559	241608	chrXIV	+	exponential growth	grape juice
YOR027W	380934	381004	chrXV	+	exponential growth	grape juice
YPL270W	30404	30472	chrXVI	+	exponential growth	grape juice
YDL012C	431633	431683	chrIV	-	grape juice	exponential growth
YKL120W	216854	216905	chrXI	+	grape juice	exponential growth
YOR356W	1007115	1007163	chrXV	+	exponential growth	grape juice
YGL162W	198015	198112	chrVII	+	exponential growth	grape juice
YOL088C	154792	154837	chrXV	-	exponential growth	grape juice
YNL259C	157906	157948	chrXIV	-	exponential growth	grape juice
YHR216W	554281	554335	chrVIII	+	exponential growth	grape juice
YKL210W	38909	39098	chrXI	+	exponential growth	grape juice
YOR278W	842640	842698	chrXV	+	exponential growth	grape juice
YHR081W	267363	267437	chrVIII	+	grape juice	exponential growth
YER088C	335245	335303	chrV	-	exponential growth	grape juice
YFR043C	239835	239922	chrVI	-	exponential growth	grape juice
YIL024C	309213	309273	chrIX	-	exponential growth	grape juice
YOR103C	517078	517122	chrXV	-	grape juice	exponential growth
YGR221C	939086	939138	chrVII	-	grape juice	exponential growth
YIL027C	304143	304202	chrIX	-	exponential growth	grape juice
YOL030W	267977	268137	chrXV	+	exponential growth	grape juice
YGL148W	226314	226366	chrVII	+	exponential growth	grape juice
YMR315W	902644	902743	chrXIII	+	exponential growth	grape juice
YOR383C	1061388	1061440	chrXV	-	grape juice	exponential growth
YLR192C	539616	539666	chrXII	-	exponential growth	grape juice
YDL021W	413885	413929	chrIV	+	sorbitol	exponential growth
YGL162W	198015	198107	chrVII	+	exponential growth	sorbitol
YGR097W	678475	678524	chrVII	+	exponential growth	sorbitol
YCL058C	23934	23995	chrIII	-	sorbitol	exponential growth
YHR137W	375603	375677	chrVIII	+	exponential growth	sorbitol
YER061C	279647	279751	chrV	-	sorbitol	exponential growth
YPL152W	264922	264972	chrXVI	+	sorbitol	exponential growth
YDR032C	504750	504795	chrIV	-	exponential growth	sorbitol
YEL063C	33673	33718	chrV	-	benomyl	exponential growth
YLR432W	1002363	1002406	chrXII	+	exponential growth	benomyl
YDR540C	1517603	1517723	chrIV	-	exponential growth	benomyl
YKR091W	611036	611099	chrXI	+	exponential growth	benomyl
YFL045C	44486	44539	chrVI	-	benomyl	exponential growth
YNR050C	715544	715590	chrXIV	-	exponential growth	benomyl
YNL135C	372258	372307	chrXIV	-	benomyl	exponential growth
YOR051C	426163	426221	chrXV	-	exponential growth	benomyl
YGL209W	95763	95804	chrVII	+	exponential growth	calcofluor
YJL001W	434963	435012	chrX	+	exponential growth	calcofluor
YDR297W	1056394	1056441	chrIV	+	exponential growth	calcofluor
YFL045C	44486	44539	chrVI	-	calcofluor	exponential growth
YER004W	159419	159517	chrV	+	exponential growth	calcofluor
YBR056W-A	351170	351221	chrII	+	exponential growth	calcofluor
YHR030C	170388	170501	chrVIII	-	exponential growth	calcofluor
YIL023C	310440	310534	chrIX	-	calcofluor	exponential growth
YPL233W	105935	106082	chrXVI	+	exponential growth	calcofluor
YJL151C	136893	136941	chrX	-	exponential growth	calcofluor
YLR287C	712156	712320	chrXII	-	exponential growth	calcofluor
YFR020W	192663	192706	chrVI	+	exponential growth	calcofluor
YOL016C	296164	296213	chrXV	-	exponential growth	calcofluor
YBR087W	423608	423742	chrII	+	exponential growth	calcofluor
YOR166C	648536	648625	chrXV	-	exponential growth	calcofluor
YOL082W	168334	168418	chrXV	+	exponential growth	calcofluor
YLR298C	725433	725495	chrXII	-	calcofluor	exponential growth
YNL027W	579430	579491	chrXIV	+	calcofluor	exponential growth
YBR128C	494120	494162	chrII	-	exponential growth	high calcium
YOR222W	758175	758229	chrXV	+	exponential growth	high calcium
YLR432W	1002363	1002406	chrXII	+	exponential growth	high calcium
YDR472W	1403093	1403193	chrIV	+	exponential growth	high calcium
YBR087W	423677	423726	chrII	+	exponential growth	high calcium
YNL055C	519144	519218	chrXIV	-	exponential growth	high calcium
YGL210W	93659	93703	chrVII	+	high calcium	exponential growth
YNL135C	372258	372307	chrXIV	-	high calcium	exponential growth
YOR051C	426161	426221	chrXV	-	exponential growth	high calcium
YIR004W	363066	363176	chrIX	+	stationary phase	exponential growth
YBR167C	571967	572081	chrII	-	stationary phase	exponential growth
YGL057C	395830	395958	chrVII	-	stationary phase	exponential growth
YPL249C-A	76335	76376	chrXVI	-	stationary phase	exponential growth
YKL006C-A	430312	430543	chrXI	-	exponential growth	stationary phase
YPL144W	280259	280394	chrXVI	+	stationary phase	exponential growth
YKL006W	431406	431479	chrXI	+	exponential growth	stationary phase
YBR160W	559932	559997	chrII	+	exponential growth	stationary phase
YPL244C	88081	88193	chrXVI	-	exponential growth	stationary phase
YGR240C	973986	974029	chrVII	-	stationary phase	exponential growth
YDR041W	539599	539777	chrIV	+	stationary phase	exponential growth
YDR461W	1385034	1385141	chrIV	+	stationary phase	exponential growth
YPR025C	614559	614627	chrXVI	-	stationary phase	exponential growth
YBR297W	800416	800490	chrII	+	stationary phase	exponential growth
YFL045C	44478	44539	chrVI	-	stationary phase	exponential growth
YLR219W	573988	574099	chrXII	+	stationary phase	exponential growth
YHR127W	360692	360869	chrVIII	+	stationary phase	exponential growth
YMR237W	743583	743684	chrXIII	+	exponential growth	stationary phase
YEL056W	46896	47087	chrV	+	stationary phase	exponential growth
YDR026C	494409	494471	chrIV	-	stationary phase	exponential growth
YKL142W	178273	178387	chrXI	+	exponential growth	stationary phase
YLL062C	17669	17784	chrXII	-	stationary phase	exponential growth
YHL014C	77318	77379	chrVIII	-	exponential growth	stationary phase
YPL262W	47268	47320	chrXVI	+	stationary phase	exponential growth
YDR063W	578469	578522	chrIV	+	exponential growth	stationary phase
YBL091C-A	47181	47271	chrII	-	exponential growth	stationary phase
YLR093C	327497	327560	chrXII	-	stationary phase	exponential growth
YCR012W	137642	137714	chrIII	+	stationary phase	exponential growth
YNL249C	181034	181094	chrXIV	-	stationary phase	exponential growth
YDR196C	851062	851141	chrIV	-	stationary phase	exponential growth
YPL084W	393935	394000	chrXVI	+	stationary phase	exponential growth
YML119W	30392	30549	chrXIII	+	stationary phase	exponential growth
YNL239W	200466	200530	chrXIV	+	exponential growth	stationary phase
YGR118W	726881	726931	chrVII	+	exponential growth	stationary phase
YOR052C	427367	427409	chrXV	-	exponential growth	stationary phase
YBR193C	609788	609862	chrII	-	exponential growth	stationary phase
YIL036W	285504	285563	chrIX	+	stationary phase	exponential growth
YAL039C	69610	69931	chrI	-	stationary phase	exponential growth
YCL047C	44454	44558	chrIII	-	stationary phase	exponential growth
YMR100W	465891	465934	chrXIII	+	stationary phase	exponential growth
YCL057W	24630	24756	chrIII	+	stationary phase	exponential growth
YDR286C	1035610	1035653	chrIV	-	stationary phase	exponential growth
YNL242W	192482	192547	chrXIV	+	stationary phase	exponential growth
YNL135C	372258	372307	chrXIV	-	stationary phase	exponential growth
YBL060W	108479	108546	chrII	+	stationary phase	exponential growth
YNL145W	352323	352364	chrXIV	+	stationary phase	exponential growth
YAL060W	35031	35084	chrI	+	stationary phase	exponential growth
YDR086C	617273	617360	chrIV	-	stationary phase	exponential growth
YDR035W	521571	521687	chrIV	+	stationary phase	exponential growth
YGR042W	579340	579423	chrVII	+	exponential growth	stationary phase
YIL144W	77730	77992	chrIX	+	stationary phase	exponential growth
YBR082C	407274	407346	chrII	-	stationary phase	exponential growth
YJR057W	543184	544037	chrX	+	stationary phase	exponential growth
YJL126W	184263	184472	chrX	+	stationary phase	exponential growth
YLR248W	633579	633622	chrXII	+	stationary phase	exponential growth
YOL001W	324682	324807	chrXV	+	exponential growth	stationary phase
YEL017W	123563	123632	chrV	+	exponential growth	stationary phase
YPR063C	678365	678691	chrXVI	-	stationary phase	exponential growth
YER128W	415726	415829	chrV	+	stationary phase	exponential growth
YDL078C	316571	316620	chrIV	-	stationary phase	exponential growth
YLL061W	17822	17865	chrXII	+	stationary phase	exponential growth
YDR378C	1229670	1229838	chrIV	-	stationary phase	exponential growth
YDL012C	431633	431683	chrIV	-	stationary phase	exponential growth
YOL077W-A	185241	185290	chrXV	+	stationary phase	exponential growth
YER151C	472530	472598	chrV	-	exponential growth	stationary phase
YLL027W	87171	87237	chrXII	+	stationary phase	exponential growth
YJL044C	359723	359834	chrX	-	stationary phase	exponential growth
YKL189W	85628	85691	chrXI	+	stationary phase	exponential growth
YLR387C	897761	897848	chrXII	-	stationary phase	exponential growth
YLR250W	640141	640261	chrXII	+	exponential growth	stationary phase
YOL042W	249726	249800	chrXV	+	stationary phase	exponential growth
YBL058W	111357	111403	chrII	+	stationary phase	exponential growth
YNL079C	479222	479277	chrXIV	-	exponential growth	stationary phase
YMR036C	343606	343661	chrXIII	-	stationary phase	exponential growth
YDL139C	212085	212264	chrIV	-	stationary phase	exponential growth
YBR194W	609921	609974	chrII	+	stationary phase	exponential growth
YMR126C	522036	522088	chrXIII	-	exponential growth	stationary phase
YOR166C	648576	648684	chrXV	-	exponential growth	stationary phase
YJL217W	22991	23044	chrX	+	stationary phase	exponential growth
YER177W	545175	545273	chrV	+	stationary phase	exponential growth
YNL317W	40485	40613	chrXIV	+	stationary phase	exponential growth
YDR408C	1288926	1289116	chrIV	-	stationary phase	exponential growth
YBR126C	490486	490548	chrII	-	exponential growth	stationary phase
YNL100W	437521	437574	chrXIV	+	stationary phase	exponential growth
YDR142C	741766	741846	chrIV	-	stationary phase	exponential growth
YMR318C	912238	912280	chrXIII	-	exponential growth	stationary phase
YDL053C	362331	362401	chrIV	-	stationary phase	exponential growth
YPL048W	464137	464316	chrXVI	+	stationary phase	exponential growth
YFL016C	106285	106386	chrVI	-	stationary phase	exponential growth
YGR017W	523495	523542	chrVII	+	stationary phase	exponential growth
YNL063W	507626	507729	chrXIV	+	exponential growth	stationary phase
YFR016C	180816	180858	chrVI	-	stationary phase	exponential growth
YDR013W	473001	473119	chrIV	+	exponential growth	stationary phase
YIL077C	216108	216151	chrIX	-	exponential growth	stationary phase
YLR431C	1001856	1001917	chrXII	-	exponential growth	stationary phase
YKL113C	225581	225622	chrXI	-	stationary phase	exponential growth
YGL181W	157777	157873	chrVII	+	stationary phase	exponential growth
YMR070W	408913	408989	chrXIII	+	stationary phase	exponential growth
YOR118W	546630	546673	chrXV	+	exponential growth	stationary phase
YDR397C	1266959	1267071	chrIV	-	stationary phase	exponential growth
YJL066C	314956	315021	chrX	-	exponential growth	stationary phase
YCL056C	27591	27695	chrIII	-	stationary phase	exponential growth
YLR254C	645204	645269	chrXII	-	stationary phase	exponential growth
YJR148W	705475	705554	chrX	+	exponential growth	stationary phase
YBL040C	143004	143103	chrII	-	stationary phase	exponential growth
YNL134C	373652	373694	chrXIV	-	stationary phase	exponential growth
YBR004C	245654	245719	chrII	-	exponential growth	stationary phase
YPL135W	297273	297420	chrXVI	+	exponential growth	stationary phase
YPR033C	639081	639169	chrXVI	-	stationary phase	exponential growth
YGR230W	951800	951849	chrVII	+	exponential growth	stationary phase
YBL041W	140938	141036	chrII	+	stationary phase	exponential growth
YJL154C	134041	134133	chrX	-	stationary phase	exponential growth
YMR122W-A	511209	511264	chrXIII	+	exponential growth	stationary phase
YGL056C	397750	397859	chrVII	-	stationary phase	exponential growth
YGR077C	639551	639609	chrVII	-	exponential growth	stationary phase
YML004C	262856	262926	chrXIII	-	stationary phase	exponential growth
YDR493W	1435951	1436101	chrIV	+	stationary phase	exponential growth
YML081C-A	104233	104281	chrXIII	-	stationary phase	exponential growth
YBL102W	23983	24025	chrII	+	stationary phase	exponential growth
YIL118W	139560	139628	chrIX	+	exponential growth	stationary phase
YNL151C	348721	348774	chrXIV	-	stationary phase	exponential growth
YHR044C	194881	194955	chrVIII	-	stationary phase	exponential growth
YBR233W-A	684839	684928	chrII	+	stationary phase	exponential growth
YLR264W	672979	673070	chrXII	+	stationary phase	exponential growth
YOR377W	1045913	1045969	chrXV	+	stationary phase	exponential growth
YLL026W	88488	88572	chrXII	+	exponential growth	stationary phase
YMR296C	861071	861217	chrXIII	-	stationary phase	exponential growth
YMR035W	341063	341108	chrXIII	+	stationary phase	exponential growth
YMR059W	390993	391063	chrXIII	+	stationary phase	exponential growth
YPR159W	857184	857243	chrXVI	+	stationary phase	exponential growth
YHL027W	50913	51000	chrVIII	+	stationary phase	exponential growth
YER034W	221784	221833	chrV	+	stationary phase	exponential growth
YJR076C	576671	576731	chrX	-	stationary phase	exponential growth
YBR003W	242641	242789	chrII	+	stationary phase	exponential growth
YGL017W	459732	459844	chrVII	+	stationary phase	exponential growth
YPL083C	397428	397493	chrXVI	-	stationary phase	exponential growth
YNL011C	613195	613243	chrXIV	-	exponential growth	stationary phase
YAL053W	45565	45728	chrI	+	stationary phase	exponential growth
YBR257W	728537	728832	chrII	+	stationary phase	exponential growth
YLR369W	859459	859525	chrXII	+	stationary phase	exponential growth
YOR230W	770606	770666	chrXV	+	stationary phase	exponential growth
YMR277W	820081	820144	chrXIII	+	stationary phase	exponential growth
YAL003W	141875	142128	chrI	+	stationary phase	exponential growth
YBR067C	372842	372929	chrII	-	exponential growth	stationary phase
YLR016C	177449	177584	chrXII	-	stationary phase	exponential growth
YHR209W	518967	519032	chrVIII	+	stationary phase	exponential growth
YLR028C	201508	201603	chrXII	-	stationary phase	exponential growth
YBR140C	518745	518806	chrII	-	stationary phase	exponential growth
YDR368W	1213798	1213858	chrIV	+	exponential growth	stationary phase
YPL189C-A	188649	188730	chrXVI	-	stationary phase	exponential growth
YDR320C	1108140	1108195	chrIV	-	exponential growth	stationary phase
YDR452W	1362709	1362756	chrIV	+	stationary phase	exponential growth
YOR175C	661899	661947	chrXV	-	stationary phase	exponential growth
YKL110C	229685	229728	chrXI	-	stationary phase	exponential growth
YML108W	54631	54710	chrXIII	+	stationary phase	exponential growth
YMR073C	412922	412977	chrXIII	-	exponential growth	stationary phase
YJL001W	434963	435108	chrX	+	exponential growth	stationary phase
YLR323C	778978	779022	chrXII	-	stationary phase	exponential growth
YJL055W	333238	333320	chrX	+	stationary phase	exponential growth
YOR119C	550276	550392	chrXV	-	stationary phase	exponential growth
YDR054C	562512	562620	chrIV	-	stationary phase	exponential growth
YOL053W	230089	230157	chrXV	+	stationary phase	exponential growth
YBR157C	554431	554506	chrII	-	exponential growth	stationary phase
YPL106C	352335	352383	chrXVI	-	exponential growth	stationary phase
YMR267W	801569	801655	chrXIII	+	stationary phase	exponential growth
YJR103W	620600	620648	chrX	+	stationary phase	exponential growth
YNL244C	187584	187744	chrXIV	-	stationary phase	exponential growth
YHR137W	375603	375678	chrVIII	+	exponential growth	stationary phase
YIR018W	384476	384555	chrIX	+	stationary phase	exponential growth
YJR132W	669355	669461	chrX	+	stationary phase	exponential growth
YPL246C	85365	85440	chrXVI	-	stationary phase	exponential growth
YGR097W	678475	678620	chrVII	+	exponential growth	stationary phase
YIL050W	258407	258476	chrIX	+	stationary phase	exponential growth
YDL044C	375321	375379	chrIV	-	exponential growth	stationary phase
YNR034W	690221	690263	chrXIV	+	exponential growth	stationary phase
YBR111C	461888	462059	chrII	-	stationary phase	exponential growth
YPR188C	912510	912585	chrXVI	-	stationary phase	exponential growth
YLR372W	867100	867156	chrXII	+	stationary phase	exponential growth
YLR295C	722478	722619	chrXII	-	stationary phase	exponential growth
YDL168W	159462	159535	chrIV	+	stationary phase	exponential growth
YEL053C	56198	56302	chrV	-	stationary phase	exponential growth
YPL177C	214117	214261	chrXVI	-	stationary phase	exponential growth
YGR083C	646904	647012	chrVII	-	stationary phase	exponential growth
YOL040C	253657	253721	chrXV	-	stationary phase	exponential growth
YML098W	77130	77213	chrXIII	+	stationary phase	exponential growth
YCR088W	264971	265029	chrIII	+	exponential growth	stationary phase
YLR327C	783495	783615	chrXII	-	exponential growth	stationary phase
YDR297W	1056395	1056457	chrIV	+	exponential growth	stationary phase
YDR119W	688047	688118	chrIV	+	stationary phase	exponential growth
YML075C	118975	119042	chrXIII	-	stationary phase	exponential growth
YGL086W	346932	347165	chrVII	+	stationary phase	exponential growth
YNL071W	491314	491475	chrXIV	+	stationary phase	exponential growth
YDR050C	556501	556583	chrIV	-	stationary phase	exponential growth
YIL034C	290135	290209	chrIX	-	stationary phase	exponential growth
YLR110C	370155	370216	chrXII	-	stationary phase	exponential growth
YEL071W	16011	16199	chrV	+	stationary phase	exponential growth
YNL240C	200019	200214	chrXIV	-	stationary phase	exponential growth
YMR226C	722464	722522	chrXIII	-	exponential growth	stationary phase
YBR165W	568767	568815	chrII	+	stationary phase	exponential growth
YDR140W	734046	734127	chrIV	+	stationary phase	exponential growth
YOR249C	800757	800866	chrXV	-	stationary phase	exponential growth
YKL062W	322721	322833	chrXI	+	stationary phase	exponential growth
YOL086C	160840	160968	chrXV	-	stationary phase	exponential growth
YPR199C	939032	939078	chrXVI	-	stationary phase	exponential growth
YOL030W	268058	268132	chrXV	+	exponential growth	stationary phase
YLR221C	579064	579113	chrXII	-	exponential growth	stationary phase
YHL020C	67533	67639	chrVIII	-	stationary phase	exponential growth
YKL164C	142933	143029	chrXI	-	stationary phase	exponential growth
YBR087W	423676	423752	chrII	+	exponential growth	stationary phase
YDR147W	751492	751579	chrIV	+	exponential growth	stationary phase
YBL019W	184401	184462	chrII	+	stationary phase	exponential growth
YLR298C	725418	725618	chrXII	-	stationary phase	exponential growth
YDR262W	992977	993033	chrIV	+	exponential growth	stationary phase
YMR145C	557083	557135	chrXIII	-	stationary phase	exponential growth
YNL027W	579390	579488	chrXIV	+	stationary phase	exponential growth
YDR304C	1072609	1072656	chrIV	-	exponential growth	stationary phase
YDL205C	93966	94184	chrIV	-	stationary phase	exponential growth
YMR016C	305900	305946	chrXIII	-	stationary phase	exponential growth
YPR140W	814298	814341	chrXVI	+	stationary phase	exponential growth
YJL030W	387496	387601	chrX	+	stationary phase	exponential growth
YOL142W	55342	55419	chrXV	+	stationary phase	exponential growth
YLL018C-A	109040	109117	chrXII	-	stationary phase	exponential growth
YOR238W	783560	783632	chrXV	+	stationary phase	exponential growth
YNL282W	107438	107565	chrXIV	+	stationary phase	exponential growth
YPR114W	753169	753211	chrXVI	+	exponential growth	stationary phase
YMR083W	434107	434158	chrXIII	+	stationary phase	exponential growth
YOR294W	868255	868300	chrXV	+	exponential growth	stationary phase
YJL174W	94823	94953	chrX	+	stationary phase	exponential growth
YGR136W	762250	762382	chrVII	+	exponential growth	stationary phase
YGR030C	546353	546411	chrVII	-	stationary phase	exponential growth
YJL184W	83373	83415	chrX	+	stationary phase	exponential growth
YNL096C	444505	444568	chrXIV	-	stationary phase	exponential growth
YKL139W	182778	182841	chrXI	+	stationary phase	exponential growth
YKR086W	601851	601962	chrXI	+	stationary phase	exponential growth
YBR166C	571249	571341	chrII	-	stationary phase	exponential growth
YDL217C	68768	68843	chrIV	-	exponential growth	stationary phase
YPL055C	454985	455058	chrXVI	-	stationary phase	exponential growth
YER062C	280779	280822	chrV	-	exponential growth	stationary phase
YLR125W	392688	392783	chrXII	+	stationary phase	exponential growth
YIL047C	267851	267924	chrIX	-	stationary phase	exponential growth
YDL130W	229754	229823	chrIV	+	stationary phase	exponential growth
YOR044W	412673	412724	chrXV	+	stationary phase	exponential growth
YDL237W	30551	30627	chrIV	+	stationary phase	exponential growth
YKL005C	434660	434794	chrXI	-	stationary phase	exponential growth
YGR280C	1051748	1051858	chrVII	-	stationary phase	exponential growth
YIL023C	310489	310604	chrIX	-	stationary phase	exponential growth
YJR014W	461675	461718	chrX	+	stationary phase	exponential growth
YGR028W	542044	542168	chrVII	+	exponential growth	stationary phase
YER019C-A	194719	194797	chrV	-	stationary phase	exponential growth
YDR390C	1256884	1257020	chrIV	-	stationary phase	exponential growth
YGL103W	310479	310894	chrVII	+	stationary phase	exponential growth
YKL067W	314140	314342	chrXI	+	stationary phase	exponential growth
YFL026W	82459	82512	chrVI	+	stationary phase	exponential growth
YGL049C	409772	409820	chrVII	-	stationary phase	exponential growth
YOL027C	273778	273844	chrXV	-	stationary phase	exponential growth
YOR312C	901264	901328	chrXV	-	exponential growth	stationary phase
YMR072W	411370	411505	chrXIII	+	stationary phase	exponential growth
YOL059W	216890	217119	chrXV	+	stationary phase	exponential growth
YFR006W	155934	156125	chrVI	+	stationary phase	exponential growth
YPR152C	833469	833532	chrXVI	-	stationary phase	exponential growth
YBR201C-A	624833	624898	chrII	-	exponential growth	stationary phase
YBR251W	720928	721317	chrII	+	stationary phase	exponential growth
YOR039W	405572	405617	chrXV	+	stationary phase	exponential growth
YER010C	173329	173420	chrV	-	stationary phase	exponential growth
YER176W	541491	541622	chrV	+	stationary phase	exponential growth
YOR040W	406953	407021	chrXV	+	stationary phase	exponential growth
YML003W	263370	263477	chrXIII	+	stationary phase	exponential growth
YGL080W	358512	358570	chrVII	+	stationary phase	exponential growth
YJR096W	610839	611076	chrX	+	stationary phase	exponential growth
YPR035W	641832	641958	chrXVI	+	stationary phase	exponential growth
YBR242W	704452	704506	chrII	+	stationary phase	exponential growth
YKL008C	428374	428462	chrXI	-	stationary phase	exponential growth
YEL009C	140018	140060	chrV	-	stationary phase	exponential growth
YPL087W	383252	383319	chrXVI	+	exponential growth	stationary phase
YJR138W	688771	688846	chrX	+	stationary phase	exponential growth
YOR247W	796892	797406	chrXV	+	stationary phase	exponential growth
YNR012W	647314	647358	chrXIV	+	stationary phase	exponential growth
YPL225W	125909	125957	chrXVI	+	stationary phase	exponential growth
YKL040C	361566	361613	chrXI	-	exponential growth	stationary phase
YBR162W-A	564718	564924	chrII	+	stationary phase	exponential growth
YPR128C	792246	792343	chrXVI	-	exponential growth	stationary phase
YOL125W	83627	83707	chrXV	+	stationary phase	exponential growth
YOL073C	194817	194908	chrXV	-	stationary phase	exponential growth
YPL203W	165970	166044	chrXVI	+	stationary phase	exponential growth
YNL259C	157907	157948	chrXIV	-	exponential growth	stationary phase
YGR210C	914839	914946	chrVII	-	stationary phase	exponential growth
YDR156W	769433	769481	chrIV	+	stationary phase	exponential growth
YOR097C	507611	507785	chrXV	-	stationary phase	exponential growth
YKL210W	38909	39118	chrXI	+	exponential growth	stationary phase
YOR278W	842700	842795	chrXV	+	exponential growth	stationary phase
YHR081W	267363	267479	chrVIII	+	stationary phase	exponential growth
YGR203W	905042	905095	chrVII	+	stationary phase	exponential growth
YLR266C	677726	677836	chrXII	-	stationary phase	exponential growth
YDL066W	334763	334810	chrIV	+	stationary phase	exponential growth
YPR139C	814148	814233	chrXVI	-	stationary phase	exponential growth
YOR125C	559786	559829	chrXV	-	stationary phase	exponential growth
YCL034W	61491	61613	chrIII	+	stationary phase	exponential growth
YER056C	268301	268377	chrV	-	stationary phase	exponential growth
YGL234W	56213	56394	chrVII	+	stationary phase	exponential growth
YFR043C	239854	239937	chrVI	-	exponential growth	stationary phase
YOL082W	168334	168646	chrXV	+	exponential growth	stationary phase
YIL024C	309217	309273	chrIX	-	exponential growth	stationary phase
YLR437C	1012076	1012136	chrXII	-	exponential growth	stationary phase
YCR008W	128200	128261	chrIII	+	stationary phase	exponential growth
YAL022C	110443	110492	chrI	-	exponential growth	stationary phase
YBR228W	675263	675306	chrII	+	stationary phase	exponential growth
YKL051W	340749	340799	chrXI	+	exponential growth	DNA damage
YOR294W	868251	868297	chrXV	+	exponential growth	DNA damage
YPL184C	197754	197817	chrXVI	-	exponential growth	DNA damage
YKR091W	610967	611137	chrXI	+	exponential growth	DNA damage
YNL079C	479247	479392	chrXIV	-	exponential growth	DNA damage
YFL045C	44484	44539	chrVI	-	DNA damage	exponential growth
YBR157C	554409	554451	chrII	-	exponential growth	DNA damage
YLR109W	368581	368737	chrXII	+	exponential growth	DNA damage
YIL148W	68590	68657	chrIX	+	exponential growth	DNA damage
YKL005C	434660	434750	chrXI	-	DNA damage	exponential growth
YER174C	539343	539395	chrV	-	DNA damage	exponential growth
YMR038C	348292	348339	chrXIII	-	exponential growth	DNA damage
YPL024W	503365	503413	chrXVI	+	exponential growth	DNA damage
YKR077W	583232	583274	chrXI	+	DNA damage	exponential growth
YDL021W	413884	413929	chrIV	+	DNA damage	exponential growth
YNL135C	372256	372307	chrXIV	-	DNA damage	exponential growth
YDR381C-A	1238819	1238876	chrIV	-	exponential growth	DNA damage
YDR465C	1394622	1394757	chrIV	-	exponential growth	DNA damage
YHR033W	175478	175524	chrVIII	+	exponential growth	DNA damage
YLR344W	819219	819265	chrXII	+	exponential growth	DNA damage
YPL152W	264922	264972	chrXVI	+	DNA damage	exponential growth
YDR383C	1240678	1240734	chrIV	-	exponential growth	DNA damage
YGR175C	848452	848513	chrVII	-	exponential growth	DNA damage
YBR070C	379965	380019	chrII	-	DNA damage	exponential growth
YLR287C	712150	712320	chrXII	-	exponential growth	DNA damage
YDL012C	431633	431683	chrIV	-	DNA damage	exponential growth
YLR050C	246223	246273	chrXII	-	exponential growth	DNA damage
YLR250W	640141	640196	chrXII	+	exponential growth	DNA damage
YKL062W	322778	322832	chrXI	+	DNA damage	exponential growth
YOR166C	648534	648624	chrXV	-	exponential growth	DNA damage
YJR104C	623049	623135	chrX	-	exponential growth	DNA damage
YPL267W	38128	38179	chrXVI	+	DNA damage	exponential growth
YNL027W	579434	579489	chrXIV	+	DNA damage	exponential growth
YOR193W	710330	710402	chrXV	+	alpha factor	exponential growth
YOR304C-A	888791	888850	chrXV	-	alpha factor	exponential growth
YER004W	159419	159538	chrV	+	exponential growth	alpha factor
YOL093W	142714	142763	chrXV	+	alpha factor	exponential growth
YOR126C	560716	560772	chrXV	-	alpha factor	exponential growth
YBR162W-A	565048	565161	chrII	+	alpha factor	exponential growth
YIL117C	141662	141703	chrIX	-	exponential growth	alpha factor
YBR084C-A	415373	415440	chrII	-	exponential growth	alpha factor
YDR123C	699539	699926	chrIV	-	alpha factor	exponential growth
YKL128C	201435	201691	chrXI	-	alpha factor	exponential growth
YHL028W	49063	49154	chrVIII	+	exponential growth	alpha factor
YJL001W	435052	435097	chrX	+	exponential growth	alpha factor
YOR342C	967717	967865	chrXV	-	alpha factor	exponential growth
YKL127W	203085	203138	chrXI	+	alpha factor	exponential growth
YPL255W	67605	67677	chrXVI	+	exponential growth	alpha factor
YBL016W	192376	192434	chrII	+	exponential growth	alpha factor
YOR026W	379613	379751	chrXV	+	exponential growth	alpha factor
YPR035W	641906	641957	chrXVI	+	exponential growth	alpha factor
YIL083C	204973	205119	chrIX	-	alpha factor	exponential growth
YPR141C	817991	818064	chrXVI	-	exponential growth	alpha factor
YPL156C	256867	257077	chrXVI	-	exponential growth	alpha factor
YDR281C	1022382	1022480	chrIV	-	alpha factor	exponential growth
YNL053W	529832	529903	chrXIV	+	exponential growth	alpha factor
YDR461W	1385092	1385138	chrIV	+	exponential growth	alpha factor
YDR099W	652227	652655	chrIV	+	alpha factor	exponential growth
YBR162C	564690	564807	chrII	-	exponential growth	alpha factor
YDR309C	1080245	1080297	chrIV	-	exponential growth	alpha factor
YOR166C	648544	648624	chrXV	-	exponential growth	alpha factor
YHR030C	170439	170530	chrVIII	-	exponential growth	alpha factor
YKR061W	557079	557190	chrXI	+	exponential growth	alpha factor
YBL009W	208307	208368	chrII	+	exponential growth	alpha factor
YHR084W	273870	273941	chrVIII	+	exponential growth	alpha factor
YPR159W	857092	857338	chrXVI	+	alpha factor	exponential growth
YGL194C-A	140014	140078	chrVII	-	exponential growth	alpha factor
YJL097W	245470	245529	chrX	+	exponential growth	alpha factor
YML046W	181462	181503	chrXIII	+	exponential growth	alpha factor
YMR305C	880306	880421	chrXIII	-	exponential growth	alpha factor
YNR035C	694124	694204	chrXIV	-	exponential growth	alpha factor
YGL179C	165179	165231	chrVII	-	exponential growth	alpha factor
YLR287C	712160	712317	chrXII	-	exponential growth	alpha factor
YPL262W	47086	47133	chrXVI	+	exponential growth	alpha factor
YOR312C	901316	901383	chrXV	-	exponential growth	alpha factor
YBR222C	668395	668445	chrII	-	alpha factor	exponential growth
YOR126C	560716	560772	chrXV	-	congo red	exponential growth
YIL023C	310439	310591	chrIX	-	congo red	exponential growth
YGL028C	443114	443160	chrVII	-	exponential growth	congo red
YCR057C	223291	223339	chrIII	-	exponential growth	congo red
YNL045W	542916	542959	chrXIV	+	exponential growth	congo red
YNR049C	713758	713809	chrXIV	-	exponential growth	congo red
YIL109C	160269	160336	chrIX	-	congo red	exponential growth
YMR316W	904719	904768	chrXIII	+	congo red	exponential growth
YHR030C	170395	170530	chrVIII	-	exponential growth	congo red
YBR140C	518745	518810	chrII	-	congo red	exponential growth
YOR175C	661770	661838	chrXV	-	exponential growth	oxidative stress
YJR043C	517557	517664	chrX	-	exponential growth	oxidative stress
YOL020W	286007	286052	chrXV	+	exponential growth	oxidative stress
YJL001W	434963	435033	chrX	+	exponential growth	oxidative stress
YKL006C-A	430749	430895	chrXI	-	exponential growth	oxidative stress
YPL048W	464194	464307	chrXVI	+	oxidative stress	exponential growth
YGR136W	762340	762406	chrVII	+	exponential growth	oxidative stress
YDR162C	781229	781300	chrIV	-	exponential growth	oxidative stress
YMR112C	494564	494613	chrXIII	-	exponential growth	oxidative stress
YOR091W	493095	493361	chrXV	+	exponential growth	oxidative stress
YNL079C	479225	479280	chrXIV	-	exponential growth	oxidative stress
YFL045C	44486	44527	chrVI	-	oxidative stress	exponential growth
YCR004C	120427	120477	chrIII	-	exponential growth	oxidative stress
YMR316W	904984	905075	chrXIII	+	exponential growth	oxidative stress
YOR051C	426171	426221	chrXV	-	exponential growth	oxidative stress
YKL005C	434520	434575	chrXI	-	exponential growth	oxidative stress
YIL005W	345545	345610	chrIX	+	exponential growth	oxidative stress
YOR251C	803494	803583	chrXV	-	exponential growth	oxidative stress
YER020W	195040	195087	chrV	+	exponential growth	oxidative stress
YGR028W	542167	542229	chrVII	+	exponential growth	oxidative stress
YLR105C	348212	348260	chrXII	-	exponential growth	oxidative stress
YER139C	451333	451374	chrV	-	exponential growth	oxidative stress
YPL246C	85363	85414	chrXVI	-	oxidative stress	exponential growth
YPL135W	297273	297455	chrXVI	+	exponential growth	oxidative stress
YJL186W	80034	80110	chrX	+	exponential growth	oxidative stress
YJL159W	120347	120400	chrX	+	exponential growth	oxidative stress
YJL052W	338144	338193	chrX	+	exponential growth	oxidative stress
YLR180W	515161	515208	chrXII	+	exponential growth	oxidative stress
YOR377W	1046046	1046130	chrXV	+	exponential growth	oxidative stress
YCR053W	216506	216560	chrIII	+	oxidative stress	exponential growth
YDR035W	521687	521747	chrIV	+	exponential growth	oxidative stress
YGR083C	646904	646965	chrVII	-	oxidative stress	exponential growth
YDR465C	1394622	1394754	chrIV	-	exponential growth	oxidative stress
YPR183W	900638	900705	chrXVI	+	exponential growth	oxidative stress
YLR327C	783447	783542	chrXII	-	exponential growth	oxidative stress
YPR069C	685475	685530	chrXVI	-	exponential growth	oxidative stress
YEL017W	123450	123576	chrV	+	exponential growth	oxidative stress
YPL240C	98693	98739	chrXVI	-	exponential growth	oxidative stress
YMR296C	861071	861214	chrXIII	-	oxidative stress	exponential growth
YBR092C	429117	429185	chrII	-	exponential growth	oxidative stress
YNR034W-A	692458	692545	chrXIV	+	exponential growth	oxidative stress
YDR062W	576304	576351	chrIV	+	exponential growth	oxidative stress
YOR043W	410625	410696	chrXV	+	exponential growth	oxidative stress
YPR159W	857436	857481	chrXVI	+	exponential growth	oxidative stress
YDL213C	78001	78089	chrIV	-	exponential growth	oxidative stress
YPL233W	106012	106112	chrXVI	+	exponential growth	oxidative stress
YDR377W	1228435	1228521	chrIV	+	exponential growth	oxidative stress
YLR287C	712160	712319	chrXII	-	exponential growth	oxidative stress
YFR020W	192634	192717	chrVI	+	exponential growth	oxidative stress
YHR205W	509253	509344	chrVIII	+	exponential growth	oxidative stress
YBL003C	235853	235904	chrII	-	exponential growth	oxidative stress
YNL186W	289187	289236	chrXIV	+	exponential growth	oxidative stress
YPL131W	302976	303059	chrXVI	+	exponential growth	oxidative stress
YGR095C	676424	676467	chrVII	-	exponential growth	oxidative stress
YNL046W	542191	542236	chrXIV	+	exponential growth	oxidative stress
YOL073C	194817	194908	chrXV	-	oxidative stress	exponential growth
YHR110W	332214	332267	chrVIII	+	exponential growth	oxidative stress
YDL125C	239664	239712	chrIV	-	exponential growth	oxidative stress
YPR028W	623333	623469	chrXVI	+	exponential growth	oxidative stress
YDR516C	1476460	1476513	chrIV	-	exponential growth	oxidative stress
YPL189C-A	188665	188722	chrXVI	-	oxidative stress	exponential growth
YDR287W	1035906	1035953	chrIV	+	exponential growth	oxidative stress
YJL047C-A	349198	349308	chrX	-	exponential growth	oxidative stress
YMR016C	305673	305743	chrXIII	-	exponential growth	oxidative stress
YOR126C	560716	560772	chrXV	-	heat shock	exponential growth
YLR432W	1002363	1002421	chrXII	+	exponential growth	heat shock
YJL001W	434963	435024	chrX	+	exponential growth	heat shock
YER062C	280776	280822	chrV	-	exponential growth	heat shock
YKL051W	340653	340713	chrXI	+	heat shock	exponential growth
YER094C	349446	349496	chrV	-	heat shock	exponential growth
YOR119C	550287	550392	chrXV	-	heat shock	exponential growth
YFL045C	44484	44537	chrVI	-	heat shock	exponential growth
YBR157C	554430	554503	chrII	-	exponential growth	heat shock
YDR486C	1428220	1428299	chrIV	-	exponential growth	heat shock
YIL148W	68628	68672	chrIX	+	exponential growth	heat shock
YDR397C	1266959	1267111	chrIV	-	heat shock	exponential growth
YDR090C	626057	626100	chrIV	-	heat shock	exponential growth
YJL066C	314944	315005	chrX	-	exponential growth	heat shock
YCL056C	27592	27636	chrIII	-	heat shock	exponential growth
YOR020W-A	371415	371491	chrXV	+	heat shock	exponential growth
YJR148W	705486	705556	chrX	+	exponential growth	heat shock
YLL048C	46447	46489	chrXII	-	heat shock	exponential growth
YOL017W	293173	293236	chrXV	+	heat shock	exponential growth
YPR013C	585770	585840	chrXVI	-	heat shock	exponential growth
YOR312C	901266	901383	chrXV	-	exponential growth	heat shock
YOR099W	511659	511719	chrXV	+	exponential growth	heat shock
YBR140C	518745	518811	chrII	-	heat shock	exponential growth
YNR035C	694093	694210	chrXIV	-	exponential growth	heat shock
YJL048C	348686	348730	chrX	-	exponential growth	heat shock
YGR150C	793035	793088	chrVII	-	heat shock	exponential growth
YPR069C	685476	685530	chrXVI	-	exponential growth	heat shock
YIL023C	310489	310591	chrIX	-	heat shock	exponential growth
YPL152W	264922	264972	chrXVI	+	heat shock	exponential growth
YPR035W	641964	642011	chrXVI	+	exponential growth	heat shock
YAR042W	192524	192567	chrI	+	heat shock	exponential growth
YDR378C	1229630	1229807	chrIV	-	heat shock	exponential growth
YMR056C	388230	388310	chrXIII	-	heat shock	exponential growth
YJR133W	672806	672881	chrX	+	exponential growth	heat shock
YGL204C	112053	112113	chrVII	-	exponential growth	heat shock
YKR091W	611076	611126	chrXI	+	exponential growth	heat shock
YBL093C	45007	45061	chrII	-	exponential growth	heat shock
YEL063C	33684	33766	chrV	-	heat shock	exponential growth
YBR165W	568769	568812	chrII	+	heat shock	exponential growth
YDR472W	1403092	1403195	chrIV	+	exponential growth	heat shock
YOL082W	168334	168427	chrXV	+	exponential growth	heat shock
YML078W	110915	110965	chrXIII	+	exponential growth	heat shock
YBL034C	156217	156279	chrII	-	heat shock	exponential growth
YIL079C	212030	212127	chrIX	-	heat shock	exponential growth
YBR126C	490485	490548	chrII	-	exponential growth	heat shock
YML130C	13213	13260	chrXIII	-	exponential growth	heat shock
YGL209W	95760	95806	chrVII	+	exponential growth	hydroxyurea
YOR222W	758175	758262	chrXV	+	exponential growth	hydroxyurea
YJL001W	434963	435026	chrX	+	exponential growth	hydroxyurea
YGL156W	211983	212045	chrVII	+	hydroxyurea	exponential growth
YKL182W	100202	100319	chrXI	+	exponential growth	hydroxyurea
YDR233C	930404	930468	chrIV	-	exponential growth	hydroxyurea
YKR091W	610967	611129	chrXI	+	exponential growth	hydroxyurea
YDR486C	1428219	1428296	chrIV	-	exponential growth	hydroxyurea
YPL087W	383252	383339	chrXVI	+	exponential growth	hydroxyurea
YKL005C	434660	434770	chrXI	-	hydroxyurea	exponential growth
YHL014C	77317	77384	chrVIII	-	exponential growth	hydroxyurea
YJR060W	548643	548693	chrX	+	exponential growth	hydroxyurea
YGR008C	508465	508542	chrVII	-	exponential growth	hydroxyurea
YER174C	539297	539393	chrV	-	hydroxyurea	exponential growth
YOR020W-A	371588	371655	chrXV	+	exponential growth	hydroxyurea
YNR019W	665080	665214	chrXIV	+	exponential growth	hydroxyurea
YKL166C	135453	135515	chrXI	-	exponential growth	hydroxyurea
YBR158W	556338	556392	chrII	+	exponential growth	hydroxyurea
YNL231C	217170	217246	chrXIV	-	exponential growth	hydroxyurea
YNL045W	542916	542966	chrXIV	+	exponential growth	hydroxyurea
YOR051C	426158	426221	chrXV	-	exponential growth	hydroxyurea
YOR312C	901275	901383	chrXV	-	exponential growth	hydroxyurea
YMR319C	914698	914817	chrXIII	-	exponential growth	hydroxyurea
YKR077W	583224	583274	chrXI	+	hydroxyurea	exponential growth
YCL030C	68371	68421	chrIII	-	exponential growth	hydroxyurea
YLR104W	346502	346551	chrXII	+	hydroxyurea	exponential growth
YDL003W	444511	444568	chrIV	+	hydroxyurea	exponential growth
YJL048C	348907	348948	chrX	-	exponential growth	hydroxyurea
YIL064W	241830	241926	chrIX	+	hydroxyurea	exponential growth
YLR327C	783476	783551	chrXII	-	exponential growth	hydroxyurea
YLR344W	819205	819257	chrXII	+	exponential growth	hydroxyurea
YPL152W	264922	264972	chrXVI	+	hydroxyurea	exponential growth
YLR044C	234140	234193	chrXII	-	exponential growth	hydroxyurea
YOR294W	868251	868293	chrXV	+	exponential growth	hydroxyurea
YMR199W	663450	663522	chrXIII	+	exponential growth	hydroxyurea
YOR274W	837387	837439	chrXV	+	exponential growth	hydroxyurea
YOR382W	1059357	1059421	chrXV	+	exponential growth	hydroxyurea
YDR181C	827336	827389	chrIV	-	exponential growth	hydroxyurea
YLR074C	282523	282570	chrXII	-	exponential growth	hydroxyurea
YLR287C	712152	712323	chrXII	-	exponential growth	hydroxyurea
YMR186W	632268	632319	chrXIII	+	exponential growth	hydroxyurea
YDR539W	1511991	1512048	chrIV	+	exponential growth	hydroxyurea
YOL125W	83707	83782	chrXV	+	exponential growth	hydroxyurea
YNL079C	479237	479299	chrXIV	-	exponential growth	hydroxyurea
YHR216W	554258	554299	chrVIII	+	exponential growth	hydroxyurea
YOR166C	648533	648639	chrXV	-	exponential growth	hydroxyurea
YMR241W	751672	751747	chrXIII	+	exponential growth	hydroxyurea
YJL081C	285280	285321	chrX	-	exponential growth	hydroxyurea
YOL002C	324483	324645	chrXV	-	exponential growth	hydroxyurea
YNR049C	713747	713815	chrXIV	-	exponential growth	hydroxyurea
YDR384C	1242158	1242230	chrIV	-	exponential growth	low nitrogen
YLR130C	404159	404277	chrXII	-	exponential growth	low nitrogen
YGL255W	20770	20930	chrVII	+	exponential growth	low nitrogen
YOR222W	758141	758314	chrXV	+	exponential growth	low nitrogen
YGL028C	443097	443159	chrVII	-	exponential growth	low nitrogen
YJL001W	434963	435031	chrX	+	exponential growth	low nitrogen
YKL182W	100256	100317	chrXI	+	exponential growth	low nitrogen
YER081W	322203	322666	chrV	+	exponential growth	low nitrogen
YOR051C	426161	426221	chrXV	-	exponential growth	low nitrogen
YDR398W	1267310	1267356	chrIV	+	exponential growth	low nitrogen
YKR076W	581831	581890	chrXI	+	exponential growth	low nitrogen
YNL135C	372258	372307	chrXIV	-	low nitrogen	exponential growth
YJL048C	348682	348814	chrX	-	exponential growth	low nitrogen
YNR050C	715564	715625	chrXIV	-	exponential growth	low nitrogen
YPL265W	40885	40931	chrXVI	+	exponential growth	low nitrogen
YER129W	418265	418330	chrV	+	exponential growth	low nitrogen
YJL201W	55040	55128	chrX	+	exponential growth	low nitrogen
YLR224W	586324	586367	chrXII	+	exponential growth	low nitrogen
YGL256W	14534	14629	chrVII	+	exponential growth	low nitrogen
YNL076W	484345	484416	chrXIV	+	exponential growth	low nitrogen
YFR020W	192662	192717	chrVI	+	exponential growth	low nitrogen
YDR539W	1511994	1512071	chrIV	+	exponential growth	low nitrogen
YGL162W	198050	198104	chrVII	+	exponential growth	low nitrogen
YLR344W	819201	819252	chrXII	+	exponential growth	low nitrogen
YJL047C-A	349210	349367	chrX	-	exponential growth	low nitrogen
YIR001C	356968	357009	chrIX	-	exponential growth	low nitrogen
YKL219W	14951	15018	chrXI	+	exponential growth	low nitrogen
YER063W	281554	281619	chrV	+	salt	exponential growth
YDL184C	130556	130602	chrIV	-	salt	exponential growth
YDL046W	371107	371150	chrIV	+	salt	exponential growth
YCL039W	52526	52626	chrIII	+	salt	exponential growth
YDR041W	539514	539783	chrIV	+	salt	exponential growth
YDR461W	1385037	1385112	chrIV	+	salt	exponential growth
YEL058W	43149	43215	chrV	+	salt	exponential growth
YPR025C	614559	614626	chrXVI	-	salt	exponential growth
YBL027W	168330	168371	chrII	+	salt	exponential growth
YNL079C	479369	479433	chrXIV	-	salt	exponential growth
YFL045C	44484	44538	chrVI	-	salt	exponential growth
YDR486C	1428158	1428241	chrIV	-	salt	exponential growth
YJL192C	73439	73509	chrX	-	salt	exponential growth
YPL221W	132757	132802	chrXVI	+	salt	exponential growth
YER081W	322203	322430	chrV	+	exponential growth	salt
YLR190W	534776	534828	chrXII	+	salt	exponential growth
YLR220W	576608	576680	chrXII	+	salt	exponential growth
YMR032W	335142	335206	chrXIII	+	salt	exponential growth
YIL074C	222583	222652	chrIX	-	salt	exponential growth
YLR093C	327497	327617	chrXII	-	salt	exponential growth
YKL156W	158531	158574	chrXI	+	salt	exponential growth
YML069W	135301	135439	chrXIII	+	salt	exponential growth
YGR214W	920307	920513	chrVII	+	salt	exponential growth
YML028W	219990	220083	chrXIII	+	salt	exponential growth
YIL036W	285522	285563	chrIX	+	salt	exponential growth
YMR202W	667346	667471	chrXIII	+	salt	exponential growth
YGR198W	894613	894670	chrVII	+	salt	exponential growth
YNL135C	372256	372307	chrXIV	-	salt	exponential growth
YOL086C	160662	160968	chrXV	-	salt	exponential growth
YNL145W	352314	352361	chrXIV	+	salt	exponential growth
YDL173W	148104	148150	chrIV	+	salt	exponential growth
YAL060W	35031	35084	chrI	+	salt	exponential growth
YJL062W-A	316606	316680	chrX	+	salt	exponential growth
YNL207W	255137	255242	chrXIV	+	salt	exponential growth
YIL144W	77550	77993	chrIX	+	salt	exponential growth
YKL068W-A	308697	308776	chrXI	+	salt	exponential growth
YJL133C-A	159876	159987	chrX	-	salt	exponential growth
YPR183W	900638	900694	chrXVI	+	exponential growth	salt
YPL224C	128314	128446	chrXVI	-	salt	exponential growth
YNL069C	495052	495095	chrXIV	-	salt	exponential growth
YOL077W-A	185241	185315	chrXV	+	salt	exponential growth
YMR194C-A	653210	653286	chrXIII	-	salt	exponential growth
YER169W	523059	523102	chrV	+	salt	exponential growth
YOR226C	762148	762385	chrXV	-	salt	exponential growth
YLR050C	246225	246274	chrXII	-	exponential growth	salt
YAL043C	61078	61141	chrI	-	salt	exponential growth
YOL042W	249722	249800	chrXV	+	salt	exponential growth
YPR024W	610255	610313	chrXVI	+	salt	exponential growth
YHL020C	67533	67608	chrVIII	-	salt	exponential growth
YMR036C	343552	343787	chrXIII	-	salt	exponential growth
YHR029C	168578	168706	chrVIII	-	salt	exponential growth
YGR013W	514428	514510	chrVII	+	salt	exponential growth
YOL140W	58634	58698	chrXV	+	exponential growth	salt
YKR049C	526997	527067	chrXI	-	salt	exponential growth
YNR036C	694858	694913	chrXIV	-	salt	exponential growth
YDR295C	1054834	1054889	chrIV	-	exponential growth	salt
YIL153W	55116	55170	chrIX	+	salt	exponential growth
YKR088C	605082	605152	chrXI	-	salt	exponential growth
YDR500C	1450865	1450907	chrIV	-	salt	exponential growth
YER048C	248239	248307	chrV	-	salt	exponential growth
YDR408C	1288921	1289113	chrIV	-	salt	exponential growth
YGL126W	270893	270946	chrVII	+	salt	exponential growth
YJR111C	636718	636771	chrX	-	exponential growth	salt
YLR078C	286632	286772	chrXII	-	salt	exponential growth
YOR372C	1036525	1036576	chrXV	-	salt	exponential growth
YJL171C	100913	100979	chrX	-	salt	exponential growth
YIL109C	160267	160330	chrIX	-	salt	exponential growth
YHR116W	341633	341727	chrVIII	+	salt	exponential growth
YKL018C-A	403567	403614	chrXI	-	salt	exponential growth
YKL051W	340698	340748	chrXI	+	salt	exponential growth
YPR133W-A	797441	797495	chrXVI	+	salt	exponential growth
YMR192W	646943	647029	chrXIII	+	salt	exponential growth
YKL164C	142903	143029	chrXI	-	salt	exponential growth
YNL015W	604936	604986	chrXIV	+	salt	exponential growth
YGL066W	377365	377439	chrVII	+	salt	exponential growth
YOR386W	1066761	1066823	chrXV	+	salt	exponential growth
YLR211C	564577	564660	chrXII	-	salt	exponential growth
YMR038C	348339	348381	chrXIII	-	salt	exponential growth
YKL122C	212701	212748	chrXI	-	salt	exponential growth
YNL025C	585362	585408	chrXIV	-	salt	exponential growth
YHR088W	281333	281461	chrVIII	+	salt	exponential growth
YER174C	539297	539387	chrV	-	salt	exponential growth
YMR052W	379519	379574	chrXIII	+	salt	exponential growth
YER012W	177563	177706	chrV	+	salt	exponential growth
YBR073W	383080	383125	chrII	+	salt	exponential growth
YMR263W	794846	794887	chrXIII	+	salt	exponential growth
YPR023C	610097	610241	chrXVI	-	salt	exponential growth
YOR123C	554651	554732	chrXV	-	salt	exponential growth
YGL080W	358512	358570	chrVII	+	salt	exponential growth
YMR122W-A	511198	511241	chrXIII	+	salt	exponential growth
YGR295C	1082735	1083143	chrVII	-	salt	exponential growth
YGL056C	397715	397786	chrVII	-	salt	exponential growth
YLR133W	408293	408363	chrXII	+	salt	exponential growth
YML004C	262910	262958	chrXIII	-	salt	exponential growth
YPL240C	98739	98888	chrXVI	-	salt	exponential growth
YNL169C	317954	317999	chrXIV	-	exponential growth	salt
YML081C-A	104231	104419	chrXIII	-	salt	exponential growth
YDL225W	52329	52394	chrIV	+	salt	exponential growth
YNL151C	348721	348763	chrXIV	-	salt	exponential growth
YOR245C	795588	795666	chrXV	-	salt	exponential growth
YHL018W	69619	69686	chrVIII	+	salt	exponential growth
YPR147C	826637	826707	chrXVI	-	salt	exponential growth
YDL100C	283232	283323	chrIV	-	salt	exponential growth
YOR377W	1045913	1045968	chrXV	+	salt	exponential growth
YER090W	337820	337864	chrV	+	salt	exponential growth
YMR028W	327383	327443	chrXIII	+	salt	exponential growth
YNL280C	110535	110602	chrXIV	-	salt	exponential growth
YGL128C	270179	270220	chrVII	-	salt	exponential growth
YOR285W	849476	849582	chrXV	+	salt	exponential growth
YHR024C	159233	159333	chrVIII	-	salt	exponential growth
YPR159W	857264	857306	chrXVI	+	salt	exponential growth
YNL044W	545036	545197	chrXIV	+	salt	exponential growth
YBR003W	242737	242791	chrII	+	salt	exponential growth
YGL070C	374856	374960	chrVII	-	salt	exponential growth
YDR539W	1511869	1511918	chrIV	+	salt	exponential growth
YOL038C-A	255109	255166	chrXV	-	salt	exponential growth
YCR020W-B	155181	155278	chrIII	+	salt	exponential growth
YAL003W	142081	142128	chrI	+	salt	exponential growth
YER049W	251555	251640	chrV	+	salt	exponential growth
YNR015W	653308	653373	chrXIV	+	salt	exponential growth
YGL103W	310716	310898	chrVII	+	salt	exponential growth
YDR497C	1445533	1445609	chrIV	-	salt	exponential growth
YBR140C	518745	518812	chrII	-	salt	exponential growth
YHR188C	483876	483925	chrVIII	-	salt	exponential growth
YER087C-B	332874	332946	chrV	-	salt	exponential growth
YMR125W	517386	517432	chrXIII	+	salt	exponential growth
YIL076W	216547	216611	chrIX	+	salt	exponential growth
YJL001W	434963	435027	chrX	+	exponential growth	salt
YLR204W	552119	552242	chrXII	+	salt	exponential growth
YDL085C-A	302724	302948	chrIV	-	salt	exponential growth
YBR084C-A	415330	415405	chrII	-	salt	exponential growth
YDR424C	1319884	1319993	chrIV	-	salt	exponential growth
YHR083W	272500	272623	chrVIII	+	salt	exponential growth
YPL106C	352332	352384	chrXVI	-	exponential growth	salt
YDR235W	933397	933489	chrIV	+	salt	exponential growth
YJR103W	620648	620698	chrX	+	exponential growth	salt
YHR137W	375605	375677	chrVIII	+	exponential growth	salt
YKL157W	154915	154970	chrXI	+	salt	exponential growth
YOR020W-A	371417	371495	chrXV	+	salt	exponential growth
YAL014C	129057	129107	chrI	-	salt	exponential growth
YHR030C	170412	170485	chrVIII	-	exponential growth	salt
YHR133C	371671	371725	chrVIII	-	salt	exponential growth
YNL075W	485412	485534	chrXIV	+	salt	exponential growth
YIL050W	258407	258505	chrIX	+	salt	exponential growth
YOR234C	779505	779559	chrXV	-	salt	exponential growth
YBR105C	452014	452059	chrII	-	salt	exponential growth
YIL053W	255009	255075	chrIX	+	exponential growth	salt
YOR269W	826182	826304	chrXV	+	salt	exponential growth
YOR212W	742665	742728	chrXV	+	salt	exponential growth
YDR032C	504746	504870	chrIV	-	exponential growth	salt
YGL048C	411354	411415	chrVII	-	salt	exponential growth
YDR262W	992999	993053	chrIV	+	exponential growth	salt
YJL066C	314956	315007	chrX	-	exponential growth	salt
YIL033C	291820	291900	chrIX	-	salt	exponential growth
YLR420W	963638	963699	chrXII	+	salt	exponential growth
YDL084W	304985	305064	chrIV	+	salt	exponential growth
YOR294W	868255	868301	chrXV	+	exponential growth	salt
YFR045W	241903	241967	chrVI	+	salt	exponential growth
YNL071W	491356	491440	chrXIV	+	salt	exponential growth
YAL044C	58479	58534	chrI	-	salt	exponential growth
YMR159C	574879	574939	chrXIII	-	salt	exponential growth
YBR152W	546213	546323	chrII	+	salt	exponential growth
YDR273W	1010015	1010057	chrIV	+	salt	exponential growth
YPR063C	678361	678720	chrXVI	-	salt	exponential growth
YOR299W	878216	878309	chrXV	+	salt	exponential growth
YHR208W	517390	517457	chrVIII	+	salt	exponential growth
YKL062W	322832	322877	chrXI	+	exponential growth	salt
YDR156W	769279	769483	chrIV	+	salt	exponential growth
YKL180W	109135	109225	chrXI	+	salt	exponential growth
YIL065C	241865	241907	chrIX	-	salt	exponential growth
YLR298C	725433	725498	chrXII	-	salt	exponential growth
YNL027W	579437	579488	chrXIV	+	salt	exponential growth
YDL205C	93963	94049	chrIV	-	salt	exponential growth
YDR378C	1229628	1229827	chrIV	-	salt	exponential growth
YMR016C	305670	305743	chrXIII	-	exponential growth	salt
YKL211C	38231	38296	chrXI	-	salt	exponential growth
YMR054W	383018	383088	chrXIII	+	salt	exponential growth
YPR017C	593930	594005	chrXVI	-	exponential growth	salt
YMR140W	547620	547661	chrXIII	+	salt	exponential growth
YGR030C	546353	546411	chrVII	-	salt	exponential growth
YNL302C	63041	63133	chrXIV	-	salt	exponential growth
YBR006W	246703	246898	chrII	+	salt	exponential growth
YEL005C	146836	146916	chrV	-	salt	exponential growth
YDR035W	521571	521735	chrIV	+	salt	exponential growth
YMR166C	594686	594782	chrXIII	-	salt	exponential growth
YPL041C	475814	475911	chrXVI	-	salt	exponential growth
YPL055C	454985	455058	chrXVI	-	salt	exponential growth
YDL057W	352098	352168	chrIV	+	salt	exponential growth
YLR259C	665075	665144	chrXII	-	salt	exponential growth
YDL237W	30570	30627	chrIV	+	salt	exponential growth
YKL005C	434660	434761	chrXI	-	salt	exponential growth
YDR144C	746178	746229	chrIV	-	exponential growth	salt
YGL058W	393830	393912	chrVII	+	salt	exponential growth
YDR152W	765534	765651	chrIV	+	salt	exponential growth
YKL175W	118660	118731	chrXI	+	salt	exponential growth
YDL145C	198459	198542	chrIV	-	salt	exponential growth
YLL048C	46447	46489	chrXII	-	salt	exponential growth
YGL106W	306458	306518	chrVII	+	salt	exponential growth
YOL027C	273778	273822	chrXV	-	salt	exponential growth
YDR072C	591514	591599	chrIV	-	salt	exponential growth
YER139C	451374	451422	chrV	-	salt	exponential growth
YIL097W	180413	180500	chrIX	+	salt	exponential growth
YDL097C	286731	286808	chrIV	-	salt	exponential growth
YKL063C	321331	321620	chrXI	-	salt	exponential growth
YPR101W	730431	730472	chrXVI	+	salt	exponential growth
YDL111C	264167	264265	chrIV	-	salt	exponential growth
YHR205W	508850	508914	chrVIII	+	salt	exponential growth
YGR209C	913322	913434	chrVII	-	salt	exponential growth
YPR168W	877777	877902	chrXVI	+	salt	exponential growth
YBR062C	366611	366690	chrII	-	salt	exponential growth
YER104W	366656	366788	chrV	+	salt	exponential growth
YGL127C	270806	270861	chrVII	-	salt	exponential growth
YPR035W	641817	642087	chrXVI	+	salt	exponential growth
YBR071W	380148	380218	chrII	+	salt	exponential growth
YDL123W	241273	241407	chrIV	+	salt	exponential growth
YBR125C	488553	488668	chrII	-	salt	exponential growth
YDR429C	1325322	1325436	chrIV	-	salt	exponential growth
YPL075W	412163	412222	chrXVI	+	salt	exponential growth
YER021W	196776	196890	chrV	+	salt	exponential growth
YBR052C	339456	339595	chrII	-	salt	exponential growth
YJL127C-B	181773	181823	chrX	-	salt	exponential growth
YDR461C-A	1385804	1385992	chrIV	-	salt	exponential growth
YJR138W	688771	688846	chrX	+	salt	exponential growth
YDR510W	1469210	1469271	chrIV	+	salt	exponential growth
YKL207W	48058	48108	chrXI	+	salt	exponential growth
YPL225W	125915	125957	chrXVI	+	salt	exponential growth
YGR122W	733687	733783	chrVII	+	salt	exponential growth
YLR019W	179914	179986	chrXII	+	salt	exponential growth
YCR079W	252736	252789	chrIII	+	salt	exponential growth
YKL040C	361613	361694	chrXI	-	salt	exponential growth
YPR148C	828173	828336	chrXVI	-	salt	exponential growth
YBR162W-A	564762	564924	chrII	+	salt	exponential growth
YOR057W	432043	432137	chrXV	+	salt	exponential growth
YJR034W	496543	496584	chrX	+	salt	exponential growth
YHR035W	178126	178185	chrVIII	+	salt	exponential growth
YHR200W	498917	498997	chrVIII	+	salt	exponential growth
YDR133C	721567	721619	chrIV	-	salt	exponential growth
YNL320W	37572	37624	chrXIV	+	salt	exponential growth
YPL078C	408811	409004	chrXVI	-	salt	exponential growth
YIL114C	150034	150097	chrIX	-	salt	exponential growth
YPR028W	623341	623439	chrXVI	+	exponential growth	salt
YOL082W	168521	168649	chrXV	+	exponential growth	salt
YGR033C	555098	555232	chrVII	-	salt	exponential growth
YPL271W	29993	30045	chrXVI	+	salt	exponential growth
YLR100W	341707	341755	chrXII	+	salt	exponential growth

## Sheet: 3-prime
Associated ORF	Genomic start	Genomic end	Chromosome	Strand	Overexpressed condition	Underexpressed condition
YHR052W	212052	212123	chrVIII	+	exponential growth	sc. media
YDL147W	192442	192502	chrIV	+	exponential growth	sc. media
YEL059C-A	42327	42412	chrV	-	exponential growth	sc. media
YCL050C	37717	37778	chrIII	-	exponential growth	sc. media
YBR086C	420072	420147	chrII	-	exponential growth	sc. media
YKR057W	552105	552164	chrXI	+	exponential growth	sc. media
YJL001W	436090	436164	chrX	+	exponential growth	sc. media
YDL184C	130074	130160	chrIV	-	exponential growth	sc. media
YOR376W-A	1045914	1045966	chrXV	+	sc. media	exponential growth
YER145C	460441	460504	chrV	-	exponential growth	sc. media
YPR133W-A	797878	797926	chrXVI	+	exponential growth	sc. media
YKL190W	83804	83857	chrXI	+	exponential growth	sc. media
YBL027W	169515	169575	chrII	+	exponential growth	sc. media
YML079W	110915	110963	chrXIII	+	exponential growth	sc. media
YFR055W	265323	265380	chrVI	+	exponential growth	sc. media
YDL081C	309627	309688	chrIV	-	exponential growth	sc. media
YHR147C	392494	392633	chrVIII	-	exponential growth	sc. media
YOR340C	958976	959051	chrXV	-	exponential growth	sc. media
YML100W	73885	73955	chrXIII	+	sc. media	exponential growth
YPL250C	74156	74226	chrXVI	-	sc. media	exponential growth
YDR418W	1302251	1302331	chrIV	+	exponential growth	sc. media
YJR148W	706944	707014	chrX	+	exponential growth	sc. media
YGR076C	636985	637067	chrVII	-	exponential growth	sc. media
YIL111W	155852	155947	chrIX	+	exponential growth	sc. media
YMR286W	842292	842336	chrXIII	+	exponential growth	sc. media
YMR011W	289770	289814	chrXIII	+	exponential growth	sc. media
YDL135C	218392	218456	chrIV	-	exponential growth	sc. media
YPL058C	445691	445756	chrXVI	-	sc. media	exponential growth
YPL066W	427717	427774	chrXVI	+	exponential growth	sc. media
YGR020C	526763	526804	chrVII	-	exponential growth	sc. media
YDR370C	1217648	1217745	chrIV	-	exponential growth	sc. media
YHR071W	237681	237791	chrVIII	+	exponential growth	sc. media
YBR162C	562824	562875	chrII	-	exponential growth	sc. media
YOR312C	900088	900141	chrXV	-	exponential growth	sc. media
YNR018W	664992	665067	chrXIV	+	exponential growth	sc. media
YOR105W	518550	518593	chrXV	+	exponential growth	sc. media
YML077W	112424	112475	chrXIII	+	exponential growth	sc. media
YJR123W	652730	652798	chrX	+	exponential growth	sc. media
YIL051C	257635	257692	chrIX	-	exponential growth	sc. media
YPL260W	51093	51155	chrXVI	+	exponential growth	sc. media
YPR160W	864099	864162	chrXVI	+	sc. media	exponential growth
YNL138W-A	366542	366596	chrXIV	+	exponential growth	sc. media
YJL213W	33148	33204	chrX	+	exponential growth	sc. media
YLR287C-A	712154	712323	chrXII	-	exponential growth	sc. media
YOR360C	1013176	1013234	chrXV	-	exponential growth	sc. media
YKL009W	426691	426767	chrXI	+	exponential growth	sc. media
YLR029C	201621	201844	chrXII	-	exponential growth	sc. media
YJL134W	159435	159502	chrX	+	exponential growth	sc. media
YKL146W	173904	173950	chrXI	+	exponential growth	sc. media
YGL080W	359250	359297	chrVII	+	exponential growth	sc. media
YKL080W	285827	285933	chrXI	+	exponential growth	sc. media
YDR158W	771576	771626	chrIV	+	exponential growth	sc. media
YAL059W	37280	37345	chrI	+	exponential growth	sc. media
YGR169C-A	835986	836037	chrVII	-	exponential growth	sc. media
YLR051C	246192	246271	chrXII	-	exponential growth	sc. media
YHR073W	245651	245732	chrVIII	+	exponential growth	sc. media
YOR374W	1041478	1041546	chrXV	+	exponential growth	sc. media
YLR002C	154222	154270	chrXII	-	exponential growth	sc. media
YER048W-A	251331	251382	chrV	+	exponential growth	sc. media
YEL009C	138792	138845	chrV	-	exponential growth	sc. media
YLR027C	196756	196798	chrXII	-	exponential growth	sc. media
YPR159W	859991	860046	chrXVI	+	exponential growth	sc. media
YDR074W	596744	596798	chrIV	+	sc. media	exponential growth
YGL054C	400526	400581	chrVII	-	exponential growth	sc. media
YER011W	175711	175773	chrV	+	exponential growth	sc. media
YOL127W	81372	81462	chrXV	+	exponential growth	sc. media
YLR287C	710610	710702	chrXII	-	exponential growth	sc. media
YGL253W	25591	25635	chrVII	+	exponential growth	sc. media
YGR079W	641889	641931	chrVII	+	exponential growth	sc. media
YDL133C-A	221287	221372	chrIV	-	exponential growth	sc. media
YER072W	303341	303393	chrV	+	exponential growth	sc. media
YBL107C	9786	9846	chrII	-	exponential growth	sc. media
YOR097C	506872	506931	chrXV	-	exponential growth	sc. media
YDR133C	720690	720758	chrIV	-	exponential growth	sc. media
YOL002C	323315	323391	chrXV	-	exponential growth	sc. media
YNL001W	628679	628727	chrXIV	+	exponential growth	sc. media
YNL065W	505542	505604	chrXIV	+	exponential growth	sc. media
YFR032C-A	223053	223134	chrVI	-	exponential growth	sc. media
YGR027C	533912	533967	chrVII	-	exponential growth	sc. media
YPL132W	302721	302799	chrXVI	+	exponential growth	sc. media
YLR368W	859320	859382	chrXII	+	exponential growth	sc. media
YER056C-A	269113	269283	chrV	-	exponential growth	sc. media
YHR047C	198516	198591	chrVIII	-	exponential growth	sc. media
YJL158C	121925	121998	chrX	-	exponential growth	sc. media
YBR267W	741101	741146	chrII	+	exponential growth	sc. media
YJL217W	23823	23911	chrX	+	exponential growth	sc. media
YNL112W	416419	416509	chrXIV	+	exponential growth	sc. media
YOR046C	414325	414388	chrXV	-	exponential growth	sc. media
YMR188C	636153	636210	chrXIII	-	exponential growth	sc. media
YML121W	28028	28107	chrXIII	+	exponential growth	sc. media
YLR328W	786235	786298	chrXII	+	exponential growth	sc. media
YNL070W	493648	493697	chrXIV	+	exponential growth	sc. media
YHR052W	212052	212123	chrVIII	+	exponential growth	sc glycerol media
YBL059W	111357	111403	chrII	+	sc glycerol media	exponential growth
YMR178W	619444	619522	chrXIII	+	exponential growth	sc glycerol media
YEL032W	89862	89920	chrV	+	sc glycerol media	exponential growth
YDR481C	1418442	1418524	chrIV	-	exponential growth	sc glycerol media
YCL050C	37717	37809	chrIII	-	exponential growth	sc glycerol media
YKL060C	325883	325952	chrXI	-	exponential growth	sc glycerol media
YCR021C	155956	156030	chrIII	-	exponential growth	sc glycerol media
YBR086C	420072	420115	chrII	-	exponential growth	sc glycerol media
YKR057W	552102	552164	chrXI	+	exponential growth	sc glycerol media
YGL008C	479344	479421	chrVII	-	exponential growth	sc glycerol media
YLL011W	129020	129090	chrXII	+	exponential growth	sc glycerol media
YHR148W	394389	394431	chrVIII	+	exponential growth	sc glycerol media
YNR017W	663775	663877	chrXIV	+	exponential growth	sc glycerol media
YOR105W	518967	519028	chrXV	+	exponential growth	sc glycerol media
YDR364C	1202431	1202481	chrIV	-	exponential growth	sc glycerol media
YHR072W-A	242016	242060	chrVIII	+	exponential growth	sc glycerol media
YLR048W	243555	243625	chrXII	+	exponential growth	sc glycerol media
YLR024C	187614	187672	chrXII	-	sc glycerol media	exponential growth
YER094C	348515	348560	chrV	-	exponential growth	sc glycerol media
YDR322C-A	1111719	1111787	chrIV	-	sc glycerol media	exponential growth
YOR363C	1019977	1020032	chrXV	-	sc glycerol media	exponential growth
YOR145C	605220	605279	chrXV	-	exponential growth	sc glycerol media
YEL042W	75473	75600	chrV	+	exponential growth	sc glycerol media
YPR163C	868464	868523	chrXVI	-	exponential growth	sc glycerol media
YBL027W	169510	169558	chrII	+	exponential growth	sc glycerol media
YOL124C	85379	85437	chrXV	-	exponential growth	sc glycerol media
YLR292C	719514	719663	chrXII	-	exponential growth	sc glycerol media
YDR405W	1278547	1278614	chrIV	+	exponential growth	sc glycerol media
YGR034W	556807	556873	chrVII	+	exponential growth	sc glycerol media
YHL033C	35192	35238	chrVIII	-	exponential growth	sc glycerol media
YDL081C	309492	309538	chrIV	-	exponential growth	sc glycerol media
YPL106C	350040	350085	chrXVI	-	exponential growth	sc glycerol media
YDR025W	492418	492488	chrIV	+	exponential growth	sc glycerol media
YER165W	512254	512306	chrV	+	exponential growth	sc glycerol media
YPR149W	830647	830688	chrXVI	+	exponential growth	sc glycerol media
YDL064W	338147	338250	chrIV	+	exponential growth	sc glycerol media
YER109C	375002	375060	chrV	-	sc glycerol media	exponential growth
YDR098C	643970	644040	chrIV	-	exponential growth	sc glycerol media
YMR243C	754632	754701	chrXIII	-	exponential growth	sc glycerol media
YDL130W	230604	230653	chrIV	+	exponential growth	sc glycerol media
YCL011C	101956	102003	chrIII	-	exponential growth	sc glycerol media
YOR340C	958995	959044	chrXV	-	exponential growth	sc glycerol media
YPL178W	212780	212906	chrXVI	+	exponential growth	sc glycerol media
YGR264C	1019356	1019431	chrVII	-	exponential growth	sc glycerol media
YML100W	73885	73955	chrXIII	+	sc glycerol media	exponential growth
YGR079W	641892	641943	chrVII	+	exponential growth	sc glycerol media
YML126C	18850	18944	chrXIII	-	exponential growth	sc glycerol media
YBR092C	427591	427651	chrII	-	exponential growth	sc glycerol media
YMR260C	789172	789222	chrXIII	-	exponential growth	sc glycerol media
YMR309C	892670	892711	chrXIII	-	exponential growth	sc glycerol media
YIL062C	243842	243904	chrIX	-	exponential growth	sc glycerol media
YCR077C	250088	250166	chrIII	-	exponential growth	sc glycerol media
YKR076W	583041	583099	chrXI	+	sc glycerol media	exponential growth
YPL105C	352723	352782	chrXVI	-	exponential growth	sc glycerol media
YLL008W	134091	134136	chrXII	+	exponential growth	sc glycerol media
YJR082C	581725	581778	chrX	-	exponential growth	sc glycerol media
YML121W	28026	28107	chrXIII	+	exponential growth	sc glycerol media
YJL001W	436111	436164	chrX	+	exponential growth	sc glycerol media
YNL010W	614484	614552	chrXIV	+	exponential growth	sc glycerol media
YLR185W	523398	523485	chrXII	+	exponential growth	sc glycerol media
YDR370C	1217648	1217743	chrIV	-	exponential growth	sc glycerol media
YPL135W	298465	298541	chrXVI	+	exponential growth	sc glycerol media
YGR214W	921914	921979	chrVII	+	exponential growth	sc glycerol media
YGL009C	476111	476172	chrVII	-	exponential growth	sc glycerol media
YLR262C-A	669319	669360	chrXII	-	exponential growth	sc glycerol media
YOR123C	553013	553105	chrXV	-	exponential growth	sc glycerol media
YOR234C	778408	778490	chrXV	-	exponential growth	sc glycerol media
YNL310C	51716	51806	chrXIV	-	exponential growth	sc glycerol media
YDR064W	580458	580511	chrIV	+	exponential growth	sc glycerol media
YHR183W	472528	472591	chrVIII	+	exponential growth	sc glycerol media
YJR054W	537600	537643	chrX	+	exponential growth	sc glycerol media
YML077W	112425	112475	chrXIII	+	exponential growth	sc glycerol media
YKL080W	285827	285933	chrXI	+	exponential growth	sc glycerol media
YER117W	397806	397881	chrV	+	exponential growth	sc glycerol media
YJR123W	652728	652798	chrX	+	exponential growth	sc glycerol media
YMR123W	514053	514106	chrXIII	+	exponential growth	sc glycerol media
YPL260W	51108	51155	chrXVI	+	exponential growth	sc glycerol media
YHR072W	241327	241411	chrVIII	+	exponential growth	sc glycerol media
YNL002C	626003	626077	chrXIV	-	exponential growth	sc glycerol media
YBL039C	143918	143960	chrII	-	exponential growth	sc glycerol media
YGR027C	533875	533984	chrVII	-	exponential growth	sc glycerol media
YPR113W	753059	753112	chrXVI	+	exponential growth	sc glycerol media
YNL112W	416417	416468	chrXIV	+	exponential growth	sc glycerol media
YNL175C	307255	307297	chrXIV	-	exponential growth	sc glycerol media
YER072W	303338	303398	chrV	+	exponential growth	sc glycerol media
YML106W	57590	57702	chrXIII	+	exponential growth	sc glycerol media
YOR335C	946049	946099	chrXV	-	exponential growth	sc glycerol media
YER057C	270617	270661	chrV	-	exponential growth	sc glycerol media
YBR261C	734667	734716	chrII	-	exponential growth	sc glycerol media
YPR118W	769037	769088	chrXVI	+	exponential growth	sc glycerol media
YGL117W	289377	289522	chrVII	+	sc glycerol media	exponential growth
YJL011C	414177	414231	chrX	-	exponential growth	sc glycerol media
YKL068W-A	309282	309337	chrXI	+	exponential growth	sc glycerol media
YDR471W	1402721	1402783	chrIV	+	exponential growth	sc glycerol media
YLR441C	1017859	1017914	chrXII	-	exponential growth	sc glycerol media
YNR053C	720924	720986	chrXIV	-	exponential growth	sc glycerol media
YDR341C	1151604	1151661	chrIV	-	exponential growth	sc glycerol media
YML024W	226728	226799	chrXIII	+	exponential growth	sc glycerol media
YPR035W	643483	643543	chrXVI	+	exponential growth	sc glycerol media
YBR071W	381084	381139	chrII	+	sc glycerol media	exponential growth
YHR149C	394381	394436	chrVIII	-	sc glycerol media	exponential growth
YDR517W	1478483	1478563	chrIV	+	exponential growth	sc glycerol media
YNR030W	680550	680642	chrXIV	+	exponential growth	sc glycerol media
YGR169C-A	835986	836037	chrVII	-	exponential growth	sc glycerol media
YAL059W	37280	37341	chrI	+	exponential growth	sc glycerol media
YML123C	23886	23931	chrXIII	-	exponential growth	sc glycerol media
YOL052C-A	231395	231447	chrXV	-	sc glycerol media	exponential growth
YJL173C	96006	96104	chrX	-	exponential growth	sc glycerol media
YKL214C	30957	31001	chrXI	-	exponential growth	sc glycerol media
YMR233W	740014	740083	chrXIII	+	exponential growth	sc glycerol media
YLR340W	806890	806985	chrXII	+	exponential growth	sc glycerol media
YDL052C	362582	362635	chrIV	-	exponential growth	sc glycerol media
YBR010W	256899	257005	chrII	+	exponential growth	sc glycerol media
YER074W	307339	307402	chrV	+	exponential growth	sc glycerol media
YFL038C	55172	55252	chrVI	-	exponential growth	sc glycerol media
YNR034W-A	692892	692939	chrXIV	+	sc glycerol media	exponential growth
YMR112C	493945	494030	chrXIII	-	exponential growth	sc glycerol media
YER048W-A	251332	251382	chrV	+	exponential growth	sc glycerol media
YLR051C	246225	246271	chrXII	-	exponential growth	sc glycerol media
YFR004W	154354	154405	chrVI	+	exponential growth	sc glycerol media
YPR159W	859990	860046	chrXVI	+	exponential growth	sc glycerol media
YOL139C	60305	60372	chrXV	-	exponential growth	sc glycerol media
YGL054C	400500	400554	chrVII	-	exponential growth	sc glycerol media
YOR369C	1028094	1028146	chrXV	-	exponential growth	sc glycerol media
YLR044C	232269	232313	chrXII	-	exponential growth	sc glycerol media
YOL127W	81201	81262	chrXV	+	exponential growth	sc glycerol media
YHR073W	245670	245732	chrVIII	+	exponential growth	sc glycerol media
YLR110C	369559	369611	chrXII	-	exponential growth	sc glycerol media
YEL071W	17879	17959	chrV	+	exponential growth	sc glycerol media
YPL061W	434158	434217	chrXVI	+	exponential growth	sc glycerol media
YHR091C	284823	284884	chrVIII	-	sc glycerol media	exponential growth
YLR182W	520358	520400	chrXII	+	sc glycerol media	exponential growth
YMR297W	863582	863639	chrXIII	+	exponential growth	sc glycerol media
YHR021C	147723	147779	chrVIII	-	exponential growth	sc glycerol media
YDL082W	309524	309622	chrIV	+	exponential growth	sc glycerol media
YKL056C	333783	333824	chrXI	-	exponential growth	sc glycerol media
YHR146W	391826	391884	chrVIII	+	exponential growth	sc glycerol media
YDL137W	217263	217309	chrIV	+	exponential growth	sc glycerol media
YDL133C-A	221523	221565	chrIV	-	exponential growth	sc glycerol media
YDR226W	917286	917350	chrIV	+	exponential growth	sc glycerol media
YDL014W	428534	428592	chrIV	+	exponential growth	sc glycerol media
YDR179C	818623	818664	chrIV	-	exponential growth	sc glycerol media
YIL142W	84923	84981	chrIX	+	exponential growth	sc glycerol media
YIL051C	257635	257711	chrIX	-	exponential growth	sc glycerol media
YPL273W	26152	26207	chrXVI	+	exponential growth	sc glycerol media
YBR158W	558331	558374	chrII	+	exponential growth	sc glycerol media
YHR179W	463779	463826	chrVIII	+	exponential growth	sc glycerol media
YKL143W	178282	178423	chrXI	+	exponential growth	sc glycerol media
YMR074C	412907	412987	chrXIII	-	exponential growth	sc glycerol media
YGR210C	913325	913422	chrVII	-	exponential growth	sc glycerol media
YHR081W	268252	268317	chrVIII	+	exponential growth	sc glycerol media
YGL189C	148092	148165	chrVII	-	exponential growth	sc glycerol media
YER049W	253695	253772	chrV	+	exponential growth	sc glycerol media
YGR250C	991125	991166	chrVII	-	sc glycerol media	exponential growth
YPR070W	687920	688025	chrXVI	+	exponential growth	sc glycerol media
YAL023C	106137	106192	chrI	-	exponential growth	sc glycerol media
YNL014W	608699	608764	chrXIV	+	sc glycerol media	exponential growth
YOR125C	558824	558891	chrXV	-	exponential growth	sc glycerol media
YHR010W	127633	127689	chrVIII	+	exponential growth	sc glycerol media
YPR167C	876782	876826	chrXVI	-	exponential growth	sc glycerol media
YJR007W	452053	452104	chrX	+	exponential growth	sc glycerol media
YOR089C	489953	490017	chrXV	-	exponential growth	sc glycerol media
YHR169W	443592	443633	chrVIII	+	exponential growth	sc glycerol media
YJL217W	23824	23911	chrX	+	exponential growth	sc glycerol media
YJL069C	310806	310895	chrX	-	exponential growth	sc glycerol media
YER056C-A	269136	269205	chrV	-	exponential growth	sc glycerol media
YHR047C	198516	198591	chrVIII	-	exponential growth	sc glycerol media
YER107C	373306	373407	chrV	-	exponential growth	sc glycerol media
YOR336W	953894	953940	chrXV	+	sc glycerol media	exponential growth
YPR137W	804164	804207	chrXVI	+	exponential growth	sc glycerol media
YLR150W	441495	441560	chrXII	+	exponential growth	sc glycerol media
YOL109W	110761	110809	chrXV	+	exponential growth	sc glycerol media
YBL011W	205977	206036	chrII	+	exponential growth	sc glycerol media
YLR027C	196756	196804	chrXII	-	exponential growth	sc glycerol media
YNL070W	493648	493697	chrXIV	+	exponential growth	sc glycerol media
YDL219W	65976	66044	chrIV	+	exponential growth	sc glycerol media
YOR136W	581566	581618	chrXV	+	exponential growth	sc glycerol media
YLR328W	786236	786298	chrXII	+	exponential growth	sc glycerol media
YOR046C	414325	414386	chrXV	-	exponential growth	sc glycerol media
YJL030W	388281	388352	chrX	+	exponential growth	low phosphate
YKL214C	31062	31109	chrXI	-	exponential growth	low phosphate
YMR252C	775208	775258	chrXIII	-	exponential growth	low phosphate
YJR148W	706945	707001	chrX	+	exponential growth	low phosphate
YOR185C	681404	681453	chrXV	-	exponential growth	low phosphate
YIL111W	155837	155950	chrIX	+	exponential growth	low phosphate
YDL039C	381706	381845	chrIV	-	low phosphate	exponential growth
YBL051C	122608	122672	chrII	-	low phosphate	exponential growth
YDL135C	218392	218461	chrIV	-	exponential growth	low phosphate
YGR244C	977929	978000	chrVII	-	exponential growth	low phosphate
YKR022C	481674	481742	chrXI	-	exponential growth	low phosphate
YDR158W	771566	771626	chrIV	+	exponential growth	low phosphate
YJL217W	23814	23911	chrX	+	exponential growth	low phosphate
YHR073W	245670	245732	chrVIII	+	exponential growth	low phosphate
YGR132C	755349	755398	chrVII	-	exponential growth	low phosphate
YPR167C	876782	876826	chrXVI	-	exponential growth	low phosphate
YGL226W	73723	73795	chrVII	+	exponential growth	low phosphate
YFR055W	265315	265381	chrVI	+	exponential growth	low phosphate
YAL046C	56913	56970	chrI	-	exponential growth	low phosphate
YGR254W	1002411	1002460	chrVII	+	low phosphate	exponential growth
YEL013W	130586	130639	chrV	+	exponential growth	low phosphate
YML077W	112425	112475	chrXIII	+	exponential growth	low phosphate
YGL191W	145220	145264	chrVII	+	exponential growth	low phosphate
YGR082W	644700	644744	chrVII	+	exponential growth	low phosphate
YFR004W	154355	154405	chrVI	+	exponential growth	low phosphate
YHL044W	14277	14319	chrVIII	+	exponential growth	low phosphate
YOR229W	770118	770177	chrXV	+	exponential growth	low phosphate
YOR374W	1041474	1041546	chrXV	+	exponential growth	low phosphate
YPL241C	95308	95350	chrXVI	-	exponential growth	low phosphate
YHR092C	287181	287268	chrVIII	-	exponential growth	low phosphate
YNR037C	694929	694989	chrXIV	-	exponential growth	low phosphate
YMR188C	636153	636212	chrXIII	-	exponential growth	low phosphate
YBR230W-A	680567	680623	chrII	+	exponential growth	low phosphate
YNL070W	493648	493697	chrXIV	+	exponential growth	low phosphate
YHR094C	290613	290799	chrVIII	-	low phosphate	exponential growth
YER063W	282514	282592	chrV	+	exponential growth	grape juice
YMR205C	671737	671796	chrXIII	-	exponential growth	grape juice
YDL226C	50672	50916	chrIV	-	exponential growth	grape juice
YPL249C-A	75493	75587	chrXVI	-	exponential growth	grape juice
YDR459C	1382200	1382252	chrIV	-	exponential growth	grape juice
YJL093C	254563	254652	chrX	-	exponential growth	grape juice
YNR017W	663710	663877	chrXIV	+	exponential growth	grape juice
YKL059C	327622	327674	chrXI	-	exponential growth	grape juice
YGL092W	341890	341941	chrVII	+	exponential growth	grape juice
YBR111W-A	462682	462742	chrII	+	exponential growth	grape juice
YDR370C	1217648	1217743	chrIV	-	exponential growth	grape juice
YOR232W	775384	775467	chrXV	+	exponential growth	grape juice
YLR048W	243559	243701	chrXII	+	exponential growth	grape juice
YPL135W	298387	298541	chrXVI	+	exponential growth	grape juice
YLR089C	318098	318189	chrXII	-	exponential growth	grape juice
YFL034C-A	64155	64196	chrVI	-	exponential growth	grape juice
YDR099W	654640	654768	chrIV	+	exponential growth	grape juice
YLR348C	826861	826920	chrXII	-	exponential growth	grape juice
YEL042W	75427	75600	chrV	+	exponential growth	grape juice
YBL027W	169456	169715	chrII	+	exponential growth	grape juice
YMR233W	739949	740083	chrXIII	+	exponential growth	grape juice
YLR292C	719518	719666	chrXII	-	exponential growth	grape juice
YER114C	390280	390372	chrV	-	exponential growth	grape juice
YOR375C	1041526	1041581	chrXV	-	exponential growth	grape juice
YOR215C	746373	746586	chrXV	-	exponential growth	grape juice
YHR170W	445486	445611	chrVIII	+	exponential growth	grape juice
YDL076C	320464	320528	chrIV	-	exponential growth	grape juice
YDR120C	691308	691365	chrIV	-	exponential growth	grape juice
YER126C	413191	413233	chrV	-	exponential growth	grape juice
YNL170W	315982	316105	chrXIV	+	grape juice	exponential growth
YMR237W	746071	746124	chrXIII	+	exponential growth	grape juice
YDR284C	1030415	1030519	chrIV	-	exponential growth	grape juice
YPL129W	306180	306258	chrXVI	+	exponential growth	grape juice
YEL051W	59207	59307	chrV	+	exponential growth	grape juice
YDR046C	548621	548699	chrIV	-	exponential growth	grape juice
YNL064C	505624	505755	chrXIV	-	exponential growth	grape juice
YDR033W	509515	509708	chrIV	+	exponential growth	grape juice
YNL122C	397756	397895	chrXIV	-	exponential growth	grape juice
YCR051W	214881	214945	chrIII	+	exponential growth	grape juice
YOL012C	303369	303434	chrXV	-	exponential growth	grape juice
YDL036C	387276	387331	chrIV	-	exponential growth	grape juice
YDR450W	1360882	1361034	chrIV	+	exponential growth	grape juice
YMR099C	463679	463840	chrXIII	-	exponential growth	grape juice
YOR098C	507785	507870	chrXV	-	exponential growth	grape juice
YLR432W	1004141	1004189	chrXII	+	exponential growth	grape juice
YJR135W-A	677288	677366	chrX	+	exponential growth	grape juice
YIL018W	318017	318064	chrIX	+	exponential growth	grape juice
YDR063W	579160	579231	chrIV	+	exponential growth	grape juice
YBL091C-A	46452	46518	chrII	-	grape juice	exponential growth
YLR422W	971726	971775	chrXII	+	exponential growth	grape juice
YIL062C	243842	243929	chrIX	-	exponential growth	grape juice
YLR093C	326298	326375	chrXII	-	exponential growth	grape juice
YDR016C	478317	478372	chrIV	-	exponential growth	grape juice
YLR361C-A	849213	849323	chrXII	-	exponential growth	grape juice
YGL026C	446256	446342	chrVII	-	exponential growth	grape juice
YOL129W	78210	78278	chrXV	+	exponential growth	grape juice
YDR299W	1061303	1061381	chrIV	+	exponential growth	grape juice
YOL116W	101149	101221	chrXV	+	exponential growth	grape juice
YER131W	424420	424474	chrV	+	exponential growth	grape juice
YGR244C	977929	978009	chrVII	-	exponential growth	grape juice
YOR359W	1012840	1012886	chrXV	+	exponential growth	grape juice
YNL010W	614473	614552	chrXIV	+	exponential growth	grape juice
YER023W	201999	202086	chrV	+	exponential growth	grape juice
YCR047C	210508	210631	chrIII	-	exponential growth	grape juice
YDR301W	1067050	1067112	chrIV	+	grape juice	exponential growth
YDR410C	1292261	1292337	chrIV	-	exponential growth	grape juice
YGR020C	526763	526838	chrVII	-	exponential growth	grape juice
YMR307W	888777	888887	chrXIII	+	exponential growth	grape juice
YGR214W	921810	921979	chrVII	+	exponential growth	grape juice
YLR175W	507688	507777	chrXII	+	exponential growth	grape juice
YOR052C	426391	426537	chrXV	-	exponential growth	grape juice
YGR279C	1048549	1048608	chrVII	-	exponential growth	grape juice
YMR143W	553000	553073	chrXIII	+	exponential growth	grape juice
YML028W	220812	220902	chrXIII	+	exponential growth	grape juice
YDR064W	580491	580570	chrIV	+	exponential growth	grape juice
YNR018W	665059	665271	chrXIV	+	exponential growth	grape juice
YMR043W	355010	355118	chrXIII	+	exponential growth	grape juice
YOR184W	680636	680772	chrXV	+	exponential growth	grape juice
YPL061W	434158	434217	chrXVI	+	exponential growth	grape juice
YER074W	307259	307402	chrV	+	exponential growth	grape juice
YML077W	112427	112475	chrXIII	+	exponential growth	grape juice
YJR112W	637664	637732	chrX	+	exponential growth	grape juice
YBR252W	723099	723189	chrII	+	exponential growth	grape juice
YGR116W	724853	724958	chrVII	+	exponential growth	grape juice
YDR404C	1276470	1276511	chrIV	-	exponential growth	grape juice
YKL053C-A	338680	338740	chrXI	-	exponential growth	grape juice
YBR069C	376397	376459	chrII	-	exponential growth	grape juice
YLR043C	231519	231626	chrXII	-	exponential growth	grape juice
YHR141C	381855	381941	chrVIII	-	exponential growth	grape juice
YLR355C	837800	837865	chrXII	-	exponential growth	grape juice
YOL159C	17040	17252	chrXV	-	exponential growth	grape juice
YKR095W-A	625908	625977	chrXI	+	exponential growth	grape juice
YBR035C	306097	306173	chrII	-	exponential growth	grape juice
YCL028W	71393	71450	chrIII	+	exponential growth	grape juice
YGR146C	784007	784087	chrVII	-	exponential growth	grape juice
YPR108W	743869	743970	chrXVI	+	exponential growth	grape juice
YBR143C	530709	530766	chrII	-	exponential growth	grape juice
YGL008C	479344	479426	chrVII	-	exponential growth	grape juice
YDR086C	616763	616849	chrIV	-	exponential growth	grape juice
YMR006C	277453	277502	chrXIII	-	exponential growth	grape juice
YKL009W	426679	426767	chrXI	+	exponential growth	grape juice
YMR161W	578743	578802	chrXIII	+	exponential growth	grape juice
YBR082C	406415	406522	chrII	-	exponential growth	grape juice
YJL134W	159466	159543	chrX	+	exponential growth	grape juice
YPR183W	901862	901973	chrXVI	+	exponential growth	grape juice
YHR104W	324513	324585	chrVIII	+	exponential growth	grape juice
YDL004W	443723	443782	chrIV	+	exponential growth	grape juice
YJL159W	121965	122021	chrX	+	exponential growth	grape juice
YIL133C	98353	98474	chrIX	-	exponential growth	grape juice
YDR045C	547687	547809	chrIV	-	exponential growth	grape juice
YLR367W	857411	857472	chrXII	+	exponential growth	grape juice
YKL080W	285874	285933	chrXI	+	exponential growth	grape juice
YBL099W	38842	38946	chrII	+	exponential growth	grape juice
YDR363W-A	1202490	1202717	chrIV	+	exponential growth	grape juice
YPL195W	179071	179164	chrXVI	+	exponential growth	grape juice
YNL067W	500539	500650	chrXIV	+	exponential growth	grape juice
YDL078C	315197	315279	chrIV	-	exponential growth	grape juice
YAL059W	37287	37353	chrI	+	exponential growth	grape juice
YDR110W	677928	677985	chrIV	+	exponential growth	grape juice
YIR022W	399333	399399	chrIX	+	exponential growth	grape juice
YKL214C	30957	31071	chrXI	-	exponential growth	grape juice
YOR361C	1015234	1015275	chrXV	-	exponential growth	grape juice
YMR074C	412906	413000	chrXIII	-	exponential growth	grape juice
YLR002C	154222	154305	chrXII	-	exponential growth	grape juice
YDR238C	937561	937761	chrIV	-	exponential growth	grape juice
YNL069C	493640	493736	chrXIV	-	exponential growth	grape juice
YGR029W	544302	544432	chrVII	+	exponential growth	grape juice
YKR042W	520453	520504	chrXI	+	exponential growth	grape juice
YPL043W	472068	472285	chrXVI	+	exponential growth	grape juice
YJL104W	227942	227987	chrX	+	exponential growth	grape juice
YER145C	460359	460465	chrV	-	exponential growth	grape juice
YOR145C	605220	605281	chrXV	-	exponential growth	grape juice
YER110C	378606	378681	chrV	-	exponential growth	grape juice
YBL033C	158566	158624	chrII	-	exponential growth	grape juice
YNL079C	478218	478409	chrXIV	-	exponential growth	grape juice
YPL266W	40117	40232	chrXVI	+	exponential growth	grape juice
YLR005W	161552	161647	chrXII	+	exponential growth	grape juice
YKL039W	364015	364072	chrXI	+	exponential growth	grape juice
YMR188C	636153	636204	chrXIII	-	exponential growth	grape juice
YLR363W-A	853853	853903	chrXII	+	exponential growth	grape juice
YCL001W	112521	112571	chrIII	+	exponential growth	grape juice
YKL130C	195123	195203	chrXI	-	exponential growth	grape juice
YOL054W	229874	229982	chrXV	+	exponential growth	grape juice
YNL186W	291977	292031	chrXIV	+	exponential growth	grape juice
YGR011W	512994	513105	chrVII	+	grape juice	exponential growth
YDR289C	1038133	1038212	chrIV	-	exponential growth	grape juice
YOL042W	250978	251185	chrXV	+	exponential growth	grape juice
YGR095C	675549	675647	chrVII	-	exponential growth	grape juice
YDR226W	917169	917350	chrIV	+	exponential growth	grape juice
YMR266W	801512	801569	chrXIII	+	exponential growth	grape juice
YKL096W-A	259316	259445	chrXI	+	exponential growth	grape juice
YMR154C	567252	567331	chrXIII	-	grape juice	exponential growth
YNL190W	283602	283674	chrXIV	+	exponential growth	grape juice
YGL186C	150937	151035	chrVII	-	exponential growth	grape juice
YJR082C	581681	581778	chrX	-	exponential growth	grape juice
YDL155W	178186	178266	chrIV	+	exponential growth	grape juice
YMR300C	865445	865504	chrXIII	-	exponential growth	grape juice
YNR049C	712839	712971	chrXIV	-	exponential growth	grape juice
YGR267C	1024893	1024946	chrVII	-	exponential growth	grape juice
YOR349W	990029	990093	chrXV	+	exponential growth	grape juice
YGL091C	341909	342002	chrVII	-	exponential growth	grape juice
YML026C	222741	222809	chrXIII	-	exponential growth	grape juice
YBL039C	143752	143848	chrII	-	exponential growth	grape juice
YGL022W	454632	454677	chrVII	+	exponential growth	grape juice
YML079W	110911	110959	chrXIII	+	exponential growth	grape juice
YHR089C	282440	282488	chrVIII	-	exponential growth	grape juice
YBR164C	567600	567763	chrII	-	exponential growth	grape juice
YIL138C	88776	88896	chrIX	-	exponential growth	grape juice
YGR285C	1061707	1061802	chrVII	-	exponential growth	grape juice
YPL273W	26131	26207	chrXVI	+	exponential growth	grape juice
YCL016C	94485	94541	chrIII	-	grape juice	exponential growth
YJL217W	23813	23911	chrX	+	exponential growth	grape juice
YLR399C	919276	919324	chrXII	-	grape juice	exponential growth
YER027C	208720	208803	chrV	-	exponential growth	grape juice
YOR006C	337595	337639	chrXV	-	exponential growth	grape juice
YMR242C	753059	753182	chrXIII	-	exponential growth	grape juice
YPR056W	672242	672296	chrXVI	+	exponential growth	grape juice
YER177W	546557	546627	chrV	+	exponential growth	grape juice
YDR117C	683778	683901	chrIV	-	exponential growth	grape juice
YMR246W	762036	762119	chrXIII	+	exponential growth	grape juice
YEL019C	120405	120458	chrV	-	grape juice	exponential growth
YNL112W	416361	416452	chrXIV	+	exponential growth	grape juice
YLR056W	255070	255140	chrXII	+	exponential growth	grape juice
YLR448W	1030020	1030071	chrXII	+	exponential growth	grape juice
YOR323C	921315	921444	chrXV	-	exponential growth	grape juice
YAR002W	153956	154019	chrI	+	exponential growth	grape juice
YGR235C	961195	961265	chrVII	-	exponential growth	grape juice
YDR068W	584701	584817	chrIV	+	exponential growth	grape juice
YLR287C-A	712160	712368	chrXII	-	exponential growth	grape juice
YNL155W	343434	343498	chrXIV	+	exponential growth	grape juice
YGL202W	117633	117710	chrVII	+	exponential growth	grape juice
YDR177W	817553	817667	chrIV	+	exponential growth	grape juice
YOR046C	414325	414407	chrXV	-	exponential growth	grape juice
YHR195W	491834	491904	chrVIII	+	exponential growth	grape juice
YGL143C	234661	234714	chrVII	-	exponential growth	grape juice
YHR052W	212081	212123	chrVIII	+	exponential growth	grape juice
YLR293C	720483	720680	chrXII	-	exponential growth	grape juice
YKR090W	610736	610790	chrXI	+	exponential growth	grape juice
YMR318C	910893	910935	chrXIII	-	exponential growth	grape juice
YDL053C	361508	361577	chrIV	-	exponential growth	grape juice
YJL078C	291024	291068	chrX	-	exponential growth	grape juice
YNL173C	308812	308897	chrXIV	-	exponential growth	grape juice
YMR063W	397782	397836	chrXIII	+	grape juice	exponential growth
YMR014W	300499	300570	chrXIII	+	exponential growth	grape juice
YOL061W	213808	213897	chrXV	+	exponential growth	grape juice
YMR236W	743519	743685	chrXIII	+	exponential growth	grape juice
YER152C	472515	472598	chrV	-	exponential growth	grape juice
YPL132W	302643	302852	chrXVI	+	exponential growth	grape juice
YLR388W	898884	898970	chrXII	+	exponential growth	grape juice
YDL064W	338147	338250	chrIV	+	exponential growth	grape juice
YKL182W	106881	106977	chrXI	+	exponential growth	grape juice
YOR303W	884190	884346	chrXV	+	exponential growth	grape juice
YNL123W	397690	397807	chrXIV	+	exponential growth	grape juice
YPL037C	481249	481386	chrXVI	-	exponential growth	grape juice
YOR304C-A	887967	888187	chrXV	-	exponential growth	grape juice
YPR133W-A	797862	797926	chrXVI	+	exponential growth	grape juice
YLL022C	98932	99014	chrXII	-	exponential growth	grape juice
YDR322C-A	1111787	1111828	chrIV	-	exponential growth	grape juice
YIR012W	379831	379876	chrIX	+	exponential growth	grape juice
YOL124C	85372	85438	chrXV	-	exponential growth	grape juice
YDR179C	818574	818633	chrIV	-	exponential growth	grape juice
YNL065W	505548	505703	chrXIV	+	exponential growth	grape juice
YPL202C	167625	167715	chrXVI	-	exponential growth	grape juice
YHL033C	34446	34745	chrVIII	-	exponential growth	grape juice
YDL081C	309634	309711	chrIV	-	exponential growth	grape juice
YBR206W	634977	635018	chrII	+	exponential growth	grape juice
YNL268W	140546	140635	chrXIV	+	exponential growth	grape juice
YGL181W	159169	159212	chrVII	+	exponential growth	grape juice
YHL044W	14319	14415	chrVIII	+	grape juice	exponential growth
YHR023W	157597	157640	chrVIII	+	exponential growth	grape juice
YNL084C	469889	470016	chrXIV	-	exponential growth	grape juice
YOL133W	70955	71034	chrXV	+	exponential growth	grape juice
YAR042W	196302	196593	chrI	+	exponential growth	grape juice
YAL023C	106137	106252	chrI	-	exponential growth	grape juice
YML094W	82942	83060	chrXIII	+	exponential growth	grape juice
YNL263C	146715	146800	chrXIV	-	exponential growth	grape juice
YOR096W	506827	506894	chrXV	+	exponential growth	grape juice
YBL007C	212541	212591	chrII	-	exponential growth	grape juice
YGR060W	611731	611817	chrVII	+	exponential growth	grape juice
YCL064C	15531	15712	chrIII	-	exponential growth	grape juice
YBR122C	483723	483794	chrII	-	exponential growth	grape juice
YKL162C-A	145802	145896	chrXI	-	grape juice	exponential growth
YML126C	18850	18926	chrXIII	-	exponential growth	grape juice
YKL056C	333783	333954	chrXI	-	exponential growth	grape juice
YMR203W	669690	669918	chrXIII	+	exponential growth	grape juice
YGL031C	437263	437408	chrVII	-	exponential growth	grape juice
YDL029W	400757	400861	chrIV	+	exponential growth	grape juice
YJR148W	706918	707019	chrX	+	exponential growth	grape juice
YBR158W	558332	558374	chrII	+	exponential growth	grape juice
YPL105C	352723	352782	chrXVI	-	exponential growth	grape juice
YEL009C	138792	138851	chrV	-	exponential growth	grape juice
YHR121W	353402	353458	chrVIII	+	exponential growth	grape juice
YGR145W	783937	783985	chrVII	+	exponential growth	grape juice
YLR354C	836186	836235	chrXII	-	exponential growth	grape juice
YML121W	27987	28107	chrXIII	+	exponential growth	grape juice
YPR023C	608709	608765	chrXVI	-	exponential growth	grape juice
YBL006C	216414	216462	chrII	-	exponential growth	grape juice
YCR093W	286436	286490	chrIII	+	grape juice	exponential growth
YBL026W	171158	171289	chrII	+	exponential growth	grape juice
YOR008C	340952	341015	chrXV	-	exponential growth	grape juice
YOR181W	677851	677897	chrXV	+	grape juice	exponential growth
YLR262C-A	669172	669383	chrXII	-	exponential growth	grape juice
YOR123C	553013	553121	chrXV	-	exponential growth	grape juice
YML061C	148877	148940	chrXIII	-	exponential growth	grape juice
YMR097C	459338	459407	chrXIII	-	exponential growth	grape juice
YDL058W	351142	351224	chrIV	+	exponential growth	grape juice
YDR091C	626363	626428	chrIV	-	exponential growth	grape juice
YJL123C	187922	187966	chrX	-	exponential growth	grape juice
YLR196W	545828	545908	chrXII	+	exponential growth	grape juice
YDL185W	130101	130203	chrIV	+	exponential growth	grape juice
YDR399W	1270815	1270925	chrIV	+	exponential growth	grape juice
YDL007W	439422	439467	chrIV	+	exponential growth	grape juice
YER025W	207041	207102	chrV	+	exponential growth	grape juice
YJR123W	652645	652798	chrX	+	exponential growth	grape juice
YIL051C	257635	257726	chrIX	-	exponential growth	grape juice
YKL099C	255209	255315	chrXI	-	exponential growth	grape juice
YDR365C	1204315	1204417	chrIV	-	exponential growth	grape juice
YBR230C	679419	679460	chrII	-	exponential growth	grape juice
YGR255C	1002445	1002496	chrVII	-	exponential growth	grape juice
YGR137W	763384	763634	chrVII	+	exponential growth	grape juice
YNL002C	626003	626109	chrXIV	-	exponential growth	grape juice
YNL104C	424746	424865	chrXIV	-	exponential growth	grape juice
YDL225W	54194	54272	chrIV	+	exponential growth	grape juice
YDR460W	1384846	1384912	chrIV	+	exponential growth	grape juice
YPL237W	101418	101489	chrXVI	+	exponential growth	grape juice
YGR282C	1057455	1057539	chrVII	-	exponential growth	grape juice
YDL198C	103489	103610	chrIV	-	exponential growth	grape juice
YLR216C	571977	572037	chrXII	-	exponential growth	grape juice
YBR079C	395232	395313	chrII	-	exponential growth	grape juice
YNR043W	703224	703381	chrXIV	+	exponential growth	grape juice
YOR360C	1013112	1013209	chrXV	-	exponential growth	grape juice
YBR078W	395236	395310	chrII	+	exponential growth	grape juice
YOR335C	946049	946111	chrXV	-	exponential growth	grape juice
YKR043C	520392	520447	chrXI	-	exponential growth	grape juice
YDR416W	1300993	1301064	chrIV	+	exponential growth	grape juice
YPR118W	769033	769088	chrXVI	+	exponential growth	grape juice
YGR204W	908838	908879	chrVII	+	exponential growth	grape juice
YJL011C	414113	414166	chrX	-	exponential growth	grape juice
YML116W-A	37806	37894	chrXIII	+	exponential growth	grape juice
YKL138C	185134	185241	chrXI	-	exponential growth	grape juice
YDR347W	1170192	1170258	chrIV	+	exponential growth	grape juice
YEL031W	93956	94008	chrV	+	exponential growth	grape juice
YKR094C	617375	617469	chrXI	-	exponential growth	grape juice
YNR053C	720924	720986	chrXIV	-	exponential growth	grape juice
YLR231C	605624	605674	chrXII	-	exponential growth	grape juice
YDL100C	281999	282058	chrIV	-	exponential growth	grape juice
YMR027W	327326	327383	chrXIII	+	exponential growth	grape juice
YPL173W	224156	224198	chrXVI	+	exponential growth	grape juice
YGL123W	278447	278588	chrVII	+	exponential growth	grape juice
YOR377W	1048015	1048112	chrXV	+	exponential growth	grape juice
YEL026W	102396	102441	chrV	+	exponential growth	grape juice
YPL094C	369511	369770	chrXVI	-	exponential growth	grape juice
YNL016W	604764	604866	chrXIV	+	exponential growth	grape juice
YER090W	339569	339624	chrV	+	exponential growth	grape juice
YPR062W	677702	677776	chrXVI	+	exponential growth	grape juice
YER048C	246788	246915	chrV	-	exponential growth	grape juice
YPR161C	864287	864346	chrXVI	-	exponential growth	grape juice
YPR020W	600303	600419	chrXVI	+	exponential growth	grape juice
YDL212W	79153	79235	chrIV	+	exponential growth	grape juice
YJR064W	557618	557659	chrX	+	exponential growth	grape juice
YOR285W	850129	850172	chrXV	+	exponential growth	grape juice
YPL122C	319148	319190	chrXVI	-	exponential growth	grape juice
YDR188W	838159	838230	chrIV	+	exponential growth	grape juice
YPL163C	241659	241747	chrXVI	-	exponential growth	grape juice
YGR129W	751308	751349	chrVII	+	exponential growth	grape juice
YFR004W	154354	154405	chrVI	+	exponential growth	grape juice
YIL022W	312652	312714	chrIX	+	exponential growth	grape juice
YLR435W	1007088	1007188	chrXII	+	exponential growth	grape juice
YJR076C	575210	575263	chrX	-	exponential growth	grape juice
YNL248C	181148	181193	chrXIV	-	exponential growth	grape juice
YOL052C-A	231395	231447	chrXV	-	grape juice	exponential growth
YGL100W	314322	314381	chrVII	+	exponential growth	grape juice
YOL127W	81229	81462	chrXV	+	exponential growth	grape juice
YGL070C	374124	374233	chrVII	-	exponential growth	grape juice
YOR130C	569830	569881	chrXV	-	exponential growth	grape juice
YKR018C	473168	473209	chrXI	-	exponential growth	grape juice
YDL099W	284481	284527	chrIV	+	exponential growth	grape juice
YDL147W	192398	192564	chrIV	+	exponential growth	grape juice
YOL038C-A	254800	254907	chrXV	-	grape juice	exponential growth
YBR025C	290396	290490	chrII	-	exponential growth	grape juice
YML001W	267874	267917	chrXIII	+	exponential growth	grape juice
YBR247C	712825	712881	chrII	-	exponential growth	grape juice
YLR185W	523358	523485	chrXII	+	exponential growth	grape juice
YOR197W	718428	718540	chrXV	+	exponential growth	grape juice
YMR044W	356947	356998	chrXIII	+	exponential growth	grape juice
YKR072C	575869	576055	chrXI	-	exponential growth	grape juice
YDL014W	428492	428592	chrIV	+	exponential growth	grape juice
YMR217W	703421	703497	chrXIII	+	exponential growth	grape juice
YBL107C	9786	9881	chrII	-	exponential growth	grape juice
YMR199W	664343	664403	chrXIII	+	exponential growth	grape juice
YKL004W	436505	436606	chrXI	+	exponential growth	grape juice
YJL081C	283514	283682	chrX	-	exponential growth	grape juice
YOR230W	772248	772307	chrXV	+	exponential growth	grape juice
YPL234C	104710	104837	chrXVI	-	exponential growth	grape juice
YPR082C	704064	704152	chrXVI	-	exponential growth	grape juice
YGL082W	357068	357166	chrVII	+	exponential growth	grape juice
YOR209C	736239	736373	chrXV	-	exponential growth	grape juice
YHR019C	141718	141811	chrVIII	-	exponential growth	grape juice
YDL131W	228764	228827	chrIV	+	exponential growth	grape juice
YKL117W	220745	220842	chrXI	+	exponential growth	grape juice
YAL003W	143359	143473	chrI	+	exponential growth	grape juice
YNL001W	628679	628727	chrXIV	+	exponential growth	grape juice
YJL080C	285412	285464	chrX	-	exponential growth	grape juice
YER049W	253723	253773	chrV	+	exponential growth	grape juice
YIL023C	309213	309260	chrIX	-	exponential growth	grape juice
YLR344W	820240	820334	chrXII	+	exponential growth	grape juice
YER120W	401932	402086	chrV	+	exponential growth	grape juice
YMR255W	778668	778715	chrXIII	+	exponential growth	grape juice
YDR381W	1238080	1238283	chrIV	+	exponential growth	grape juice
YOR307C	892499	892636	chrXV	-	exponential growth	grape juice
YGL009C	476107	476198	chrVII	-	exponential growth	grape juice
YLR028C	199435	199480	chrXII	-	exponential growth	grape juice
YNL164C	325140	325189	chrXIV	-	exponential growth	grape juice
YMR225C	720771	720819	chrXIII	-	exponential growth	grape juice
YBR189W	605559	605719	chrII	+	exponential growth	grape juice
YGR192C	882705	882764	chrVII	-	exponential growth	grape juice
YJL158C	121925	122160	chrX	-	exponential growth	grape juice
YML129C	14261	14344	chrXIII	-	exponential growth	grape juice
YDR524C	1487212	1487286	chrIV	-	exponential growth	grape juice
YJR050W	529645	529691	chrX	+	exponential growth	grape juice
YBR009C	254971	255208	chrII	-	exponential growth	grape juice
YLR060W	262850	262892	chrXII	+	exponential growth	grape juice
YJL167W	106139	106188	chrX	+	exponential growth	grape juice
YKL195W	77124	77237	chrXI	+	exponential growth	grape juice
YKL081W	284254	284347	chrXI	+	exponential growth	grape juice
YOL002C	323315	323361	chrXV	-	exponential growth	grape juice
YKL013C	416921	416990	chrXI	-	exponential growth	grape juice
YKL065C	315943	316036	chrXI	-	exponential growth	grape juice
YNL070W	493650	493697	chrXIV	+	exponential growth	grape juice
YNL124W	394436	394613	chrXIV	+	exponential growth	grape juice
YDL002C	446577	446697	chrIV	-	exponential growth	grape juice
YNL239W	202006	202057	chrXIV	+	exponential growth	grape juice
YDR154C	768302	768379	chrIV	-	exponential growth	grape juice
YML057W	162039	162097	chrXIII	+	exponential growth	grape juice
YIL076W	217637	217759	chrIX	+	exponential growth	grape juice
YLR333C	795407	795492	chrXII	-	exponential growth	grape juice
YBL051C	122608	122674	chrII	-	grape juice	exponential growth
YKR057W	552051	552164	chrXI	+	exponential growth	grape juice
YDR353W	1184323	1184451	chrIV	+	exponential growth	grape juice
YPR070W	687920	688025	chrXVI	+	exponential growth	grape juice
YJL001W	436022	436164	chrX	+	exponential growth	grape juice
YLL014W	121704	121822	chrXII	+	exponential growth	grape juice
YJR073C	572194	572241	chrX	-	exponential growth	grape juice
YHR183W	472518	472591	chrVIII	+	exponential growth	grape juice
YML097C	78249	78294	chrXIII	-	exponential growth	grape juice
YNL178W	303438	303588	chrXIV	+	exponential growth	grape juice
YDR079C-A	603543	603591	chrIV	-	exponential growth	grape juice
YBR010W	256882	257005	chrII	+	exponential growth	grape juice
YER094C	348463	348574	chrV	-	exponential growth	grape juice
YDR129C	713147	713208	chrIV	-	exponential growth	grape juice
YHR083W	273675	273754	chrVIII	+	exponential growth	grape juice
YOR363C	1019977	1020032	chrXV	-	grape juice	exponential growth
YPL184C	195791	195860	chrXVI	-	exponential growth	grape juice
YGR026W	533976	534068	chrVII	+	exponential growth	grape juice
YOR157C	630833	630953	chrXV	-	exponential growth	grape juice
YNL284C	103029	103088	chrXIV	-	exponential growth	grape juice
YNL024C-A	586203	586346	chrXIV	-	exponential growth	grape juice
YJL046W	353720	353847	chrX	+	exponential growth	grape juice
YPL106C	349969	350078	chrXVI	-	exponential growth	grape juice
YBR101C	443733	443778	chrII	-	exponential growth	grape juice
YOR234C	778408	778491	chrXV	-	exponential growth	grape juice
YHR147C	392494	392560	chrVIII	-	exponential growth	grape juice
YBR265W	739614	739672	chrII	+	exponential growth	grape juice
YPR009W	577413	577515	chrXVI	+	exponential growth	grape juice
YDL126C	236064	236114	chrIV	-	exponential growth	grape juice
YMR286W	842292	842336	chrXIII	+	exponential growth	grape juice
YBR271W	746167	746256	chrII	+	exponential growth	grape juice
YBR086C	420072	420147	chrII	-	exponential growth	grape juice
YMR260C	789172	789282	chrXIII	-	exponential growth	grape juice
YGR264C	1019510	1019554	chrVII	-	exponential growth	grape juice
YOR021C	372529	372661	chrXV	-	exponential growth	grape juice
YNL283C	104966	105145	chrXIV	-	exponential growth	grape juice
YER115C	394151	394230	chrV	-	exponential growth	grape juice
YDL161W	169178	169281	chrIV	+	exponential growth	grape juice
YOL006C	312919	312967	chrXV	-	exponential growth	grape juice
YPR181C	897066	897187	chrXVI	-	exponential growth	grape juice
YDL224C	54165	54269	chrIV	-	exponential growth	grape juice
YBR092C	427591	427649	chrII	-	exponential growth	grape juice
YDR529C	1495885	1495989	chrIV	-	exponential growth	grape juice
YDR339C	1149828	1149910	chrIV	-	exponential growth	grape juice
YCR028C-A	172724	172821	chrIII	-	exponential growth	grape juice
YJR132W	672785	672888	chrX	+	exponential growth	grape juice
YER075C	308253	308305	chrV	-	exponential growth	grape juice
YDR483W	1422555	1422628	chrIV	+	exponential growth	grape juice
YLL008W	134084	134136	chrXII	+	exponential growth	grape juice
YJL026W	393693	393748	chrX	+	exponential growth	grape juice
YKL196C	74747	74789	chrXI	-	exponential growth	grape juice
YNL111C	416338	416425	chrXIV	-	grape juice	exponential growth
YIL110W	157260	157335	chrIX	+	exponential growth	grape juice
YOR246C	795666	795730	chrXV	-	exponential growth	grape juice
YPL226W	125598	125675	chrXVI	+	exponential growth	grape juice
YGR097W	682243	682344	chrVII	+	exponential growth	grape juice
YKL016C	406938	407030	chrXI	-	exponential growth	grape juice
YGL039W	425066	425135	chrVII	+	exponential growth	grape juice
YBR162C	562824	562921	chrII	-	exponential growth	grape juice
YMR243C	754632	754725	chrXIII	-	exponential growth	grape juice
YPR086W	711266	711319	chrXVI	+	exponential growth	grape juice
YJL065C	314906	314949	chrX	-	exponential growth	grape juice
YMR319C	912665	912707	chrXIII	-	exponential growth	grape juice
YGR028W	543401	543462	chrVII	+	exponential growth	grape juice
YOR376W-A	1045914	1045966	chrXV	+	grape juice	exponential growth
YER055C	264710	264832	chrV	-	exponential growth	grape juice
YBR111C	460930	461120	chrII	-	exponential growth	grape juice
YDL144C	198542	198607	chrIV	-	exponential growth	grape juice
YMR221C	713783	713863	chrXIII	-	exponential growth	grape juice
YER124C	406773	406995	chrV	-	exponential growth	grape juice
YLR380W	879577	879647	chrXII	+	exponential growth	grape juice
YCL017C	92607	92691	chrIII	-	exponential growth	grape juice
YLR182W	520358	520400	chrXII	+	grape juice	exponential growth
YDL074C	323844	324000	chrIV	-	exponential growth	grape juice
YKL069W	307521	307590	chrXI	+	exponential growth	grape juice
YOR374W	1041473	1041546	chrXV	+	exponential growth	grape juice
YJL190C	74697	74835	chrX	-	exponential growth	grape juice
YMR012W	295052	295099	chrXIII	+	exponential growth	grape juice
YOR212W	744277	744329	chrXV	+	exponential growth	grape juice
YDR349C	1172198	1172270	chrIV	-	exponential growth	grape juice
YDR032C	503885	503947	chrIV	-	exponential growth	grape juice
YGL048C	409899	409990	chrVII	-	exponential growth	grape juice
YDR433W	1330224	1330272	chrIV	+	exponential growth	grape juice
YDR262W	994119	994175	chrIV	+	exponential growth	grape juice
YER072W	303300	303398	chrV	+	exponential growth	grape juice
YPR166C	876121	876230	chrXVI	-	exponential growth	grape juice
YJL042W	365426	365492	chrX	+	grape juice	exponential growth
YPL010W	535700	535789	chrXVI	+	exponential growth	grape juice
YER057C	270458	270650	chrV	-	exponential growth	grape juice
YKL003C	436595	436650	chrXI	-	exponential growth	grape juice
YHR013C	130546	130681	chrVIII	-	exponential growth	grape juice
YIL033C	290244	290295	chrIX	-	exponential growth	grape juice
YIL053W	255986	256037	chrIX	+	exponential growth	grape juice
YOL040C	252994	253081	chrXV	-	exponential growth	grape juice
YLR085C	300569	300629	chrXII	-	exponential growth	grape juice
YHL026C	53120	53162	chrVIII	-	exponential growth	grape juice
YML098W	77871	78064	chrXIII	+	exponential growth	grape juice
YLR441C	1017859	1017975	chrXII	-	exponential growth	grape juice
YOR290C	855024	855084	chrXV	-	exponential growth	grape juice
YML024W	226746	226946	chrXIII	+	exponential growth	grape juice
YGR034W	556731	556873	chrVII	+	exponential growth	grape juice
YMR269W	805083	805145	chrXIII	+	exponential growth	grape juice
YOR026W	380937	380987	chrXV	+	exponential growth	grape juice
YBR014C	266523	266613	chrII	-	exponential growth	grape juice
YPR188C	911886	911945	chrXVI	-	exponential growth	grape juice
YPL012W	533480	533530	chrXVI	+	exponential growth	grape juice
YDR276C	1013211	1013276	chrIV	-	exponential growth	grape juice
YJL191W	74693	74741	chrX	+	exponential growth	grape juice
YDR158W	771562	771626	chrIV	+	exponential growth	grape juice
YMR116C	499301	499343	chrXIII	-	exponential growth	grape juice
YPL004C	550343	550458	chrXVI	-	exponential growth	grape juice
YNR030W	680524	680642	chrXIV	+	exponential growth	grape juice
YLR107W	365416	365513	chrXII	+	exponential growth	grape juice
YCR073W-A	247913	247955	chrIII	+	grape juice	exponential growth
YBR162W-A	565517	565640	chrII	+	exponential growth	grape juice
YOR261C	815766	815837	chrXV	-	exponential growth	grape juice
YGL030W	439729	439837	chrVII	+	exponential growth	grape juice
YDL052C	362464	362606	chrIV	-	exponential growth	grape juice
YDR031W	503957	504017	chrIV	+	exponential growth	grape juice
YLR429W	992832	992957	chrXII	+	exponential growth	grape juice
YOR182C	677920	678124	chrXV	-	exponential growth	grape juice
YDL137W	217207	217309	chrIV	+	exponential growth	grape juice
YIL069C	231161	231381	chrIX	-	exponential growth	grape juice
YNL071W	493132	493191	chrXIV	+	exponential growth	grape juice
YDR050C	555540	555689	chrIV	-	exponential growth	grape juice
YBR029C	296280	296335	chrII	-	exponential growth	grape juice
YCR032W	186097	186148	chrIII	+	exponential growth	grape juice
YGL120C	281405	281572	chrVII	-	exponential growth	grape juice
YOR189W	690196	690287	chrXV	+	exponential growth	grape juice
YLR045C	234784	234878	chrXII	-	exponential growth	grape juice
YLR110C	369494	369620	chrXII	-	exponential growth	grape juice
YOR007C	338698	338860	chrXV	-	exponential growth	grape juice
YDL134C	219558	219637	chrIV	-	exponential growth	grape juice
YDR025W	492404	492488	chrIV	+	exponential growth	grape juice
YPR163C	868464	868546	chrXVI	-	exponential growth	grape juice
YNL315C	43226	43269	chrXIV	-	exponential growth	grape juice
YDR224C	914180	914249	chrIV	-	exponential growth	grape juice
YHR005C-A	115379	115499	chrVIII	-	exponential growth	grape juice
YHR162W	423571	423688	chrVIII	+	exponential growth	grape juice
YJR045C	519377	519461	chrX	-	exponential growth	grape juice
YBR106W	453299	453609	chrII	+	exponential growth	grape juice
YHR069C	233379	233470	chrVIII	-	exponential growth	grape juice
YKR001C	440044	440141	chrXI	-	exponential growth	grape juice
YLR153C	445253	445312	chrXII	-	exponential growth	grape juice
YGR162W	827254	827365	chrVII	+	exponential growth	grape juice
YMR194W	652000	652152	chrXIII	+	exponential growth	grape juice
YEL063C	31445	31490	chrV	-	grape juice	exponential growth
YDL133C-A	221287	221508	chrIV	-	exponential growth	grape juice
YEL027W	101445	101579	chrV	+	exponential growth	grape juice
YGR245C	979598	979665	chrVII	-	exponential growth	grape juice
YER117W	397713	397881	chrV	+	exponential growth	grape juice
YPR199C	937962	938052	chrXVI	-	exponential growth	grape juice
YDR487C	1428158	1428292	chrIV	-	exponential growth	grape juice
YKL094W	264009	264050	chrXI	+	exponential growth	grape juice
YIL142W	84922	84981	chrIX	+	exponential growth	grape juice
YBR048W	333972	334090	chrII	+	exponential growth	grape juice
YKL028W	387114	387156	chrXI	+	exponential growth	grape juice
YER127W	415628	415726	chrV	+	exponential growth	grape juice
YHR148W	394389	394431	chrVIII	+	exponential growth	grape juice
YDR037W	527269	527365	chrIV	+	exponential growth	grape juice
YPL218W	139440	139535	chrXVI	+	exponential growth	grape juice
YDR047W	552979	553033	chrIV	+	exponential growth	grape juice
YDR321W	1109930	1110010	chrIV	+	exponential growth	grape juice
YFR032C-A	223053	223195	chrVI	-	exponential growth	grape juice
YNR001C	629429	629515	chrXIV	-	exponential growth	grape juice
YKL180W	110141	110284	chrXI	+	exponential growth	grape juice
YBR137W	513662	513718	chrII	+	exponential growth	grape juice
YMR309C	892670	892711	chrXIII	-	exponential growth	grape juice
YJR007W	452025	452104	chrX	+	exponential growth	grape juice
YOR089C	489902	489991	chrXV	-	exponential growth	grape juice
YGR211W	916853	916909	chrVII	+	exponential growth	grape juice
YJR070C	569537	569581	chrX	-	exponential growth	grape juice
YJL069C	310806	310860	chrX	-	exponential growth	grape juice
YHR047C	198516	198614	chrVIII	-	exponential growth	grape juice
YDR167W	790116	790186	chrIV	+	exponential growth	grape juice
YNL258C	157977	158034	chrXIV	-	exponential growth	grape juice
YBL029C-A	164344	164399	chrII	-	exponential growth	grape juice
YPR137W	804164	804207	chrXVI	+	exponential growth	grape juice
YJR094W-A	609011	609094	chrX	+	exponential growth	grape juice
YKL216W	26432	26518	chrXI	+	exponential growth	grape juice
YER086W	330255	330299	chrV	+	exponential growth	grape juice
YGL001C	495261	495333	chrVII	-	exponential growth	grape juice
YOL038W	256146	256226	chrXV	+	exponential growth	grape juice
YBL021C	181495	181554	chrII	-	exponential growth	grape juice
YLL045C	47689	47793	chrXII	-	exponential growth	grape juice
YGR124W	741731	741887	chrVII	+	exponential growth	grape juice
YOR136W	581505	581629	chrXV	+	exponential growth	grape juice
YOL120C	93175	93322	chrXV	-	exponential growth	grape juice
YCR024C-B	162389	162443	chrIII	-	exponential growth	grape juice
YOR370C	1029028	1029115	chrXV	-	exponential growth	grape juice
YLR291C	718171	718269	chrXII	-	exponential growth	grape juice
YPL063W	431429	431576	chrXVI	+	exponential growth	grape juice
YNL138W	368405	368555	chrXIV	+	exponential growth	grape juice
YER053C	258589	258635	chrV	-	exponential growth	grape juice
YGL209W	97123	97202	chrVII	+	exponential growth	grape juice
YOR326W	930527	930614	chrXV	+	exponential growth	grape juice
YDR405W	1278541	1278614	chrIV	+	exponential growth	grape juice
YCL050C	37717	37763	chrIII	-	exponential growth	grape juice
YDR049W	555218	555270	chrIV	+	exponential growth	grape juice
YGR191W	882493	882545	chrVII	+	exponential growth	grape juice
YLR099W-A	341656	341728	chrXII	+	exponential growth	grape juice
YGL041W-A	419420	419469	chrVII	+	exponential growth	grape juice
YAL041W	65426	65510	chrI	+	exponential growth	grape juice
YGL203C	112374	112439	chrVII	-	exponential growth	grape juice
YER002W	157542	157636	chrV	+	exponential growth	grape juice
YBR151W	546078	546151	chrII	+	exponential growth	grape juice
YLR459W	1058560	1058604	chrXII	+	exponential growth	grape juice
YOR238W	784660	784722	chrXV	+	exponential growth	grape juice
YDR272W	1009931	1009988	chrIV	+	exponential growth	grape juice
YHR072W-A	241988	242060	chrVIII	+	exponential growth	grape juice
YLL018C	109697	109764	chrXII	-	exponential growth	grape juice
YBR196C	612037	612131	chrII	-	exponential growth	grape juice
YJR049C	526738	526801	chrX	-	exponential growth	grape juice
YMR083W	435990	436161	chrXIII	+	exponential growth	grape juice
YDR002W	453825	453957	chrIV	+	exponential growth	grape juice
YLR340W	806890	806985	chrXII	+	exponential growth	grape juice
YMR112C	493945	494007	chrXIII	-	exponential growth	grape juice
YNL085W	469892	469953	chrXIV	+	exponential growth	grape juice
YLR113W	373035	373138	chrXII	+	exponential growth	grape juice
YDR233C	929290	929394	chrIV	-	exponential growth	grape juice
YBR246W	712812	712886	chrII	+	exponential growth	grape juice
YNL039W	556871	556957	chrXIV	+	exponential growth	grape juice
YNL096C	443162	443207	chrXIV	-	exponential growth	grape juice
YHR068W	233399	233544	chrVIII	+	exponential growth	grape juice
YDL184C	130074	130182	chrIV	-	exponential growth	grape juice
YLR186W	524465	524564	chrXII	+	exponential growth	grape juice
YDL192W	117108	117176	chrIV	+	exponential growth	grape juice
YLR029C	201730	201847	chrXII	-	exponential growth	grape juice
YER165W	512218	512306	chrV	+	exponential growth	grape juice
YJR121W	649380	649467	chrX	+	exponential growth	grape juice
YGR165W	830263	830328	chrVII	+	exponential growth	grape juice
YDR302W	1068437	1068509	chrIV	+	exponential growth	grape juice
YCL059C	22319	22373	chrIII	-	exponential growth	grape juice
YGR128C	747795	747879	chrVII	-	exponential growth	grape juice
YER109C	375002	375060	chrV	-	grape juice	exponential growth
YGR082W	644685	644744	chrVII	+	exponential growth	grape juice
YKR071C	574301	574349	chrXI	-	exponential growth	grape juice
YGL112C	298057	298118	chrVII	-	exponential growth	grape juice
YDR098C	643970	644133	chrIV	-	exponential growth	grape juice
YJL054W	335765	335807	chrX	+	exponential growth	grape juice
YIL148W	69553	69657	chrIX	+	exponential growth	grape juice
YGL200C	122570	122615	chrVII	-	exponential growth	grape juice
YDL130W	230601	230653	chrIV	+	exponential growth	grape juice
YLR259C	663087	663210	chrXII	-	exponential growth	grape juice
YPL235W	104712	104812	chrXVI	+	exponential growth	grape juice
YDL237W	31909	32076	chrIV	+	exponential growth	grape juice
YOR336W	953894	953940	chrXV	+	grape juice	exponential growth
YBR249C	716739	716781	chrII	-	exponential growth	grape juice
YGR280C	1050657	1050698	chrVII	-	exponential growth	grape juice
YOR179C	671407	671568	chrXV	-	exponential growth	grape juice
YMR234W	741404	741445	chrXIII	+	exponential growth	grape juice
YBL087C	59625	59748	chrII	-	exponential growth	grape juice
YDR341C	1151604	1151761	chrIV	-	exponential growth	grape juice
YJL173C	96006	96152	chrX	-	exponential growth	grape juice
YDL075W	323040	323138	chrIV	+	exponential growth	grape juice
YBR084C-A	414048	414128	chrII	-	exponential growth	grape juice
YDR152W	766510	766612	chrIV	+	exponential growth	grape juice
YCL011C	101956	102008	chrIII	-	exponential growth	grape juice
YLR420W	964950	964992	chrXII	+	exponential growth	grape juice
YGR187C	870098	870163	chrVII	-	exponential growth	grape juice
YDL145C	194358	194414	chrIV	-	exponential growth	grape juice
YDR390C	1254810	1254885	chrIV	-	exponential growth	grape juice
YDR398W	1269489	1269694	chrIV	+	exponential growth	grape juice
YGL068W	375750	375925	chrVII	+	exponential growth	grape juice
YEL024W	108275	108387	chrV	+	exponential growth	grape juice
YLR229C	604121	604165	chrXII	-	exponential growth	grape juice
YDR447C	1354673	1354714	chrIV	-	exponential growth	grape juice
YNL059C	512501	512591	chrXIV	-	exponential growth	grape juice
YMR005W	277272	277351	chrXIII	+	exponential growth	grape juice
YGR005C	504555	504606	chrVII	-	exponential growth	grape juice
YHL007C	94855	94996	chrVIII	-	exponential growth	grape juice
YOR207C	729791	729889	chrXV	-	exponential growth	grape juice
YJL184W	83870	83992	chrX	+	exponential growth	grape juice
YNL121C	398448	398536	chrXIV	-	exponential growth	grape juice
YCR002C	117222	117303	chrIII	-	exponential growth	grape juice
YCR052W	216506	216560	chrIII	+	grape juice	exponential growth
YOR312C	900012	900178	chrXV	-	exponential growth	grape juice
YML056C	162081	162146	chrXIII	-	exponential growth	grape juice
YIL075C	217610	217769	chrIX	-	exponential growth	grape juice
YER044C	237422	237480	chrV	-	exponential growth	grape juice
YCR082W	259293	259404	chrIII	+	exponential growth	grape juice
YGL226W	73754	73795	chrVII	+	exponential growth	grape juice
YDR298C	1057955	1058019	chrIV	-	exponential growth	grape juice
YOR283W	848262	848320	chrXV	+	exponential growth	grape juice
YHR149C	394381	394436	chrVIII	-	grape juice	exponential growth
YNR046W	708303	708389	chrXIV	+	exponential growth	grape juice
YPL098C	364162	364318	chrXVI	-	exponential growth	grape juice
YJR077C	576986	577140	chrX	-	exponential growth	grape juice
YML100W	73885	73955	chrXIII	+	grape juice	exponential growth
YER056C-A	269256	269334	chrV	-	exponential growth	grape juice
YDR352W	1182952	1183002	chrIV	+	exponential growth	grape juice
YMR123W	514041	514106	chrXIII	+	exponential growth	grape juice
YKL063C	320420	320475	chrXI	-	exponential growth	grape juice
YGR262C	1016871	1016914	chrVII	-	exponential growth	grape juice
YBR011C	256920	256996	chrII	-	exponential growth	grape juice
YDR202C	856834	856882	chrIV	-	exponential growth	grape juice
YGR037C	559314	559566	chrVII	-	exponential growth	grape juice
YPL091W	377040	377140	chrXVI	+	exponential growth	grape juice
YOL121C	91905	91972	chrXV	-	exponential growth	grape juice
YNL138W-A	366587	366647	chrXIV	+	exponential growth	grape juice
YGR027C	533859	534121	chrVII	-	exponential growth	grape juice
YIL052C	256027	256141	chrIX	-	exponential growth	grape juice
YOR132W	574835	574904	chrXV	+	exponential growth	grape juice
YNL086W	466670	466793	chrXIV	+	exponential growth	grape juice
YDR300C	1061330	1061416	chrIV	-	exponential growth	grape juice
YML106W	57451	57702	chrXIII	+	exponential growth	grape juice
YBR062C	365860	365926	chrII	-	exponential growth	grape juice
YKL167C	133525	133626	chrXI	-	exponential growth	grape juice
YCR031C	177275	177400	chrIII	-	exponential growth	grape juice
YER026C	207466	207533	chrV	-	exponential growth	grape juice
YDR418W	1302178	1302494	chrIV	+	exponential growth	grape juice
YDR471W	1402673	1402783	chrIV	+	exponential growth	grape juice
YOR142W	594213	594270	chrXV	+	exponential growth	grape juice
YFR044C	239836	239936	chrVI	-	exponential growth	grape juice
YDL180W	137562	137687	chrIV	+	exponential growth	grape juice
YGL080W	359250	359297	chrVII	+	exponential growth	grape juice
YNR003C	634158	634206	chrXIV	-	exponential growth	grape juice
YLR036C	221279	221323	chrXII	-	exponential growth	grape juice
YPR035W	643479	643543	chrXVI	+	exponential growth	grape juice
YBR071W	381084	381139	chrII	+	grape juice	exponential growth
YLR044C	232282	232324	chrXII	-	exponential growth	grape juice
YBR155W	550981	551026	chrII	+	exponential growth	grape juice
YOR158W	633157	633243	chrXV	+	exponential growth	grape juice
YML008C	251705	251758	chrXIII	-	exponential growth	grape juice
YGR169C-A	835986	836036	chrVII	-	exponential growth	grape juice
YDR517W	1478423	1478523	chrIV	+	exponential growth	grape juice
YBR221C	664872	664967	chrII	-	exponential growth	grape juice
YML073C	123116	123182	chrXIII	-	exponential growth	grape juice
YDL084W	306636	306745	chrIV	+	exponential growth	grape juice
YGL101W	312993	313083	chrVII	+	exponential growth	grape juice
YDR429C	1324259	1324391	chrIV	-	exponential growth	grape juice
YLR239C	616269	616315	chrXII	-	grape juice	exponential growth
YBL011W	205946	206036	chrII	+	exponential growth	grape juice
YPL075W	415425	415480	chrXVI	+	grape juice	exponential growth
YCL009C	104467	104543	chrIII	-	exponential growth	grape juice
YDL072C	329669	329757	chrIV	-	exponential growth	grape juice
YBR084W	414076	414141	chrII	+	exponential growth	grape juice
YJL127C-B	181262	181369	chrX	-	exponential growth	grape juice
YNL088W	462097	462220	chrXIV	+	exponential growth	grape juice
YDR482C	1420271	1420354	chrIV	-	exponential growth	grape juice
YJL196C	67715	67759	chrX	-	exponential growth	grape juice
YJR131W	669075	669140	chrX	+	grape juice	exponential growth
YGL054C	400526	400581	chrVII	-	exponential growth	grape juice
YOR257W	811486	811553	chrXV	+	exponential growth	grape juice
YDL061C	340311	340472	chrIV	-	exponential growth	grape juice
YBR058C-A	356124	356186	chrII	-	exponential growth	grape juice
YJL145W	146083	146219	chrX	+	exponential growth	grape juice
YLR314C	762466	762526	chrXII	-	exponential growth	grape juice
YPL225W	126526	126589	chrXVI	+	exponential growth	grape juice
YOR027W	382906	383050	chrXV	+	exponential growth	grape juice
YHR091C	284823	284884	chrVIII	-	grape juice	exponential growth
YPL059W	445130	445210	chrXVI	+	exponential growth	grape juice
YBR173C	581539	581583	chrII	-	exponential growth	grape juice
YLR249W	639949	640091	chrXII	+	exponential growth	grape juice
YOR327C	930592	930681	chrXV	-	exponential growth	grape juice
YHR021C	147723	147780	chrVIII	-	exponential growth	grape juice
YDL082W	309503	309622	chrIV	+	exponential growth	grape juice
YGL253W	25575	25635	chrVII	+	exponential growth	grape juice
YMR089C	445378	445444	chrXIII	-	exponential growth	grape juice
YJL177W	91738	91843	chrX	+	exponential growth	grape juice
YMR308C	888825	888927	chrXIII	-	exponential growth	grape juice
YGL002W	495318	495388	chrVII	+	exponential growth	grape juice
YOR271C	830924	831012	chrXV	-	exponential growth	grape juice
YMR183C	626645	626690	chrXIII	-	exponential growth	grape juice
YPR133C	795881	795945	chrXVI	-	exponential growth	grape juice
YPL203W	167603	167687	chrXVI	+	exponential growth	grape juice
YGR210C	913340	913431	chrVII	-	exponential growth	grape juice
YIL041W	277546	277624	chrIX	+	exponential growth	grape juice
YHR179W	463781	463826	chrVIII	+	exponential growth	grape juice
YOR117W	546411	546503	chrXV	+	exponential growth	grape juice
YDR133C	720690	720838	chrIV	-	exponential growth	grape juice
YFL038C	55157	55281	chrVI	-	exponential growth	grape juice
YHR081W	268201	268317	chrVIII	+	exponential growth	grape juice
YGL189C	148092	148175	chrVII	-	exponential growth	grape juice
YDR378C	1229055	1229186	chrIV	-	exponential growth	grape juice
YDR422C	1314975	1315048	chrIV	-	exponential growth	grape juice
YPL078C	407739	407833	chrXVI	-	exponential growth	grape juice
YOR125C	558824	558898	chrXV	-	exponential growth	grape juice
YHR010W	127562	127689	chrVIII	+	exponential growth	grape juice
YLL011W	129020	129090	chrXII	+	exponential growth	grape juice
YHR169W	443589	443634	chrVIII	+	exponential growth	grape juice
YPR028W	624336	624419	chrXVI	+	exponential growth	grape juice
YMR256C	778711	778785	chrXIII	-	exponential growth	grape juice
YML063W	147287	147372	chrXIII	+	exponential growth	grape juice
YLR304C	734974	735080	chrXII	-	exponential growth	grape juice
YOL041C	251103	251228	chrXV	-	exponential growth	grape juice
YDR237W	937594	937651	chrIV	+	exponential growth	grape juice
YOR297C	874471	874634	chrXV	-	exponential growth	grape juice
YLR150W	441398	441560	chrXII	+	exponential growth	grape juice
YBR267W	741102	741146	chrII	+	exponential growth	grape juice
YIL027C	303379	303498	chrIX	-	grape juice	exponential growth
YIL039W	279892	279968	chrIX	+	exponential growth	grape juice
YER050C	253819	253872	chrV	-	exponential growth	grape juice
YKL181W	108677	108752	chrXI	+	exponential growth	grape juice
YHR039C-A	187043	187107	chrVIII	-	exponential growth	grape juice
YOL077W-A	185727	185796	chrXV	+	exponential growth	grape juice
YKL108W	235474	235548	chrXI	+	exponential growth	grape juice
YGL148W	227613	227684	chrVII	+	exponential growth	grape juice
YML092C	85864	85905	chrXIII	-	exponential growth	grape juice
YOR167C	648617	648683	chrXV	-	exponential growth	grape juice
YOR383C	1060235	1060296	chrXV	-	exponential growth	grape juice
YLR192C	538499	538597	chrXII	-	exponential growth	grape juice
YDR418W	1302398	1302444	chrIV	+	exponential growth	sorbitol
YGL209W	97134	97206	chrVII	+	exponential growth	sorbitol
YER150W	468891	468972	chrV	+	sorbitol	exponential growth
YMR250W	772655	772717	chrXIII	+	sorbitol	exponential growth
YMR011W	289818	289859	chrXIII	+	exponential growth	sorbitol
YDR074W	596744	596798	chrIV	+	sorbitol	exponential growth
YER062C	279655	279751	chrV	-	sorbitol	exponential growth
YBR067C	371936	371996	chrII	-	exponential growth	sorbitol
YOL052C-A	231395	231447	chrXV	-	sorbitol	exponential growth
YAL061W	34878	34949	chrI	+	sorbitol	exponential growth
YJL217W	23836	23911	chrX	+	exponential growth	sorbitol
YHR149C	394381	394436	chrVIII	-	sorbitol	exponential growth
YDL185W	130210	130278	chrIV	+	sorbitol	exponential growth
YGR086C	649175	649248	chrVII	-	sorbitol	exponential growth
YDL081C	309492	309539	chrIV	-	exponential growth	sorbitol
YLR287C-A	712270	712317	chrXII	-	exponential growth	sorbitol
YLR109W	369455	369514	chrXII	+	sorbitol	exponential growth
YJR094W-A	609107	609152	chrX	+	exponential growth	sorbitol
YLR407W	933711	933758	chrXII	+	exponential growth	sorbitol
YOR229W	770071	770169	chrXV	+	exponential growth	sorbitol
YDR133C	720690	720760	chrIV	-	exponential growth	sorbitol
YDR185C	831910	831961	chrIV	-	sorbitol	exponential growth
YOR027W	383050	383100	chrXV	+	sorbitol	exponential growth
YOL127W	81368	81462	chrXV	+	exponential growth	sorbitol
YML100W	73885	73955	chrXIII	+	sorbitol	exponential growth
YBR009C	255036	255102	chrII	-	exponential growth	sorbitol
YGL087C	346276	346318	chrVII	-	exponential growth	benomyl
YHR021C	147772	147846	chrVIII	-	exponential growth	benomyl
YBL026W	171274	171321	chrII	+	benomyl	exponential growth
YOR011W	353333	353397	chrXV	+	benomyl	exponential growth
YML126C	18850	18940	chrXIII	-	exponential growth	benomyl
YOL040C	253030	253083	chrXV	-	exponential growth	benomyl
YOR046C	414325	414372	chrXV	-	exponential growth	benomyl
YHR174W	452703	452759	chrVIII	+	exponential growth	benomyl
YGL008C	479344	479419	chrVII	-	exponential growth	benomyl
YER117W	397813	397881	chrV	+	exponential growth	benomyl
YIL111W	155857	155949	chrIX	+	exponential growth	benomyl
YML024W	226733	226807	chrXIII	+	exponential growth	benomyl
YGR034W	556731	556807	chrVII	+	exponential growth	benomyl
YOR230W	772250	772307	chrXV	+	exponential growth	benomyl
YKL080W	285857	285933	chrXI	+	exponential growth	benomyl
YLR083C	293931	293976	chrXII	-	exponential growth	benomyl
YLR048W	243552	243637	chrXII	+	exponential growth	benomyl
YHL044W	14277	14319	chrVIII	+	exponential growth	benomyl
YAL059W	37283	37329	chrI	+	exponential growth	benomyl
YOR294W	869046	869107	chrXV	+	exponential growth	benomyl
YHR071W	237681	237731	chrVIII	+	exponential growth	benomyl
YGR169C-A	835986	836029	chrVII	-	exponential growth	benomyl
YML123C	23886	23930	chrXIII	-	exponential growth	benomyl
YCL016C	94524	94574	chrIII	-	benomyl	exponential growth
YKL180W	110226	110270	chrXI	+	exponential growth	benomyl
YPL132W	302721	302777	chrXVI	+	exponential growth	benomyl
YJL217W	23814	23879	chrX	+	exponential growth	benomyl
YDL081C	309658	309711	chrIV	-	exponential growth	benomyl
YFR004W	154355	154405	chrVI	+	exponential growth	benomyl
YBR162C	562824	562878	chrII	-	exponential growth	benomyl
YOR369C	1028095	1028148	chrXV	-	exponential growth	benomyl
YOL109W	110756	110809	chrXV	+	exponential growth	benomyl
YPR020W	600303	600375	chrXVI	+	exponential growth	benomyl
YOR234C	778408	778489	chrXV	-	exponential growth	benomyl
YIL148W	69605	69657	chrIX	+	exponential growth	benomyl
YOL127W	81188	81261	chrXV	+	exponential growth	benomyl
YGR192C	882711	882763	chrVII	-	exponential growth	benomyl
YKR022C	481674	481729	chrXI	-	exponential growth	benomyl
YIL093C	187807	187849	chrIX	-	benomyl	exponential growth
YNL070W	493654	493697	chrXIV	+	exponential growth	benomyl
YMR297W	863568	863639	chrXIII	+	exponential growth	benomyl
YHR027C	161584	161673	chrVIII	-	exponential growth	calcofluor
YGL209W	97138	97202	chrVII	+	exponential growth	calcofluor
YOR340C	958976	959062	chrXV	-	exponential growth	calcofluor
YKR057W	552104	552164	chrXI	+	exponential growth	calcofluor
YJL026W	393693	393748	chrX	+	exponential growth	calcofluor
YDL184C	130074	130122	chrIV	-	exponential growth	calcofluor
YKL059C	327609	327670	chrXI	-	exponential growth	calcofluor
YLR048W	243579	243624	chrXII	+	exponential growth	calcofluor
YKL145W	175778	175825	chrXI	+	exponential growth	calcofluor
YOR252W	804229	804294	chrXV	+	exponential growth	calcofluor
YOR294W	869045	869107	chrXV	+	exponential growth	calcofluor
YLR340W	806904	806985	chrXII	+	exponential growth	calcofluor
YDR031W	503956	504017	chrIV	+	exponential growth	calcofluor
YBL027W	169520	169573	chrII	+	exponential growth	calcofluor
YOR257W	811485	811553	chrXV	+	exponential growth	calcofluor
YHL033C	34627	34669	chrVIII	-	exponential growth	calcofluor
YPR149W	830728	830802	chrXVI	+	exponential growth	calcofluor
YER070W	301750	301811	chrV	+	exponential growth	calcofluor
YDL008W	434054	434124	chrIV	+	exponential growth	calcofluor
YGR079W	641891	641943	chrVII	+	exponential growth	calcofluor
YML126C	18850	18943	chrXIII	-	exponential growth	calcofluor
YBR084W	414100	414141	chrII	+	exponential growth	calcofluor
YER112W	387786	387893	chrV	+	exponential growth	calcofluor
YLL008W	134091	134136	chrXII	+	exponential growth	calcofluor
YIL119C	137122	137198	chrIX	-	exponential growth	calcofluor
YMR011W	289817	289859	chrXIII	+	exponential growth	calcofluor
YDL200C	100449	100491	chrIV	-	exponential growth	calcofluor
YDR370C	1217648	1217743	chrIV	-	exponential growth	calcofluor
YPL135W	298465	298541	chrXVI	+	exponential growth	calcofluor
YML105C	57776	57828	chrXIII	-	exponential growth	calcofluor
YHR071W	237682	237739	chrVIII	+	exponential growth	calcofluor
YOR234C	778408	778485	chrXV	-	exponential growth	calcofluor
YML077W	112425	112475	chrXIII	+	exponential growth	calcofluor
YDR352W	1182952	1183001	chrIV	+	exponential growth	calcofluor
YPL260W	51094	51155	chrXVI	+	exponential growth	calcofluor
YNL002C	626003	626044	chrXIV	-	exponential growth	calcofluor
YLR238W	616235	616277	chrXII	+	exponential growth	calcofluor
YBL039C	143752	143820	chrII	-	exponential growth	calcofluor
YGR027C	533902	533959	chrVII	-	exponential growth	calcofluor
YLR287C-A	712156	712320	chrXII	-	exponential growth	calcofluor
YNL112W	416416	416501	chrXIV	+	exponential growth	calcofluor
YML106W	57599	57702	chrXIII	+	exponential growth	calcofluor
YGL008C	479344	479415	chrVII	-	exponential growth	calcofluor
YLR029C	201621	201833	chrXII	-	exponential growth	calcofluor
YGR135W	762259	762331	chrVII	+	exponential growth	calcofluor
YJL134W	159459	159512	chrX	+	exponential growth	calcofluor
YOR181W	677850	677897	chrXV	+	calcofluor	exponential growth
YDR075W	598095	598150	chrIV	+	exponential growth	calcofluor
YLR150W	441495	441560	chrXII	+	exponential growth	calcofluor
YKL080W	285827	285933	chrXI	+	exponential growth	calcofluor
YJR123W	652704	652798	chrX	+	exponential growth	calcofluor
YDL084W	306678	306720	chrIV	+	exponential growth	calcofluor
YHR073W	245670	245732	chrVIII	+	exponential growth	calcofluor
YOL136C	67222	67273	chrXV	-	exponential growth	calcofluor
YER074W	307357	307402	chrV	+	exponential growth	calcofluor
YGR082W	644686	644744	chrVII	+	exponential growth	calcofluor
YFR004W	154355	154405	chrVI	+	exponential growth	calcofluor
YGL054C	400520	400565	chrVII	-	exponential growth	calcofluor
YJR076C	575210	575263	chrX	-	exponential growth	calcofluor
YOL127W	81197	81249	chrXV	+	exponential growth	calcofluor
YHR162W	423577	423688	chrVIII	+	exponential growth	calcofluor
YER127W	415628	415683	chrV	+	exponential growth	calcofluor
YLR390W-A	904609	904664	chrXII	+	exponential growth	calcofluor
YJR105W	624626	624669	chrX	+	exponential growth	calcofluor
YPR082C	704064	704131	chrXVI	-	exponential growth	calcofluor
YDR133C	720690	720760	chrIV	-	exponential growth	calcofluor
YNL221C	230854	230928	chrXIV	-	exponential growth	calcofluor
YOL002C	323315	323390	chrXV	-	exponential growth	calcofluor
YGR040W	576862	576903	chrVII	+	exponential growth	calcofluor
YNL145W	352679	352755	chrXIV	+	exponential growth	calcofluor
YNL065W	505541	505703	chrXIV	+	exponential growth	calcofluor
YFR032C-A	223053	223134	chrVI	-	exponential growth	calcofluor
YCR077C	250088	250166	chrIII	-	exponential growth	calcofluor
YGL068W	375808	375877	chrVII	+	exponential growth	calcofluor
YJL217W	23845	23911	chrX	+	exponential growth	calcofluor
YER056C-A	269143	269283	chrV	-	exponential growth	calcofluor
YER177W	546577	546627	chrV	+	exponential growth	calcofluor
YJR094W-A	609018	609261	chrX	+	exponential growth	calcofluor
YKL216W	26467	26560	chrXI	+	exponential growth	calcofluor
YMR037C	344339	344392	chrXIII	-	exponential growth	calcofluor
YPR020W	600288	600362	chrXVI	+	exponential growth	calcofluor
YDR183W	830296	830372	chrIV	+	exponential growth	calcofluor
YGR274C	1039845	1039894	chrVII	-	exponential growth	calcofluor
YOR167C	648545	648625	chrXV	-	exponential growth	calcofluor
YLR167W	499408	499455	chrXII	+	exponential growth	calcofluor
YNL070W	493648	493697	chrXIV	+	exponential growth	calcofluor
YBR096W	436730	436783	chrII	+	exponential growth	high calcium
YDR481C	1418442	1418523	chrIV	-	exponential growth	high calcium
YBR086C	420072	420115	chrII	-	exponential growth	high calcium
YCR093W	286437	286506	chrIII	+	high calcium	exponential growth
YIL111W	155836	155950	chrIX	+	exponential growth	high calcium
YMR286W	842294	842336	chrXIII	+	exponential growth	high calcium
YGL226W	73723	73795	chrVII	+	exponential growth	high calcium
YGR005C	504555	504606	chrVII	-	exponential growth	high calcium
YIR002C	357313	357368	chrIX	-	exponential growth	high calcium
YDL039C	381706	381830	chrIV	-	high calcium	exponential growth
YPR133W-A	797881	797926	chrXVI	+	exponential growth	high calcium
YOL013C	301322	301373	chrXV	-	exponential growth	high calcium
YJL217W	23818	23911	chrX	+	exponential growth	high calcium
YML123C	23886	23930	chrXIII	-	exponential growth	high calcium
YHR073W	245670	245732	chrVIII	+	exponential growth	high calcium
YGR132C	755347	755397	chrVII	-	exponential growth	high calcium
YGL068W	375811	375877	chrVII	+	exponential growth	high calcium
YCR004C	119376	119492	chrIII	-	exponential growth	high calcium
YHR071W	237682	237734	chrVIII	+	exponential growth	high calcium
YCL043C	48551	48596	chrIII	-	exponential growth	high calcium
YEL013W	130586	130649	chrV	+	exponential growth	high calcium
YGL211W	93659	93703	chrVII	+	high calcium	exponential growth
YHR051W	210212	210265	chrVIII	+	exponential growth	high calcium
YDR212W	888960	889001	chrIV	+	exponential growth	high calcium
YOL127W	81192	81249	chrXV	+	exponential growth	high calcium
YJL145W	146082	146145	chrX	+	exponential growth	high calcium
YBL001C	237041	237092	chrII	-	exponential growth	high calcium
YKR022C	481674	481728	chrXI	-	exponential growth	high calcium
YNL070W	493648	493697	chrXIV	+	exponential growth	high calcium
YAL012W	132031	132082	chrI	+	exponential growth	stationary phase
YDL226C	50797	50916	chrIV	-	exponential growth	stationary phase
YPL040C	475925	476006	chrXVI	-	stationary phase	exponential growth
YOR232W	775422	775465	chrXV	+	exponential growth	stationary phase
YLR024C	187614	187672	chrXII	-	stationary phase	exponential growth
YLR154C	447899	447943	chrXII	-	exponential growth	stationary phase
YEL042W	75471	75554	chrV	+	exponential growth	stationary phase
YBL027W	169508	169614	chrII	+	exponential growth	stationary phase
YHL013C	77335	77384	chrVIII	-	exponential growth	stationary phase
YLR292C	719557	719661	chrXII	-	exponential growth	stationary phase
YLR219W	576387	576460	chrXII	+	stationary phase	exponential growth
YPR186C	909671	909736	chrXVI	-	stationary phase	exponential growth
YDL166C	163380	163441	chrIV	-	exponential growth	stationary phase
YLR362W	852105	852178	chrXII	+	stationary phase	exponential growth
YOL012C	303370	303422	chrXV	-	exponential growth	stationary phase
YIL108W	162986	163036	chrIX	+	stationary phase	exponential growth
YGR079W	641890	641931	chrVII	+	exponential growth	stationary phase
YLR220W	577880	577929	chrXII	+	stationary phase	exponential growth
YPL120W	323738	323819	chrXVI	+	stationary phase	exponential growth
YLR432W	1004223	1004283	chrXII	+	exponential growth	stationary phase
YOL034W	263178	263221	chrXV	+	stationary phase	exponential growth
YIL018W	318018	318064	chrIX	+	exponential growth	stationary phase
YBL091C-A	46463	46518	chrII	-	stationary phase	exponential growth
YIL062C	243842	243894	chrIX	-	exponential growth	stationary phase
YGL026C	446256	446342	chrVII	-	exponential growth	stationary phase
YGR118W	727911	727995	chrVII	+	exponential growth	stationary phase
YOR185C	681320	681404	chrXV	-	stationary phase	exponential growth
YML105C	57782	57849	chrXIII	-	exponential growth	stationary phase
YMR143W	553009	553059	chrXIII	+	exponential growth	stationary phase
YDL185W	130143	130210	chrIV	+	exponential growth	stationary phase
YML077W	112424	112474	chrXIII	+	exponential growth	stationary phase
YOL102C	125956	126006	chrXV	-	stationary phase	exponential growth
YKR017C	471213	471272	chrXI	-	stationary phase	exponential growth
YDL021W	414894	414942	chrIV	+	stationary phase	exponential growth
YLR043C	231524	231568	chrXII	-	exponential growth	stationary phase
YIL069C	231311	231370	chrIX	-	exponential growth	stationary phase
YPL128C	306309	306384	chrXVI	-	stationary phase	exponential growth
YEL063C	31445	31490	chrV	-	stationary phase	exponential growth
YPR160W	864099	864158	chrXVI	+	stationary phase	exponential growth
YGR281W	1057462	1057556	chrVII	+	stationary phase	exponential growth
YAL060W	36399	36466	chrI	+	stationary phase	exponential growth
YHR072W-A	241991	242057	chrVIII	+	exponential growth	stationary phase
YEL017W	124654	124696	chrV	+	exponential growth	stationary phase
YPL195W	179113	179164	chrXVI	+	exponential growth	stationary phase
YNL067W	500551	500620	chrXIV	+	exponential growth	stationary phase
YPL271W	30406	30448	chrXVI	+	exponential growth	stationary phase
YKL214C	30957	31002	chrXI	-	exponential growth	stationary phase
YDR320C-A	1108140	1108195	chrIV	-	exponential growth	stationary phase
YNL069C	493702	493809	chrXIV	-	exponential growth	stationary phase
YDL091C	293317	293373	chrIV	-	stationary phase	exponential growth
YDL133C-A	221302	221508	chrIV	-	exponential growth	stationary phase
YPL061W	434167	434217	chrXVI	+	exponential growth	stationary phase
YCL052C	34008	34120	chrIII	-	stationary phase	exponential growth
YDR226W	917286	917350	chrIV	+	exponential growth	stationary phase
YNL079C	478215	478404	chrXIV	-	exponential growth	stationary phase
YMR154C	567252	567329	chrXIII	-	stationary phase	exponential growth
YBR270C	742721	742779	chrII	-	stationary phase	exponential growth
YIL039W	279924	279967	chrIX	+	exponential growth	stationary phase
YGR285C	1061766	1061807	chrVII	-	exponential growth	stationary phase
YJL217W	23815	23911	chrX	+	exponential growth	stationary phase
YER027C	208720	208791	chrV	-	exponential growth	stationary phase
YER167W	520783	520836	chrV	+	stationary phase	exponential growth
YBR079C	395233	395312	chrII	-	exponential growth	stationary phase
YER107C	373341	373408	chrV	-	exponential growth	stationary phase
YER177W	546585	546627	chrV	+	exponential growth	stationary phase
YPL053C	457020	457090	chrXVI	-	exponential growth	stationary phase
YMR246W	762033	762075	chrXIII	+	exponential growth	stationary phase
YOR046C	414328	414410	chrXV	-	exponential growth	stationary phase
YMR270C	805262	805319	chrXIII	-	stationary phase	exponential growth
YGL143C	234552	234609	chrVII	-	exponential growth	stationary phase
YER125W	413007	413126	chrV	+	stationary phase	exponential growth
YPL211W	154175	154241	chrXVI	+	exponential growth	stationary phase
YER152C	472530	472598	chrV	-	exponential growth	stationary phase
YPL132W	302681	302852	chrXVI	+	exponential growth	stationary phase
YOR376W-A	1045914	1045966	chrXV	+	stationary phase	exponential growth
YOR303W	884206	884346	chrXV	+	exponential growth	stationary phase
YKL145W	175768	175825	chrXI	+	exponential growth	stationary phase
YOR252W	804242	804292	chrXV	+	exponential growth	stationary phase
YPR133W-A	797873	797926	chrXVI	+	exponential growth	stationary phase
YLR055C	251157	251239	chrXII	-	stationary phase	exponential growth
YIR012W	379791	379835	chrIX	+	exponential growth	stationary phase
YPL202C	167632	167700	chrXVI	-	exponential growth	stationary phase
YDL081C	309498	309688	chrIV	-	exponential growth	stationary phase
YNL268W	140569	140635	chrXIV	+	exponential growth	stationary phase
YHR020W	146091	146139	chrVIII	+	exponential growth	stationary phase
YBR201W	624306	624364	chrII	+	exponential growth	stationary phase
YDR132C	718682	718756	chrIV	-	stationary phase	exponential growth
YML116W	39978	40033	chrXIII	+	stationary phase	exponential growth
YDR415C	1296950	1296995	chrIV	-	exponential growth	stationary phase
YDR185C	831910	831961	chrIV	-	stationary phase	exponential growth
YPL170W	228837	228882	chrXVI	+	stationary phase	exponential growth
YGL125W	274377	274446	chrVII	+	stationary phase	exponential growth
YNL263C	146715	146800	chrXIV	-	exponential growth	stationary phase
YML100W	73885	73955	chrXIII	+	stationary phase	exponential growth
YBR122C	483723	483782	chrII	-	exponential growth	stationary phase
YKL162C-A	145801	145896	chrXI	-	stationary phase	exponential growth
YOL105C	114010	114117	chrXV	-	stationary phase	exponential growth
YGL031C	437266	437355	chrVII	-	exponential growth	stationary phase
YJL024C	395563	395691	chrX	-	stationary phase	exponential growth
YKR076W	583041	583099	chrXI	+	stationary phase	exponential growth
YPL105C	352724	352782	chrXVI	-	exponential growth	stationary phase
YBL067C	93515	93578	chrII	-	stationary phase	exponential growth
YML121W	28046	28107	chrXIII	+	exponential growth	stationary phase
YMR263W	795598	795656	chrXIII	+	exponential growth	stationary phase
YCR093W	286446	286518	chrIII	+	stationary phase	exponential growth
YAL007C	137536	137594	chrI	-	exponential growth	stationary phase
YOR123C	553065	553114	chrXV	-	exponential growth	stationary phase
YMR122W-A	511800	511849	chrXIII	+	exponential growth	stationary phase
YOR184W	680648	680772	chrXV	+	exponential growth	stationary phase
YLR287C-A	712206	712328	chrXII	-	exponential growth	stationary phase
YMR182W-A	626450	626644	chrXIII	+	exponential growth	stationary phase
YIL051C	257638	257709	chrIX	-	exponential growth	stationary phase
YKL099C	255259	255321	chrXI	-	exponential growth	stationary phase
YDR365C	1204371	1204412	chrIV	-	exponential growth	stationary phase
YNL002C	626008	626109	chrXIV	-	exponential growth	stationary phase
YNL104C	424681	424746	chrXIV	-	stationary phase	exponential growth
YDR450W	1360905	1361007	chrIV	+	exponential growth	stationary phase
YNR043W	703219	703371	chrXIV	+	exponential growth	stationary phase
YOR360C	1013166	1013210	chrXV	-	exponential growth	stationary phase
YML116W-A	37837	37894	chrXIII	+	exponential growth	stationary phase
YHR023W	157626	157667	chrVIII	+	exponential growth	stationary phase
YMR181C	623272	623344	chrXIII	-	stationary phase	exponential growth
YDL100C	281999	282046	chrIV	-	exponential growth	stationary phase
YDR337W	1147244	1147311	chrIV	+	stationary phase	exponential growth
YGR185C	866255	866328	chrVII	-	exponential growth	stationary phase
YDR436W	1336923	1336988	chrIV	+	stationary phase	exponential growth
YOL052C-A	231395	231447	chrXV	-	stationary phase	exponential growth
YMR005W	277286	277351	chrXIII	+	exponential growth	stationary phase
YDR161W	780242	780310	chrIV	+	exponential growth	stationary phase
YDR159W	775737	775781	chrIV	+	stationary phase	exponential growth
YGR129W	751297	751365	chrVII	+	exponential growth	stationary phase
YFR004W	154355	154405	chrVI	+	exponential growth	stationary phase
YNL085W	469897	469950	chrXIV	+	exponential growth	stationary phase
YDR074W	596744	596798	chrIV	+	stationary phase	exponential growth
YOR071C	459200	459300	chrXV	-	exponential growth	stationary phase
YPR075C	695532	695620	chrXVI	-	stationary phase	exponential growth
YLR136C	415709	415789	chrXII	-	stationary phase	exponential growth
YLR185W	523400	523449	chrXII	+	exponential growth	stationary phase
YLR369W	861546	861626	chrXII	+	stationary phase	exponential growth
YHR174W	452784	452826	chrVIII	+	exponential growth	stationary phase
YDL014W	428473	428532	chrIV	+	exponential growth	stationary phase
YHR069C	233400	233447	chrVIII	-	exponential growth	stationary phase
YHL008C	92495	92597	chrVIII	-	stationary phase	exponential growth
YJL020C	398860	398908	chrX	-	stationary phase	exponential growth
YLR239C	616270	616314	chrXII	-	stationary phase	exponential growth
YOR230W	772250	772307	chrXV	+	exponential growth	stationary phase
YJR129C	663927	663978	chrX	-	stationary phase	exponential growth
YNL001W	628679	628727	chrXIV	+	exponential growth	stationary phase
YML071C	129584	129704	chrXIII	-	stationary phase	exponential growth
YIL078W	214707	214772	chrIX	+	exponential growth	stationary phase
YDL033C	392365	392481	chrIV	-	stationary phase	exponential growth
YMR255W	778769	778833	chrXIII	+	stationary phase	exponential growth
YER056C-A	269283	269326	chrV	-	exponential growth	stationary phase
YGR192C	882569	882705	chrVII	-	exponential growth	stationary phase
YJL158C	121961	122031	chrX	-	exponential growth	stationary phase
YJL127C-B	181262	181367	chrX	-	exponential growth	stationary phase
YKL096W-A	259350	259412	chrXI	+	exponential growth	stationary phase
YOL002C	323346	323392	chrXV	-	exponential growth	stationary phase
YNL070W	493648	493697	chrXIV	+	exponential growth	stationary phase
YJR136C	677354	677408	chrX	-	stationary phase	exponential growth
YPL066W	427709	427787	chrXVI	+	exponential growth	stationary phase
YIL076W	217710	217771	chrIX	+	exponential growth	stationary phase
YJL001W	436113	436164	chrX	+	exponential growth	stationary phase
YOR273C	834244	834285	chrXV	-	stationary phase	exponential growth
YBL059W	111357	111403	chrII	+	stationary phase	exponential growth
YLR204W	552615	552661	chrXII	+	stationary phase	exponential growth
YML097C	78250	78295	chrXIII	-	exponential growth	stationary phase
YHR206W	514782	514829	chrVIII	+	stationary phase	exponential growth
YBL099W	38946	39004	chrII	+	stationary phase	exponential growth
YMR023C	319343	319416	chrXIII	-	stationary phase	exponential growth
YOR091W	494635	494724	chrXV	+	stationary phase	exponential growth
YBR157C	553437	553482	chrII	-	stationary phase	exponential growth
YHR147C	392494	392536	chrVIII	-	exponential growth	stationary phase
YPR009W	577413	577487	chrXVI	+	exponential growth	stationary phase
YBR271W	746170	746256	chrII	+	exponential growth	stationary phase
YMR260C	789172	789246	chrXIII	-	exponential growth	stationary phase
YML078W	111700	111783	chrXIII	+	stationary phase	exponential growth
YDL089W	298244	298317	chrIV	+	stationary phase	exponential growth
YLR178C	513058	513172	chrXII	-	stationary phase	exponential growth
YER133W	434248	434299	chrV	+	stationary phase	exponential growth
YPR181C	897136	897177	chrXVI	-	exponential growth	stationary phase
YNL215W	245468	245544	chrXIV	+	exponential growth	stationary phase
YDR096W	639875	639951	chrIV	+	stationary phase	exponential growth
YMR250W	772655	772717	chrXIII	+	stationary phase	exponential growth
YDL224C	54165	54215	chrIV	-	exponential growth	stationary phase
YPL246C	84409	84483	chrXVI	-	exponential growth	stationary phase
YGL039W	425052	425133	chrVII	+	exponential growth	stationary phase
YMR243C	754632	754702	chrXIII	-	exponential growth	stationary phase
YJR013W	461677	461718	chrX	+	stationary phase	exponential growth
YMR319C	912664	912705	chrXIII	-	exponential growth	stationary phase
YJR003C	440770	440860	chrX	-	stationary phase	exponential growth
YLR048W	243628	243690	chrXII	+	exponential growth	stationary phase
YDL144C	198542	198593	chrIV	-	exponential growth	stationary phase
YGR180C	855034	855136	chrVII	-	stationary phase	exponential growth
YDL074C	323905	323999	chrIV	-	exponential growth	stationary phase
YJL190C	74735	74844	chrX	-	exponential growth	stationary phase
YOL010W	309077	309130	chrXV	+	exponential growth	stationary phase
YPL116W	331769	331893	chrXVI	+	stationary phase	exponential growth
YPL176C	215590	215712	chrXVI	-	stationary phase	exponential growth
YDR433W	1330563	1330619	chrIV	+	exponential growth	stationary phase
YOL026C	273778	273844	chrXV	-	stationary phase	exponential growth
YLL039C	63895	63939	chrXII	-	stationary phase	exponential growth
YER072W	303337	303390	chrV	+	exponential growth	stationary phase
YER003C	157553	157722	chrV	-	exponential growth	stationary phase
YPR166C	876121	876166	chrXVI	-	exponential growth	stationary phase
YJL042W	365426	365492	chrX	+	stationary phase	exponential growth
YJL111W	209597	209639	chrX	+	exponential growth	stationary phase
YHR013C	130575	130681	chrVIII	-	exponential growth	stationary phase
YIL033C	290353	290399	chrIX	-	stationary phase	exponential growth
YMR058W	390899	390963	chrXIII	+	stationary phase	exponential growth
YLR420W	964947	965002	chrXII	+	exponential growth	stationary phase
YML024W	226809	226866	chrXIII	+	exponential growth	stationary phase
YML093W	85829	85880	chrXIII	+	exponential growth	stationary phase
YDR404C	1276353	1276512	chrIV	-	exponential growth	stationary phase
YOR176W	663647	663765	chrXV	+	stationary phase	exponential growth
YDR158W	771566	771628	chrIV	+	exponential growth	stationary phase
YGR123C	736519	736575	chrVII	-	stationary phase	exponential growth
YDR002W	453833	453917	chrIV	+	exponential growth	stationary phase
YGL030W	439740	439790	chrVII	+	exponential growth	stationary phase
YDL052C	362592	362635	chrIV	-	exponential growth	stationary phase
YIL002C	350556	350603	chrIX	-	stationary phase	exponential growth
YDR050C	555540	555635	chrIV	-	exponential growth	stationary phase
YPR034W	641200	641681	chrXVI	+	stationary phase	exponential growth
YKR058W	554292	554335	chrXI	+	stationary phase	exponential growth
YBR106W	453366	453464	chrII	+	exponential growth	stationary phase
YHR208W	518831	518874	chrVIII	+	exponential growth	stationary phase
YMR194W	652018	652080	chrXIII	+	exponential growth	stationary phase
YDR123C	698222	698285	chrIV	-	stationary phase	exponential growth
YLR218C	573306	573354	chrXII	-	stationary phase	exponential growth
YOR338W	958142	958283	chrXV	+	stationary phase	exponential growth
YDR037W	527270	527326	chrIV	+	exponential growth	stationary phase
YKL128C	200453	200501	chrXI	-	exponential growth	stationary phase
YGR250C	991125	991166	chrVII	-	stationary phase	exponential growth
YNL178W	303509	303553	chrXIV	+	exponential growth	stationary phase
YIL065C	241130	241200	chrIX	-	stationary phase	exponential growth
YGR205W	910102	910162	chrVII	+	stationary phase	exponential growth
YLR298C	724596	724649	chrXII	-	stationary phase	exponential growth
YBL029C-A	164300	164344	chrII	-	stationary phase	exponential growth
YHL033C	34691	34747	chrVIII	-	exponential growth	stationary phase
YJR094W-A	608993	609176	chrX	+	exponential growth	stationary phase
YDR440W	1344340	1344406	chrIV	+	stationary phase	exponential growth
YGL194C	140239	140342	chrVII	-	stationary phase	exponential growth
YBR279W	762612	762657	chrII	+	stationary phase	exponential growth
YKR066C	565684	565740	chrXI	-	stationary phase	exponential growth
YCL050C	37718	37794	chrIII	-	exponential growth	stationary phase
YGR058W	607304	607354	chrVII	+	stationary phase	exponential growth
YAL041W	65426	65471	chrI	+	exponential growth	stationary phase
YER002W	157591	157636	chrV	+	exponential growth	stationary phase
YHR156C	411294	411346	chrVIII	-	stationary phase	exponential growth
YBR034C	304745	304790	chrII	-	exponential growth	stationary phase
YDR272W	1010015	1010101	chrIV	+	stationary phase	exponential growth
YBR168W	573728	573774	chrII	+	exponential growth	stationary phase
YOR294W	869043	869096	chrXV	+	exponential growth	stationary phase
YDL137W	217254	217309	chrIV	+	exponential growth	stationary phase
YLR113W	373033	373076	chrXII	+	exponential growth	stationary phase
YBR246W	712792	712885	chrII	+	exponential growth	stationary phase
YDL184C	130074	130187	chrIV	-	exponential growth	stationary phase
YER165W	512254	512306	chrV	+	exponential growth	stationary phase
YDL217C	67532	67580	chrIV	-	stationary phase	exponential growth
YJL148W	141335	141376	chrX	+	exponential growth	stationary phase
YLR125W	394025	394127	chrXII	+	stationary phase	exponential growth
YDL047W	370898	370961	chrIV	+	stationary phase	exponential growth
YGR247W	985682	985778	chrVII	+	stationary phase	exponential growth
YLR025W	195338	195400	chrXII	+	stationary phase	exponential growth
YIL023C	309217	309261	chrIX	-	exponential growth	stationary phase
YBL087C	59639	59717	chrII	-	exponential growth	stationary phase
YDR341C	1151637	1151693	chrIV	-	exponential growth	stationary phase
YJL173C	96006	96099	chrX	-	exponential growth	stationary phase
YDL075W	323073	323134	chrIV	+	exponential growth	stationary phase
YDR152W	766551	766607	chrIV	+	exponential growth	stationary phase
YCL011C	101956	102004	chrIII	-	exponential growth	stationary phase
YHR169W	443544	443592	chrVIII	+	exponential growth	stationary phase
YNL059C	512501	512542	chrXIV	-	exponential growth	stationary phase
YGR005C	504555	504606	chrVII	-	exponential growth	stationary phase
YBL032W	161435	161478	chrII	+	exponential growth	stationary phase
YOL027C	271747	271805	chrXV	-	stationary phase	exponential growth
YOR312C	900087	900162	chrXV	-	exponential growth	stationary phase
YDR072C	589543	589663	chrIV	-	stationary phase	exponential growth
YLR367W	857393	857479	chrXII	+	exponential growth	stationary phase
YDR011W	470536	470590	chrIV	+	exponential growth	stationary phase
YKL105C	238743	238787	chrXI	-	stationary phase	exponential growth
YGL068W	375808	375932	chrVII	+	exponential growth	stationary phase
YBR011C	256921	256996	chrII	-	exponential growth	stationary phase
YGR027C	533878	534024	chrVII	-	exponential growth	stationary phase
YIL052C	256040	256133	chrIX	-	exponential growth	stationary phase
YPR113W	753072	753148	chrXVI	+	exponential growth	stationary phase
YML106W	57560	57684	chrXIII	+	exponential growth	stationary phase
YOL120C	93209	93274	chrXV	-	exponential growth	stationary phase
YFL048C	38744	38792	chrVI	-	exponential growth	stationary phase
YOR039W	406889	407021	chrXV	+	stationary phase	exponential growth
YGL117W	289377	289418	chrVII	+	stationary phase	exponential growth
YGR172C	842638	842719	chrVII	-	exponential growth	stationary phase
YPR069C	684459	684530	chrXVI	-	exponential growth	stationary phase
YGR135W	762250	762382	chrVII	+	exponential growth	stationary phase
YFR044C	239859	239937	chrVI	-	exponential growth	stationary phase
YOR181W	677853	677897	chrXV	+	stationary phase	exponential growth
YBR071W	381084	381139	chrII	+	stationary phase	exponential growth
YBR125C	487011	487064	chrII	-	stationary phase	exponential growth
YGR169C-A	835989	836035	chrVII	-	exponential growth	stationary phase
YML123C	23886	23930	chrXIII	-	exponential growth	stationary phase
YOR205C	725438	725479	chrXV	-	stationary phase	exponential growth
YMR199W	664334	664402	chrXIII	+	exponential growth	stationary phase
YNL088W	462332	462376	chrXIV	+	exponential growth	stationary phase
YBR142W	530733	530809	chrII	+	exponential growth	stationary phase
YJR131W	669075	669140	chrX	+	stationary phase	exponential growth
YGL054C	400343	400463	chrVII	-	stationary phase	exponential growth
YBR108W	457787	457846	chrII	+	stationary phase	exponential growth
YJL201W	56293	56412	chrX	+	stationary phase	exponential growth
YLR314C	762475	762541	chrXII	-	exponential growth	stationary phase
YDL043C	375321	375379	chrIV	-	exponential growth	stationary phase
YHR072W	241344	241387	chrVIII	+	exponential growth	stationary phase
YKL120W	218081	218135	chrXI	+	exponential growth	stationary phase
YHR183W	472528	472589	chrVIII	+	exponential growth	stationary phase
YBR162W-A	565528	565628	chrII	+	exponential growth	stationary phase
YOR271C	830924	831043	chrXV	-	exponential growth	stationary phase
YOR097C	506828	506872	chrXV	-	stationary phase	exponential growth
YDR133C	720705	720764	chrIV	-	exponential growth	stationary phase
YKL172W	127126	127177	chrXI	+	exponential growth	stationary phase
YGL189C	148099	148165	chrVII	-	exponential growth	stationary phase
YOR125C	558824	558891	chrXV	-	exponential growth	stationary phase
YCR077C	250089	250133	chrIII	-	exponential growth	stationary phase
YOL082W	170021	170063	chrXV	+	stationary phase	exponential growth
YBL011W	205976	206036	chrII	+	exponential growth	stationary phase
YPR117W	760990	761140	chrXVI	+	stationary phase	exponential growth
YGL025C	448611	448699	chrVII	-	stationary phase	exponential growth
YGL222C	80556	80639	chrVII	-	stationary phase	exponential growth
YCR008W	130521	130656	chrIII	+	stationary phase	exponential growth
YGL148W	227631	227674	chrVII	+	exponential growth	stationary phase
YGL047W	412204	412257	chrVII	+	DNA damage	exponential growth
YDR405W	1278517	1278614	chrIV	+	exponential growth	DNA damage
YKL060C	325856	325913	chrXI	-	exponential growth	DNA damage
YBR086C	420072	420147	chrII	-	exponential growth	DNA damage
YKR057W	552104	552164	chrXI	+	exponential growth	DNA damage
YHR148W	394389	394431	chrVIII	+	exponential growth	DNA damage
YDL184C	130074	130159	chrIV	-	exponential growth	DNA damage
YOR376W-A	1045914	1045966	chrXV	+	DNA damage	exponential growth
YLR048W	243578	243701	chrXII	+	exponential growth	DNA damage
YOR252W	804221	804294	chrXV	+	exponential growth	DNA damage
YBR168W	573700	573774	chrII	+	exponential growth	DNA damage
YPR133W-A	797880	797926	chrXVI	+	exponential growth	DNA damage
YGR030C	545605	545658	chrVII	-	exponential growth	DNA damage
YOR091W	494632	494689	chrXV	+	exponential growth	DNA damage
YDL081C	309581	309626	chrIV	-	exponential growth	DNA damage
YER165W	512261	512306	chrV	+	exponential growth	DNA damage
YHR147C	392494	392536	chrVIII	-	exponential growth	DNA damage
YIL148W	69605	69657	chrIX	+	exponential growth	DNA damage
YOR340C	958975	959057	chrXV	-	exponential growth	DNA damage
YML100W	73885	73955	chrXIII	+	DNA damage	exponential growth
YGR079W	641889	641943	chrVII	+	exponential growth	DNA damage
YKL162C-A	145802	145896	chrXI	-	DNA damage	exponential growth
YML126C	18850	18945	chrXIII	-	exponential growth	DNA damage
YBR084W	414077	414138	chrII	+	exponential growth	DNA damage
YJR007W	452053	452104	chrX	+	exponential growth	DNA damage
YKR076W	583041	583099	chrXI	+	DNA damage	exponential growth
YDR299W	1061312	1061381	chrIV	+	exponential growth	DNA damage
YMR286W	842292	842336	chrXIII	+	exponential growth	DNA damage
YOR229W	770072	770210	chrXV	+	exponential growth	DNA damage
YNL300W	66278	66340	chrXIV	+	exponential growth	DNA damage
YBR162C	562824	562876	chrII	-	exponential growth	DNA damage
YOR234C	778408	778485	chrXV	-	exponential growth	DNA damage
YOR312C	900012	900143	chrXV	-	exponential growth	DNA damage
YIL019W	316217	316258	chrIX	+	exponential growth	DNA damage
YHR149C	394381	394436	chrVIII	-	DNA damage	exponential growth
YPR137W	804163	804207	chrXVI	+	exponential growth	DNA damage
YML077W	112427	112475	chrXIII	+	exponential growth	DNA damage
YER124C	406947	406994	chrV	-	exponential growth	DNA damage
YJR123W	652731	652798	chrX	+	exponential growth	DNA damage
YNL058C	515563	515756	chrXIV	-	exponential growth	DNA damage
YIL069C	231205	231340	chrIX	-	exponential growth	DNA damage
YPR160W	864099	864160	chrXVI	+	DNA damage	exponential growth
YNL151C	347622	347664	chrXIV	-	exponential growth	DNA damage
YLR287C-A	712150	712320	chrXII	-	exponential growth	DNA damage
YNL112W	416416	416470	chrXIV	+	exponential growth	DNA damage
YOR046C	414325	414388	chrXV	-	exponential growth	DNA damage
YNR053C	720924	720986	chrXIV	-	exponential growth	DNA damage
YJL159W	121927	122011	chrX	+	exponential growth	DNA damage
YDR075W	598095	598152	chrIV	+	exponential growth	DNA damage
YJR050W	529643	529691	chrX	+	exponential growth	DNA damage
YPL053C	457021	457080	chrXVI	-	exponential growth	DNA damage
YNR003C	634154	634239	chrXIV	-	exponential growth	DNA damage
YAL059W	37246	37345	chrI	+	exponential growth	DNA damage
YGR169C-A	835986	836032	chrVII	-	exponential growth	DNA damage
YLR051C	246225	246273	chrXII	-	exponential growth	DNA damage
YOL052C-A	231395	231447	chrXV	-	DNA damage	exponential growth
YGR283C	1058916	1058958	chrVII	-	exponential growth	DNA damage
YHR051W	210206	210271	chrVIII	+	exponential growth	DNA damage
YGL191W	145221	145265	chrVII	+	exponential growth	DNA damage
YDR050C	555540	555619	chrIV	-	exponential growth	DNA damage
YPL019C	514410	514463	chrXVI	-	exponential growth	DNA damage
YDR074W	596744	596798	chrIV	+	DNA damage	exponential growth
YJR076C	575210	575261	chrX	-	exponential growth	DNA damage
YPL266W	40118	40232	chrXVI	+	exponential growth	DNA damage
YOL127W	81372	81462	chrXV	+	exponential growth	DNA damage
YDL014W	428544	428592	chrIV	+	exponential growth	DNA damage
YBL027W	169510	169560	chrII	+	exponential growth	DNA damage
YER127W	415628	415674	chrV	+	exponential growth	DNA damage
YGL253W	25590	25635	chrVII	+	exponential growth	DNA damage
YOL139C	60314	60372	chrXV	-	exponential growth	DNA damage
YMR217W	703416	703496	chrXIII	+	exponential growth	DNA damage
YLR411W	947999	948053	chrXII	+	DNA damage	exponential growth
YDR133C	720690	720759	chrIV	-	exponential growth	DNA damage
YHR081W	268250	268317	chrVIII	+	exponential growth	DNA damage
YNL065W	505542	505590	chrXIV	+	exponential growth	DNA damage
YER049W	253695	253773	chrV	+	exponential growth	DNA damage
YFR032C-A	223053	223138	chrVI	-	exponential growth	DNA damage
YMR309C	892670	892720	chrXIII	-	exponential growth	DNA damage
YER074W	307342	307402	chrV	+	exponential growth	DNA damage
YCR077C	250088	250166	chrIII	-	exponential growth	DNA damage
YJL217W	23824	23911	chrX	+	exponential growth	DNA damage
YJL069C	310806	310871	chrX	-	exponential growth	DNA damage
YER056C-A	269096	269283	chrV	-	exponential growth	DNA damage
YGR192C	882641	882682	chrVII	-	exponential growth	DNA damage
YOL041C	251103	251165	chrXV	-	exponential growth	DNA damage
YJL158C	121925	121996	chrX	-	exponential growth	DNA damage
YOR336W	953894	953940	chrXV	+	DNA damage	exponential growth
YJR094W-A	609077	609144	chrX	+	exponential growth	DNA damage
YKL216W	26356	26559	chrXI	+	exponential growth	DNA damage
YBR267W	741102	741146	chrII	+	exponential growth	DNA damage
YEL047C	65337	65386	chrV	-	DNA damage	exponential growth
YHR129C	362888	362956	chrVIII	-	exponential growth	DNA damage
YCR024C-B	162389	162472	chrIII	-	exponential growth	DNA damage
YLR407W	933718	933772	chrXII	+	exponential growth	DNA damage
YNL070W	493648	493697	chrXIV	+	exponential growth	DNA damage
YDR418W	1302230	1302436	chrIV	+	exponential growth	alpha factor
YMR011W	289855	289965	chrXIII	+	exponential growth	alpha factor
YGR172C	842656	842712	chrVII	-	exponential growth	alpha factor
YLR029C	201708	201833	chrXII	-	exponential growth	alpha factor
YDL133C-A	221345	221449	chrIV	-	exponential growth	alpha factor
YGL176C	171662	171748	chrVII	-	exponential growth	alpha factor
YML119W	31670	31738	chrXIII	+	exponential growth	alpha factor
YDL184C	130074	130161	chrIV	-	exponential growth	alpha factor
YOR229W	770057	770363	chrXV	+	exponential growth	alpha factor
YOR290C	855024	855084	chrXV	-	exponential growth	alpha factor
YBR010W	256903	256961	chrII	+	exponential growth	alpha factor
YGL209W	97133	97206	chrVII	+	exponential growth	alpha factor
YFR032C-A	223053	223123	chrVI	-	exponential growth	alpha factor
YPL043W	472107	472166	chrXVI	+	exponential growth	alpha factor
YPL132W	302723	302803	chrXVI	+	exponential growth	alpha factor
YBL027W	169557	169651	chrII	+	exponential growth	alpha factor
YJL217W	23845	23911	chrX	+	exponential growth	alpha factor
YOL012C	303369	303423	chrXV	-	exponential growth	alpha factor
YHL033C	34634	34733	chrVIII	-	exponential growth	alpha factor
YGR192C	882569	882681	chrVII	-	exponential growth	alpha factor
YLR287C-A	712156	712317	chrXII	-	exponential growth	alpha factor
YJL158C	121925	122052	chrX	-	exponential growth	alpha factor
YER056C-A	269224	269283	chrV	-	exponential growth	alpha factor
YJR094W-A	609064	609309	chrX	+	exponential growth	alpha factor
YPL127C	308487	308669	chrXVI	-	exponential growth	alpha factor
YDR461C-A	1385456	1385506	chrIV	-	exponential growth	alpha factor
YDR133C	720690	720767	chrIV	-	exponential growth	alpha factor
YER150W	468891	468957	chrV	+	alpha factor	exponential growth
YOL127W	81397	81462	chrXV	+	exponential growth	alpha factor
YDL081C	309492	309688	chrIV	-	exponential growth	alpha factor
YDR033W	509591	509662	chrIV	+	exponential growth	alpha factor
YOR167C	648545	648624	chrXV	-	exponential growth	alpha factor
YGR027C	533875	533956	chrVII	-	exponential growth	alpha factor
YPL135W	298465	298541	chrXVI	+	exponential growth	alpha factor
YOR312C	900073	900130	chrXV	-	exponential growth	alpha factor
YBR088C	424920	424989	chrII	-	exponential growth	alpha factor
YDR450W	1360950	1361034	chrIV	+	exponential growth	alpha factor
YDR160W	777173	777248	chrIV	+	exponential growth	congo red
YAL060W	36329	36399	chrI	+	exponential growth	congo red
YHR027C	161629	161673	chrVIII	-	exponential growth	congo red
YLR390W-A	904608	904664	chrXII	+	exponential growth	congo red
YDR481C	1418442	1418524	chrIV	-	exponential growth	congo red
YLR438C-A	1013794	1013848	chrXII	-	exponential growth	congo red
YHR146W	391867	391924	chrVIII	+	exponential growth	congo red
YOL040C	253030	253090	chrXV	-	exponential growth	congo red
YDR373W	1223370	1223414	chrIV	+	exponential growth	congo red
YJL134W	159438	159499	chrX	+	exponential growth	congo red
YDL182W	134767	134817	chrIV	+	exponential growth	congo red
YIL111W	155837	155949	chrIX	+	exponential growth	congo red
YML024W	226726	226790	chrXIII	+	exponential growth	congo red
YGR034W	556730	556810	chrVII	+	exponential growth	congo red
YOR097C	506872	506931	chrXV	-	exponential growth	congo red
YMR286W	842292	842336	chrXIII	+	exponential growth	congo red
YBR071W	381084	381139	chrII	+	congo red	exponential growth
YBL001C	237041	237090	chrII	-	exponential growth	congo red
YOR252W	804222	804294	chrXV	+	exponential growth	congo red
YAL059W	37244	37294	chrI	+	exponential growth	congo red
YLR055C	251239	251283	chrXII	-	exponential growth	congo red
YHR071W	237681	237739	chrVIII	+	exponential growth	congo red
YGR169C-A	835986	836045	chrVII	-	exponential growth	congo red
YOR234C	778408	778489	chrXV	-	exponential growth	congo red
YPR163C	868464	868519	chrXVI	-	exponential growth	congo red
YPL043W	472004	472049	chrXVI	+	exponential growth	congo red
YJR076C	575210	575262	chrX	-	exponential growth	congo red
YCL034W	62705	62754	chrIII	+	exponential growth	congo red
YHR030C	168578	168706	chrVIII	-	congo red	exponential growth
YPL225W	126532	126589	chrXVI	+	exponential growth	congo red
YLR150W	441480	441526	chrXII	+	exponential growth	congo red
YCR059C	223291	223339	chrIII	-	exponential growth	congo red
YJL217W	23813	23911	chrX	+	exponential growth	congo red
YDR031W	503956	504017	chrIV	+	exponential growth	congo red
YPL088W	383086	383136	chrXVI	+	congo red	exponential growth
YHL033C	35193	35237	chrVIII	-	exponential growth	congo red
YPL061W	434164	434209	chrXVI	+	exponential growth	congo red
YEL013W	130586	130630	chrV	+	exponential growth	congo red
YML077W	112425	112475	chrXIII	+	exponential growth	congo red
YMR241W	752910	752958	chrXIII	+	exponential growth	congo red
YPR149W	830728	830947	chrXVI	+	exponential growth	congo red
YBL045C	133854	133926	chrII	-	exponential growth	congo red
YFR004W	154355	154405	chrVI	+	exponential growth	congo red
YKL150W	167497	167558	chrXI	+	exponential growth	congo red
YPL019C	514410	514463	chrXVI	-	exponential growth	congo red
YHR051W	210170	210278	chrVIII	+	exponential growth	congo red
YOL109W	110767	110809	chrXV	+	exponential growth	congo red
YDR064W	580456	580528	chrIV	+	exponential growth	congo red
YMR012W	295044	295099	chrXIII	+	exponential growth	congo red
YLR027C	196756	196798	chrXII	-	exponential growth	congo red
YEL039C	79753	79815	chrV	-	exponential growth	congo red
YKL142W	179251	179301	chrXI	+	exponential growth	congo red
YOL127W	81198	81243	chrXV	+	exponential growth	congo red
YDR212W	888960	889001	chrIV	+	exponential growth	congo red
YKL185W	96481	96552	chrXI	+	congo red	exponential growth
YLR110C	369556	369613	chrXII	-	exponential growth	congo red
YBL039C	143903	143951	chrII	-	exponential growth	congo red
YPL178W	212822	212864	chrXVI	+	exponential growth	congo red
YJR085C	585030	585076	chrX	-	exponential growth	congo red
YER070W	301748	301798	chrV	+	exponential growth	congo red
YLR056W	255091	255140	chrXII	+	exponential growth	congo red
YNL070W	493645	493697	chrXIV	+	exponential growth	congo red
YGR079W	641889	641943	chrVII	+	exponential growth	congo red
YJL158C	121925	122015	chrX	-	exponential growth	congo red
YPL076W	411676	411724	chrXVI	+	oxidative stress	exponential growth
YBR279W	762612	762657	chrII	+	oxidative stress	exponential growth
YPL058C	445691	445756	chrXVI	-	oxidative stress	exponential growth
YEL032W	89862	89920	chrV	+	oxidative stress	exponential growth
YDR405W	1278536	1278614	chrIV	+	exponential growth	oxidative stress
YKL060C	325856	325910	chrXI	-	exponential growth	oxidative stress
YOL020W	288063	288111	chrXV	+	oxidative stress	exponential growth
YOL044W	248294	248342	chrXV	+	oxidative stress	exponential growth
YBL051C	122609	122668	chrII	-	oxidative stress	exponential growth
YGL201C	117623	117672	chrVII	-	oxidative stress	exponential growth
YOL122C	89503	89550	chrXV	-	oxidative stress	exponential growth
YBL027W	169556	169715	chrII	+	exponential growth	oxidative stress
YKL164C	141609	141695	chrXI	-	oxidative stress	exponential growth
YHL033C	34446	34740	chrVIII	-	exponential growth	oxidative stress
YDL081C	309627	309688	chrIV	-	exponential growth	oxidative stress
YDR221W	909662	909779	chrIV	+	oxidative stress	exponential growth
YOR138C	584160	584227	chrXV	-	exponential growth	oxidative stress
YBL099W	38941	39041	chrII	+	oxidative stress	exponential growth
YCR084C	260064	260107	chrIII	-	oxidative stress	exponential growth
YHR147C	392494	392565	chrVIII	-	exponential growth	oxidative stress
YGR041W	579275	579317	chrVII	+	oxidative stress	exponential growth
YDR450W	1360956	1361001	chrIV	+	exponential growth	oxidative stress
YDR418W	1302228	1302331	chrIV	+	exponential growth	oxidative stress
YBL024W	174677	174730	chrII	+	oxidative stress	exponential growth
YOL105C	114042	114086	chrXV	-	oxidative stress	exponential growth
YER111C	382514	382577	chrV	-	oxidative stress	exponential growth
YHL008C	92495	92597	chrVIII	-	oxidative stress	exponential growth
YMR286W	842293	842336	chrXIII	+	exponential growth	oxidative stress
YOR229W	770116	770202	chrXV	+	exponential growth	oxidative stress
YJR010C-A	457853	457916	chrX	-	oxidative stress	exponential growth
YGR214W	921979	922025	chrVII	+	oxidative stress	exponential growth
YOL027C	271710	271802	chrXV	-	oxidative stress	exponential growth
YCR052W	216506	216560	chrIII	+	oxidative stress	exponential growth
YDR331W	1130810	1130937	chrIV	+	oxidative stress	exponential growth
YOR312C	900012	900134	chrXV	-	exponential growth	oxidative stress
YHR149C	394381	394429	chrVIII	-	oxidative stress	exponential growth
YNR018W	665081	665298	chrXIV	+	exponential growth	oxidative stress
YDL185W	130210	130271	chrIV	+	oxidative stress	exponential growth
YIL011W	334490	334538	chrIX	+	oxidative stress	exponential growth
YIL106W	167495	167545	chrIX	+	oxidative stress	exponential growth
YLR287C-A	712160	712319	chrXII	-	exponential growth	oxidative stress
YDR448W	1357468	1357523	chrIV	+	oxidative stress	exponential growth
YHR141C	381751	381859	chrVIII	-	exponential growth	oxidative stress
YNL238W	204896	204938	chrXIV	+	oxidative stress	exponential growth
YGR137W	763434	763511	chrVII	+	exponential growth	oxidative stress
YEL063C	31445	31490	chrV	-	oxidative stress	exponential growth
YPL207W	162372	162417	chrXVI	+	oxidative stress	exponential growth
YLR029C	201621	201832	chrXII	-	exponential growth	oxidative stress
YGR135W	762340	762410	chrVII	+	exponential growth	oxidative stress
YMR058W	390899	390957	chrXIII	+	oxidative stress	exponential growth
YOR181W	677853	677897	chrXV	+	oxidative stress	exponential growth
YGL211W	93660	93703	chrVII	+	oxidative stress	exponential growth
YBR071W	381084	381139	chrII	+	oxidative stress	exponential growth
YDR436W	1336923	1336977	chrIV	+	oxidative stress	exponential growth
YOL052C-A	231395	231447	chrXV	-	oxidative stress	exponential growth
YJL010C	417413	417456	chrX	-	oxidative stress	exponential growth
YER021W	198580	198644	chrV	+	oxidative stress	exponential growth
YPL032C	488808	488855	chrXVI	-	oxidative stress	exponential growth
YPR075C	695573	695620	chrXVI	-	oxidative stress	exponential growth
YHR162W	423577	423688	chrVIII	+	exponential growth	oxidative stress
YOL002C	323317	323374	chrXV	-	exponential growth	oxidative stress
YOR249C	798636	798683	chrXV	-	oxidative stress	exponential growth
YDR123C	698222	698285	chrIV	-	oxidative stress	exponential growth
YDR133C	720690	720759	chrIV	-	exponential growth	oxidative stress
YML115C	40065	40178	chrXIII	-	oxidative stress	exponential growth
YOR167C	648545	648624	chrXV	-	exponential growth	oxidative stress
YJL194W	70932	71005	chrX	+	oxidative stress	exponential growth
YLR191W	538561	538602	chrXII	+	oxidative stress	exponential growth
YGL068W	375810	375890	chrVII	+	exponential growth	oxidative stress
YOL031C	266257	266298	chrXV	-	oxidative stress	exponential growth
YER056C-A	269237	269280	chrV	-	exponential growth	oxidative stress
YMR241W	752997	753039	chrXIII	+	oxidative stress	exponential growth
YJL217W	23836	23911	chrX	+	exponential growth	oxidative stress
YDR440W	1344340	1344388	chrIV	+	oxidative stress	exponential growth
YMR188C	636153	636204	chrXIII	-	exponential growth	oxidative stress
YPL252C	73250	73328	chrXVI	-	oxidative stress	exponential growth
YLR176C	507711	507773	chrXII	-	oxidative stress	exponential growth
YGR178C	850874	850934	chrVII	-	oxidative stress	exponential growth
YOR046C	414325	414383	chrXV	-	exponential growth	oxidative stress
YMR270C	805262	805319	chrXIII	-	oxidative stress	exponential growth
YGL143C	234552	234600	chrVII	-	exponential growth	oxidative stress
YHR052W	212081	212123	chrVIII	+	exponential growth	heat shock
YDR405W	1278541	1278614	chrIV	+	exponential growth	heat shock
YKL060C	325887	325948	chrXI	-	exponential growth	heat shock
YHR183W	472532	472591	chrVIII	+	exponential growth	heat shock
YKL145W	175774	175824	chrXI	+	exponential growth	heat shock
YOR252W	804223	804294	chrXV	+	exponential growth	heat shock
YPR133W-A	797877	797926	chrXVI	+	exponential growth	heat shock
YLR340W	806893	806985	chrXII	+	exponential growth	heat shock
YBL027W	169509	169561	chrII	+	exponential growth	heat shock
YGR248W	986791	986843	chrVII	+	heat shock	exponential growth
YNL024C-A	586203	586274	chrXIV	-	exponential growth	heat shock
YER165W	512254	512306	chrV	+	exponential growth	heat shock
YDL064W	338147	338250	chrIV	+	exponential growth	heat shock
YER109C	375021	375066	chrV	-	heat shock	exponential growth
YKR071C	574301	574343	chrXI	-	exponential growth	heat shock
YHR147C	392494	392553	chrVIII	-	exponential growth	heat shock
YOL012C	303369	303422	chrXV	-	exponential growth	heat shock
YML100W	73885	73955	chrXIII	+	heat shock	exponential growth
YDL036C	387167	387248	chrIV	-	heat shock	exponential growth
YLR178C	513117	513172	chrXII	-	heat shock	exponential growth
YBL087C	59625	59726	chrII	-	exponential growth	heat shock
YKL162C-A	145801	145896	chrXI	-	heat shock	exponential growth
YNL215W	245475	245567	chrXIV	+	exponential growth	heat shock
YOL105C	114041	114117	chrXV	-	heat shock	exponential growth
YCL011C	101956	102003	chrIII	-	exponential growth	heat shock
YIL062C	243850	243892	chrIX	-	exponential growth	heat shock
YGL026C	446256	446335	chrVII	-	exponential growth	heat shock
YLR083C	293925	293979	chrXII	-	exponential growth	heat shock
YDR225W	916082	916227	chrIV	+	exponential growth	heat shock
YLR371W	866898	866941	chrXII	+	heat shock	exponential growth
YLR231C	605624	605674	chrXII	-	exponential growth	heat shock
YDR370C	1217648	1217743	chrIV	-	exponential growth	heat shock
YOR008C	340952	340999	chrXV	-	exponential growth	heat shock
YML105C	57776	57849	chrXIII	-	exponential growth	heat shock
YHR071W	237707	237791	chrVIII	+	exponential growth	heat shock
YMR243C	754632	754700	chrXIII	-	exponential growth	heat shock
YOL120C	93175	93225	chrXV	-	exponential growth	heat shock
YOL039W	254753	254814	chrXV	+	exponential growth	heat shock
YLR367W	857366	857475	chrXII	+	exponential growth	heat shock
YDR298C	1057955	1058017	chrIV	-	exponential growth	heat shock
YDL185W	130138	130210	chrIV	+	exponential growth	heat shock
YKL045W	354807	354851	chrXI	+	exponential growth	heat shock
YER124C	406915	406958	chrV	-	exponential growth	heat shock
YIL051C	257635	257711	chrIX	-	exponential growth	heat shock
YNL238W	204896	204941	chrXIV	+	heat shock	exponential growth
YGR137W	763386	763634	chrVII	+	exponential growth	heat shock
YNL002C	626003	626074	chrXIV	-	exponential growth	heat shock
YNL104C	424746	424790	chrXIV	-	exponential growth	heat shock
YGR027C	533859	533959	chrVII	-	exponential growth	heat shock
YPL237W	101429	101489	chrXVI	+	exponential growth	heat shock
YNL112W	416416	416476	chrXIV	+	exponential growth	heat shock
YML106W	57590	57702	chrXIII	+	exponential growth	heat shock
YPR166C	876121	876210	chrXVI	-	exponential growth	heat shock
YGL008C	479344	479419	chrVII	-	exponential growth	heat shock
YPR118W	769036	769088	chrXVI	+	exponential growth	heat shock
YGR128C	747795	747859	chrVII	-	exponential growth	heat shock
YJL134W	159465	159543	chrX	+	exponential growth	heat shock
YLL010C	129091	129146	chrXII	-	exponential growth	heat shock
YML024W	226851	226946	chrXIII	+	exponential growth	heat shock
YLR150W	441495	441560	chrXII	+	exponential growth	heat shock
YKL080W	285840	285933	chrXI	+	exponential growth	heat shock
YDR363W-A	1202716	1202777	chrIV	+	heat shock	exponential growth
YDR158W	771566	771626	chrIV	+	exponential growth	heat shock
YGL172W	182155	182232	chrVII	+	exponential growth	heat shock
YAL059W	37283	37353	chrI	+	exponential growth	heat shock
YGR169C-A	835986	836035	chrVII	-	exponential growth	heat shock
YOL052C-A	231395	231447	chrXV	-	heat shock	exponential growth
YLR411W	947999	948131	chrXII	+	heat shock	exponential growth
YDR050C	555540	555644	chrIV	-	exponential growth	heat shock
YDL091C	293326	293373	chrIV	-	heat shock	exponential growth
YFR004W	154354	154405	chrVI	+	exponential growth	heat shock
YOR369C	1028074	1028147	chrXV	-	exponential growth	heat shock
YDR292C	1043062	1043103	chrIV	-	exponential growth	heat shock
YLR182W	520343	520400	chrXII	+	heat shock	exponential growth
YDR233C	929290	929332	chrIV	-	exponential growth	heat shock
YOL038C-A	254799	254906	chrXV	-	heat shock	exponential growth
YHR021C	147723	147770	chrVIII	-	exponential growth	heat shock
YGL253W	25590	25635	chrVII	+	exponential growth	heat shock
YGL002W	495321	495388	chrVII	+	exponential growth	heat shock
YBR189W	605569	605731	chrII	+	exponential growth	heat shock
YMR266W	801483	801569	chrXIII	+	exponential growth	heat shock
YDL014W	428548	428592	chrIV	+	exponential growth	heat shock
YMR217W	703452	703497	chrXIII	+	exponential growth	heat shock
YPR163C	868464	868520	chrXVI	-	exponential growth	heat shock
YER117W	397813	397881	chrV	+	exponential growth	heat shock
YDR487C	1428220	1428299	chrIV	-	exponential growth	heat shock
YOR230W	772251	772307	chrXV	+	exponential growth	heat shock
YDR133C	720690	720758	chrIV	-	exponential growth	heat shock
YHR081W	268250	268317	chrVIII	+	exponential growth	heat shock
YNL065W	505616	505662	chrXIV	+	exponential growth	heat shock
YER049W	253716	253773	chrV	+	exponential growth	heat shock
YDR321W	1109952	1110010	chrIV	+	exponential growth	heat shock
YPR139C	813039	813099	chrXVI	-	exponential growth	heat shock
YDR176W	816610	816654	chrIV	+	heat shock	exponential growth
YNL178W	303465	303588	chrXIV	+	exponential growth	heat shock
YGR192C	882705	882762	chrVII	-	exponential growth	heat shock
YHR010W	127633	127688	chrVIII	+	exponential growth	heat shock
YPL132W	302680	302800	chrXVI	+	exponential growth	heat shock
YCR077C	250088	250166	chrIII	-	exponential growth	heat shock
YOR089C	489902	489988	chrXV	-	exponential growth	heat shock
YJL217W	23820	23911	chrX	+	exponential growth	heat shock
YOL031C	266248	266298	chrXV	-	heat shock	exponential growth
YBR071W	381084	381139	chrII	+	heat shock	exponential growth
YHR047C	198516	198588	chrVIII	-	exponential growth	heat shock
YOL041C	251103	251165	chrXV	-	exponential growth	heat shock
YJL158C	121925	122018	chrX	-	exponential growth	heat shock
YOR336W	953894	953940	chrXV	+	heat shock	exponential growth
[truncated: 443 more rows]
