# Supplementary material for: Extensive Transcript Diversity and Novel Upstream Open Reading Frame Regulation in Yeast
Source: G3 (Bethesda). 2013 Feb 1;3(2):343–52. doi: 10.1534/g3.112.003640 (PMC3564994; doi:10.1534/g3.112.003640)
Supplement: Supporting Information [file supp_3.2.343_TableS4.xlsx]

## Sheet: Sheet1
ORF (18 unique)	Gene (18 unique)	Condition	A.a.s lost	A.a.s lost	Description
YBR073W	RDH54	salt	34	MAVISVKPRRREKILQEVKNSSVYQTVFDSGTTQ	DNA-dependent ATPase, stimulates strand exchange by modifying the topology of double-stranded DNA; involved in recombinational repair of DNA double-strand breaks during mitosis and meiosis; proposed to be involved in crossover interference
YDR516C	EMI2	oxidative stress	9	MSFENLHKV	Non-essential protein of unknown function required for transcriptional induction of the early meiotic-specific transcription factor IME1; required for sporulation; expression is regulated by glucose-repression transcription factors Mig1/2p
YGL057C	GEP7	stationary phase	4	MVLS	Protein of unknown function; null mutant exhibits a respiratory growth defect and synthetic interactions with prohibitin (phb1) and gem1; authentic, non-tagged protein is detected in highly purified mitochondria in high-throughput studies
YGL086W	MAD1	stationary phase	33	MDVRAALQCFFSALSGRFTGKKLGLEIYSIQYK	Coiled-coil protein involved in the spindle-assembly checkpoint; phosphorylated by Mps1p upon checkpoint activation which leads to inhibition of the activity of the anaphase promoting complex; forms a complex with Mad2p
YGR150C	CCM1	heat shock	10	MYMARCGPKN	Mitochondrial 15s rRNA-binding protein; required for intron removal of COB and COX1 pre-mRNAs; contains pentatricopeptide repeat (PPR) motifs; mutant is respiratory deficient and has defective plasma membrane electron transport
YGR295C	COS6	salt	3	MKE	Protein of unknown function, member of the DUP380 subfamily of conserved, often subtelomerically-encoded proteins
YHR036W	BRL1	grape juice	16	MESFENLSIRDSFTSG	Essential nuclear envelope integral membrane protein identified as a suppressor of a conditional mutation in the major karyopherin, CRM1; homologous to and interacts with Brr6p, a nuclear envelope protein involved in nuclear export
YHR116W	COX23	salt	20	MEKPSPTRRQTSSLSTISNG	Mitochondrial intermembrane space protein that functions in mitochondrial copper homeostasis, essential for functional cytochrome oxidase expression; homologous to Cox17p; contains twin cysteine-x9-cysteine motifs
YIL097W	FYV10	grape juice	26	MAEKSIFNEPDVDFHLKLNQQLFHIP	Protein of unknown function, required for survival upon exposure to K1 killer toxin; involved in proteasome-dependent catabolite inactivation of FBPase; contains CTLH domain; plays role in anti-apoptosis
YIL097W	FYV10	salt	26	MAEKSIFNEPDVDFHLKLNQQLFHIP	Protein of unknown function, required for survival upon exposure to K1 killer toxin; involved in proteasome-dependent catabolite inactivation of FBPase; contains CTLH domain; plays role in anti-apoptosis
YIL156W	UBP7	grape juice	3	MLD	Ubiquitin-specific protease that cleaves ubiquitin-protein fusions
YIL162W	SUC2	sc glycerol media	21	MMLLQAFLFLLAGFAAKISAS	Invertase, sucrose hydrolyzing enzyme; a secreted, glycosylated form is regulated by glucose repression, and an intracellular, nonglycosylated enzyme is produced constitutively
YKL062W	MSN4	salt	23	MLVFGPNSSFVRHANKKQEDSSI	Transcriptional activator related to Msn2p; activated in stress conditions, which results in translocation from the cytoplasm to the nucleus; binds DNA at stress response elements of responsive genes, inducing gene expression
YML046W	PRP39	alpha factor	16	MPDETNFTIEDIEPRP	U1 snRNP protein involved in splicing, contains multiple tetriatricopeptide repeats
YMR056C	AAC1	sc. media	18	MSHTETQTQQSHFGVDFL	Mitochondrial inner membrane ADP/ATP translocator, exchanges cytosolic ADP for mitochondrially synthesized ATP; phosphorylated; Aac1p is a minor isoform while Pet9p is the major ADP/ATP translocator
YMR056C	AAC1	grape juice	18	MSHTETQTQQSHFGVDFL	Mitochondrial inner membrane ADP/ATP translocator, exchanges cytosolic ADP for mitochondrially synthesized ATP; phosphorylated; Aac1p is a minor isoform while Pet9p is the major ADP/ATP translocator
YMR056C	AAC1	heat shock	18	MSHTETQTQQSHFGVDFL	Mitochondrial inner membrane ADP/ATP translocator, exchanges cytosolic ADP for mitochondrially synthesized ATP; phosphorylated; Aac1p is a minor isoform while Pet9p is the major ADP/ATP translocator
YMR159C	ATG16	salt	23	MGNFIITERKKAKEERSNPQTDS	Conserved protein that interacts with Atg12p-Atg5p conjugates to form Atg12p-Atg5p-Atg16p multimers, which localize to the pre-autophagosomal structure and are required for autophagy
YNL045W	LAP2	hydroxyurea	39	MFLLPFVIRHSSSIYLPTLRFRGLLTVISRNIHISTPHK	Leucyl aminopeptidase yscIV (leukotriene A4 hydrolase) with epoxide hydrolase activity, metalloenzyme containing one zinc atom; green fluorescent protein (GFP)-fusion protein localizes to the cytoplasm and nucleus
YPL091W	GLR1	grape juice	16	MLSATKQTFRSLQIRT	Cytosolic and mitochondrial glutathione oxidoreductase, converts oxidized glutathione to reduced glutathione; mitochondrial but not cytosolic form has a role in resistance to hyperoxia
YPL184C	MRN1	DNA damage	28	MVVSYNNNNNNNNNNNNNNISNNNNNNN	RNA-binding protein proposed to be involved in translational regulation; binds specific categories of mRNAs, including those that contain upstream open reading frames (uORFs) and internal ribosome entry sites (IRES)
