# Supplementary material for: Extensive Transcript Diversity and Novel Upstream Open Reading Frame Regulation in Yeast
Source: G3 (Bethesda). 2013 Feb 1;3(2):343–52. doi: 10.1534/g3.112.003640 (PMC3564994; doi:10.1534/g3.112.003640)
Supplement: Supporting Information [file supp_3.2.343_TableS5.xlsx]

## Sheet: changed UTRs
		Broken main ORF	Broken main ORF	Broken main ORF
Condition	# of differential 5' ends	in only short version	in only long version	in both versions	# genes with uORFs introduced	# of uORFs introduced	z-value for # of uORFs introduced
DNA damage	33	3	1	1	7	8	-1.11043
alpha factor	43	2	2	5	18	24	-0.164348
sc. media	33	1	0	3	13	15	0.360321
congo red	10	0	0	1	5	5	0.865742
calcofluor	18	0	2	0	6	7	-0.122254
grape juice	218	9	7	19	58	75	-1.51733
sc glycerol media	81	1	3	5	30	41	0.605555
exponential growth	0	0	0	0	0	0	nan
low nitrogen	27	0	0	7	10	15	0.506885
low phosphate	12	0	0	2	5	5	0.389382
oxidative stress	64	2	6	3	20	27	0.459944
heat shock	46	3	4	3	11	13	-0.68503
hydroxyurea	50	2	1	7	18	19	0.141065
sorbitol	8	1	0	1	2	2	-0.296049
benomyl	8	2	0	0	1	1	-0.835
salt	245	9	16	14	110	158	4.26842
high calcium	9	0	1	1	2	2	-0.183136
stationary phase	306	8	30	24	130	197	2.99989

## Sheet: longer UTRs
		Broken main ORF	Broken main ORF	Broken main ORF
Condition	# of differential 5' ends	in only short version	in only long version	in both versions	# genes with uORFs introduced	# of uORFs introduced	z-value for # of uORFs introduced
DNA damage	12	1	0	0	2	2	-0.486515
alpha factor	14	1	1	1	11	17	1.22251
sc. media	7	1	0	1	3	4	1.04765
congo red	5	0	0	1	2	2	0.0200654
calcofluor	4	0	0	0	2	3	1.66329
grape juice	50	2	1	11	18	23	0.959941
sc glycerol media	22	1	1	1	9	12	0.876799
exponential growth	0	0	0	0	0	0	nan
low nitrogen	1	0	0	0	0	0	-0.470845
low phosphate	0	0	0	0	0	0	nan
oxidative stress	8	0	1	0	0	0	-1.90468
heat shock	23	2	2	3	7	9	0.296448
hydroxyurea	8	0	1	1	3	3	0.162896
sorbitol	4	1	0	0	1	1	-0.219709
benomyl	3	0	0	0	0	0	-0.805552
salt	222	8	15	14	104	148	4.29827
high calcium	2	0	0	0	0	0	-0.632039
stationary phase	228	6	20	20	104	158	2.68298

## Sheet: shorter UTRs
		Broken main ORF	Broken main ORF	Broken main ORF
Condition	# of differential 5' ends	in only short version	in only long version	in both versions	# genes with uORFs introduced	# of uORFs introduced	z-value for # of uORFs introduced
DNA damage	21	2	1	1	5	6	-1.00283
alpha factor	29	1	1	4	7	7	-1.61135
sc. media	26	0	0	2	10	11	-0.114444
congo red	5	0	0	0	3	3	1.26872
calcofluor	14	0	2	0	4	4	-0.917651
grape juice	168	7	6	8	40	52	-2.21995
sc glycerol media	59	0	2	4	21	29	0.205845
exponential growth	0	0	0	0	0	0	nan
low nitrogen	26	0	0	7	10	15	0.565328
low phosphate	12	0	0	2	5	5	0.384886
oxidative stress	56	2	5	3	20	27	1.21382
heat shock	23	1	2	0	4	4	-1.30222
hydroxyurea	42	2	0	6	15	16	0.0998842
sorbitol	4	0	0	1	1	1	-0.211182
benomyl	5	2	0	0	1	1	-0.491228
salt	23	1	1	0	6	10	0.679622
high calcium	7	0	1	1	2	2	0.0743248
stationary phase	78	2	10	4	26	39	1.36281
