# Supplementary material for: Extensive Transcript Diversity and Novel Upstream Open Reading Frame Regulation in Yeast
Source: G3 (Bethesda). 2013 Feb 1;3(2):343–52. doi: 10.1534/g3.112.003640 (PMC3564994; doi:10.1534/g3.112.003640)
Supplement: Supporting Information [file supp_3.2.343_TableS7.xlsx]

## Sheet: changed UTRs
Condition	# of differential 3' ends	# of genes with RBPs introduced	# of RBPs introduced	z-value for # of RBPs introduced
DNA damage	95	71	230	6.59
alpha factor	37	28	121	3.82
sc. media	92	72	219	6.48
congo red	64	55	252	13.99
calcofluor	86	61	249	8.5
grape juice	798	640	2042	12.46
sc glycerol media	180	137	430	10.19
exponential growth	0	0	0	nan
low nitrogen	88	74	323	14.15
low phosphate	35	26	98	5.67
oxidative stress	81	57	218	6.91
heat shock	116	86	265	6.39
hydroxyurea	127	98	421	12.24
sorbitol	26	20	52	2.85
benomyl	41	33	131	8.84
salt	219	169	498	6.85
high calcium	29	25	100	7.74
stationary phase	328	242	771	10.97

## Sheet: longer UTRs
Condition	# of differential 3' ends	# of genes with RBPs introduced	# of RBPs introduced	z-value for # of RBPs introduced
DNA damage	12	9	23	2.07
alpha factor	1	1	6	2.76
sc. media	6	5	8	0.46
congo red	4	3	7	0.48
calcofluor	1	0	0	-0.56
grape juice	34	24	77	3.93
sc glycerol media	18	12	35	2.41
exponential growth	0	0	0	nan
low nitrogen	2	2	9	2.59
low phosphate	4	3	20	2.37
oxidative stress	53	38	162	9.33
heat shock	21	13	52	3.8
hydroxyurea	0	0	0	nan
sorbitol	13	12	36	3.59
benomyl	4	3	10	2.43
salt	149	107	273	2.2
high calcium	3	2	10	1.7
stationary phase	126	100	381	9.98

## Sheet: shorter UTRs
Condition	# of differential 3' ends	# of genes with RBPs introduced	# of RBPs introduced	z-value for # of RBPs introduced
DNA damage	83	62	207	6.24
alpha factor	36	27	115	3.42
sc. media	86	67	211	6.49
congo red	60	52	245	14.48
calcofluor	85	61	249	8.56
grape juice	764	616	1965	11.87
sc glycerol media	162	125	395	10.01
exponential growth	0	0	0	nan
low nitrogen	86	72	314	13.7
low phosphate	31	23	78	5.22
oxidative stress	28	19	56	0.73
heat shock	95	73	213	5.34
hydroxyurea	127	98	421	12.22
sorbitol	13	8	16	0.43
benomyl	37	30	121	8.61
salt	70	62	225	10.92
high calcium	26	23	90	7.66
stationary phase	202	142	390	5.79
