# Supplementary material for: Extensive Transcript Diversity and Novel Upstream Open Reading Frame Regulation in Yeast
Source: G3 (Bethesda). 2013 Feb 1;3(2):343–52. doi: 10.1534/g3.112.003640 (PMC3564994; doi:10.1534/g3.112.003640)
Supplement: Supporting Information [file supp_3.2.343_TableS8.xls]

## Sheet: Sheet1
ORF	strand	5' start	closest end	difference	no. of uORFs	salt diff start	salt diff end	diff length	sequence (correct strand, with ATG)	sequence (correct strand, uORF ATGs marked)	sequence (with leader, restriction sites)	sequence without uAUGs (with leader, restriction sites)
YDL205C	-	93746	94605		2	93963	94049		GTTGATGATAGTTTGTGGCAAGTTGAGACAAGCAATTGAACAAGTTATTACTACTATTGCTACATAATTGATCTGCTTTTCAATCCCTTTTATATATTTTTTTCATCAAAGTAGCAAGCTTTATCGTTTGAGGGTGGAAATAAGGGTGAACAATAAGGGGAGATTGCCTATGCGCCTAAACGTCACCGTCTAACCTTGTTCTCCTTTCAACAAAAACGCCTTGCGTTCTTATTGCTAGGCCACAATTACAAGCATCTCAAATGGGGCATTATCACACCGGTACCACCGACACATTCTGCTGCTACCCTTGTAGTTTAAGTTAACTTTGCGTCCACTTTTCGTAATTATTTTGCTCCCTGGCAGCACCGGGGGTAAAGATGTCTTTCTGGCTAATGCAGT…	GTTGATGATAGTTTGTGGCAAGTTGAGACAAGCAATTGAACAAGTTATTACTACTATTGCTACATAATTGATCTGCTTTTCAATCCCTTTTATATATTTTTTTCATCAAAGTAGCAAGCTTTATCGTTTGAGGGTGGAAATAAGGGTGAACAATAAGGGGAGATTGCCTATGCGCCTAAACGTCACCGTCTAACCTTGTTCTCCTTTCAACAAAAACGCCTTGCGTTCTTATTGCTAGGCCACAATTACAAGCATCTCAAATGGGGCATTATCACACCGGTACCACCGACACATTCTGCTGCTACCCTTGTAGTTTAAGTTAACTTTGCGTCCACTTTTCGTAATTATTTTGCTCCCTGGCAGCACCGGGGGTAAAGATGTCTTTCTGGCTAATGCAGT…	GGATCCGTTGATGATAGTTTGTGGCAAGTTGAGACAAGCAATTGAACAAGTTATTACTACTATTGCTACATAATTGATCTGCTTTTCAATCCCTTTTATATATTTTTTTCATCAAAGTAGCAAGCTTTATCGTTTGAGGGTGGAAATAAGGGTGAACAATAAGGGGAGATTGCCTATGCGCCTAAACGTCACCGTCTAACCTTGTTCTCCTTTCAACAAAAACGCCTTGCGTTCTTATTGCTAGGCCACAATTACAAGCATCTCAAATGGGGCATTATCACACCGGTACCACCGACACATTCTGCTGCTACCCTTGTAGTTTAAGTTAACTTTGCGTCCACTTTTCGTAATTATTTTGCTCCCTGGCAGCACCGGGGGTAAAGATGTCTTTCTGGCTAA…	GGATCCGTTGATGATAGTTTGTGGCAAGTTGAGACAAGCAATTGAACAAGTTATTACTACTATTGCTACATAATTGATCTGCTTTTCAATCCCTTTTATATATTTTTTTCATCAAAGTAGCAAGCTTTATCGTTTGAGGGTGGAAATAAGGGTGAACAATAAGGGGAGATTGCCTATGCGCCTAAACGTCACCGTCTAACCTTGTTCTCCTTTCAACAAAAACGCCTTGCGTTCTTATTGCTAGGCCACAATTACAAGCATCTCAAATGGGGCATTATCACACCGGTACCACCGACACATTCTGCTGCTACCCTTGTAGTTTAAGTTAACTTTGCGTCCACTTTTCGTAATTATTTTGCTCCCTGGCAGCACCGGGGGTAAAGATGTCTTTCTGGCTAA…
YCL039W	+	52644	52340		1	52526	52626		TCTTTTTACATTTTTTTGGTTTGTGTACGTATCCCACCGTACTTACCATCTTCTCTCCTTTATATATATATATATATATGTATATTTTCAGTGTATATACATACATTCTTATACAATACCGTATAAGAACGTATGTATGTATGTATGATTTTCTCACATTAATGAACAATATCATCGGAAACGGGCCTTTGGTTTTTAAGGGAAAATGAAGAACAATAAATGCCTTGCTAGGTCTTCCTTTATCATTTTTGGAAGTCAAATATGAAAAACACTTCCAAGGGGGCGTACTACTTCAACTAATAAAATG	TCTTTTTACATTTTTTTGGTTTGTGTACGTATCCCACCGTACTTACCATCTTCTCTCCTTTATATATATATATATATATGTATATTTTCAGTGTATATACATACATTCTTATACAATACCGTATAAGAACGTATGTATGTATGTATGATTTTCTCACATTAATGAACAATATCATCGGAAACGGGCCTTTGGTTTTTAAGGGAAA A TGAAGAACAATAAATGCCTTGCTAGGTCTTCCTTTATCATTTTTGGAAGTCAAATATGAAAAACACTTCCAAGGGGGCGTACTACTTCAACTAATAAAATG	GGATCCTCTTTTTACATTTTTTTGGTTTGTGTACGTATCCCACCGTACTTACCATCTTCTCTCCTTTATATATATATATATATATGTATATTTTCAGTGTATATACATACATTCTTATACAATACCGTATAAGAACGTATGTATGTATGTATGATTTTCTCACATTAATGAACAATATCATCGGAAACGGGCCTTTGGTTTTTAAGGGAAAATGAAGAACAATAAATGCCTTGCTAGGTCTTCCTTTATCATTTTTGGAAGTCAAATATGAAAAACACTTCCAAGGGGGCGTACTACTTCAACTAATAAAATGGAAGACGCCAAAAACATAAAGAAAGGCCCGGCGCCATTCTATCCTCTAGA	GGATCCTCTTTTTACATTTTTTTGGTTTGTGTACGTATCCCACCGTACTTACCATCTTCTCTCCTTTATATATATATATATATATGTATATTTTCAGTGTATATACATACATTCTTATACAATACCGTATAAGAACGTATGTATGTATGTATGATTTTCTCACATTAATGAACAATATCATCGGAAACGGGCCTTTGGTTTTTAAGGGAAATTGAAGAACAATAAATGCCTTGCTAGGTCTTCCTTTATCATTTTTGGAAGTCAAATATGAAAAACACTTCCAAGGGGGCGTACTACTTCAACTAATAAAATGGAAGACGCCAAAAACATAAAGAAAGGCCCGGCGCCATTCTATCCTCTAGA
YER169W	+	523363	522664		1	523059	523102		ACACAAAAAAAGCCCTTATAACCCACGGATACGAATTAATCTCGAGGGAAGCGTTGCGATGTATTATGTAGTTTCCTTTAGTACATTGTTAATATGGTAGATTTTTGCGATTCATTTTTCAACTTTTCAACCCTAACGAATGTTTTTTAGGGCTGAGTAACGACAAGAACACAACCCTAAAAATCAGATGACCTAAGGGTTTGGTGAATCGAGAAAGTATGCCCTATTTCCCCCGCCCATACACCCCATAAGCCTTAACCGCAGCCCTCCTCTCCCCTAAACGTTTCTTTTTCTTTTTCCATTTTTTTTTTTTTTTTAGTTTTACTTTCTTTTTATTCGGAAAAATCTTTTCTATATTTTTCAAGGGTAACCTCATCGCCATGCAATTAATCACATAGA…	ACACAAAAAAAGCCCTTATAACCCACGGATACGAATTAATCTCGAGGGAAGCGTTGCGATGTATTATGTAGTTTCCTTTAGTACATTGTTAATATGGTAGATTTTTGCGATTCATTTTTCAACTTTTCAACCCTAACGAATGTTTTTTAGGGCTGAGTAACGACAAGAACACAACCCTAAAAATCAGATGACCTAAGGGTTTGGTGAATCGAGAAAGTATGCCCTATTTCCCCCGCCCATACACCCCATAAGCCTTAACCGCAGCCCTCCTCTCCCCTAAACGTTTCTTTTTCTTTTTCCATTTTTTTTTTTTTTTTAGTTTTACTTTCTTTTTATTCGGAAAAATCTTTTCTATATTTTTCAAGGGTAACCTCATCGCCATGCAATTAATCACATAGA…	GGATCCACACAAAAAAAGCCCTTATAACCCACGGATACGAATTAATCTCGAGGGAAGCGTTGCGATGTATTATGTAGTTTCCTTTAGTACATTGTTAATATGGTAGATTTTTGCGATTCATTTTTCAACTTTTCAACCCTAACGAATGTTTTTTAGGGCTGAGTAACGACAAGAACACAACCCTAAAAATCAGATGACCTAAGGGTTTGGTGAATCGAGAAAGTATGCCCTATTTCCCCCGCCCATACACCCCATAAGCCTTAACCGCAGCCCTCCTCTCCCCTAAACGTTTCTTTTTCTTTTTCCATTTTTTTTTTTTTTTTAGTTTTACTTTCTTTTTATTCGGAAAAATCTTTTCTATATTTTTCAAGGGTAACCTCATCGCCATGCAATTAATCA…	GGATCCACACAAAAAAAGCCCTTATAACCCACGGATACGAATTAATCTCGAGGGAAGCGTTGCGATGTATTATGTAGTTTCCTTTAGTACATTGTTAATATGGTAGATTTTTGCGATTCATTTTTCAACTTTTCAACCCTAACGAATGTTTTTTAGGGCTGAGTAACGACAAGAACACAACCCTAAAAATCAGATGACCTAAGGGTTTGGTGAATCGAGAAAGTATGCCCTATTTCCCCCGCCCATACACCCCATAAGCCTTAACCGCAGCCCTCCTCTCCCCTAAACGTTTCTTTTTCTTTTTCCATTTTTTTTTTTTTTTTAGTTTTACTTTCTTTTTATTCGGAAAAATCTTTTCTATATTTTTCAAGGGTAACCTCATCGCCATGCAATTAATCA…
YIL144W	+	78073	77283		4	77550	77993		CAATTCTATATGGATATGCAGTATAAAAACTTGTATAAAACAGTGCAGTATCAACACACACCACTTCTTGTACACATAAATATGTACGCTACATCGAGAAATGTTCATTAATCTCTTGTTGGAAAATATGACAAAAGAAAAAAACTCGTTAAAGTAACATTTACCCGGATATCTGTTCAGCCAACATTATAAAAAAGATGGGCGCTTAATTTCCACTCTTACAGATATCACTCCTTCTAATTAACTTACATCAGTAAGAAAGTAAAAAGAGCAACAATTCGCCACAAGAAGGTCTCTGTAGGGTCAATAGTAGCAGGGCTCTTGTCAGGGAAAGACTGTGAATGCAAAGGAAAGACGGTTGGAGGTCCGAAAAGCATTACTGATGTTAGGATTGAAGAG…	CAATTCTATATGGATATGCAGTATAAAAACTTGTATAAAACAGTGCAGTATCAACACACACCACTTCTTGTACACATAAATATGTACGCTACATCGAGAAATGTTCATTAATCTCTTGTTGGAAAATATGACAAAAGAAAAAAACTCGTTAAAGTAACATTTACCCGGATATCTGTTCAGCCAACATTATAAAAAAGATGGGCGCTTAATTTCCACTCTTACAGATATCACTCCTTCTAATTAACTTACATCAGTAAGAAAGTAAAAAGAGCAACAATTCGCCACAAGAAGGTCTCTGTAGGGTCAATAGTAGCAGGGCTCTTGTCAGGGAAAGACTGTGA A TGCAAAGGAAAGACGGTTGGAGGTCCGAAAAGCATTACTGATGTTAGGATTGAAG…	GGATCCCAATTCTATATGGATATGCAGTATAAAAACTTGTATAAAACAGTGCAGTATCAACACACACCACTTCTTGTACACATAAATATGTACGCTACATCGAGAAATGTTCATTAATCTCTTGTTGGAAAATATGACAAAAGAAAAAAACTCGTTAAAGTAACATTTACCCGGATATCTGTTCAGCCAACATTATAAAAAAGATGGGCGCTTAATTTCCACTCTTACAGATATCACTCCTTCTAATTAACTTACATCAGTAAGAAAGTAAAAAGAGCAACAATTCGCCACAAGAAGGTCTCTGTAGGGTCAATAGTAGCAGGGCTCTTGTCAGGGAAAGACTGTGAATGCAAAGGAAAGACGGTTGGAGGTCCGAAAAGCATTACTGATGTTAGGATT…	GGATCCCAATTCTATATGGATATGCAGTATAAAAACTTGTATAAAACAGTGCAGTATCAACACACACCACTTCTTGTACACATAAATATGTACGCTACATCGAGAAATGTTCATTAATCTCTTGTTGGAAAATATGACAAAAGAAAAAAACTCGTTAAAGTAACATTTACCCGGATATCTGTTCAGCCAACATTATAAAAAAGATGGGCGCTTAATTTCCACTCTTACAGATATCACTCCTTCTAATTAACTTACATCAGTAAGAAAGTAAAAAGAGCAACAATTCGCCACAAGAAGGTCTCTGTAGGGTCAATAGTAGCAGGGCTCTTGTCAGGGAAAGACTGTGATTGCAAAGGAAAGACGGTTGGAGGTCCGAAAAGCATTACTGATGTTAGGATT…
YML081C-A	-	104162	104776		3	104231	104419		GGCAGATGCAACGTACAATTACAAGAAGCTGAAATATTCGCTGCTGATAGAACAGAAGACAACTGGGCTTTTATTTTACCCAGGGTATCCGTGGTGCTTTCCGACAGTCGATTTAACCACCAGTATGACCAGAATAACCCAATACGACCACTTTATTGAGACCAAACAATGGCGTTTATCCATTCATCATTGTTAATAATCTACGGGTTTTTCAGCAAAAAAAAAGATTAAGCCACTATGAACGAGCCATTACCCGGATTTAAAATAGCTGCGATTCCGTGCAATGATAGTTGTTATAACAACAAAACTAAAAGTATTCAAAGCAGCCACAACCAAAGTATACCAACATTAATCTATTGTACTTAATCGTGCAATAATAACACGAAAGGTTAATAATCA…	GGCAGATGCAACGTACAATTACAAGAAGCTGAAATATTCGCTGCTGATAGAACAGAAGACAACTGGGCTTTTATTTTACCCAGGGTATCCGTGGTGCTTTCCGACAGTCGATTTAACCACCAGTATGACCAGAATAACCCAATACGACCACTTTATTGAGACCAAACAATGGCGTTTATCCATTCATCATTGTTAATAATCTACGGGTTTTTCAGCAAAAAAAAAGATTAAGCCACTATGAACGAGCCATTACCCGGATTTAAAATAGCTGCGATTCCGTGCAATGATAGTTGTTATAACAACAAAACTAAAAGTATTCAAAGCAGCCACAACCAAAGTATACCAACATTAATCTATTGTACTTAATCGTGCAATAATAACACGAAAGGTTAATAATCA…	GGATCCGGCAGATGCAACGTACAATTACAAGAAGCTGAAATATTCGCTGCTGATAGAACAGAAGACAACTGGGCTTTTATTTTACCCAGGGTATCCGTGGTGCTTTCCGACAGTCGATTTAACCACCAGTATGACCAGAATAACCCAATACGACCACTTTATTGAGACCAAACAATGGCGTTTATCCATTCATCATTGTTAATAATCTACGGGTTTTTCAGCAAAAAAAAAGATTAAGCCACTATGAACGAGCCATTACCCGGATTTAAAATAGCTGCGATTCCGTGCAATGATAGTTGTTATAACAACAAAACTAAAAGTATTCAAAGCAGCCACAACCAAAGTATACCAACATTAATCTATTGTACTTAATCGTGCAATAATAACACGAAAGGTTAA…	GGATCCGGCAGATGCAACGTACAATTACAAGAAGCTGAAATATTCGCTGCTGATAGAACAGAAGACAACTGGGCTTTTATTTTACCCAGGGTATCCGTGGTGCTTTCCGACAGTCGATTTAACCACCAGTATGACCAGAATAACCCAATACGACCACTTTATTGAGACCAAACAATGGCGTTTATCCATTCATCATTGTTAATAATCTACGGGTTTTTCAGCAAAAAAAAAGATTAAGCCACTATGAACGAGCCATTACCCGGATTTAAAATAGCTGCGATTCCGTGCAATGATAGTTGTTATAACAACAAAACTAAAAGTATTCAAAGCAGCCACAACCAAAGTATACCAACATTAATCTATTGTACTTAATCGTGCAATAATAACACGAAAGGTTAA…
