# Supplementary material for: Extensive Transcript Diversity and Novel Upstream Open Reading Frame Regulation in Yeast
Source: G3 (Bethesda). 2013 Feb 1;3(2):343–52. doi: 10.1534/g3.112.003640 (PMC3564994; doi:10.1534/g3.112.003640)
Supplement: Supporting Information [file supp_3.2.343_TableS9.xls]

## Sheet: Sheet1
YJR084W	Subunit of the Cop9 signalosome, which is required for deneddylation, or removal of the ubiquitin-like protein Rub1p from Cdc53p (cullin); involved in mRNA splicing and adaptation to pheromone signaling
YAR035C-A	Putative protein of unknown function; identified by gene-trapping, microarray-based expression analysis, and genome-wide homology searching; predicted to have a role in cell budding based on computational "guilt by association" analysis
YMR026C	C3HC4-type RING-finger peroxisomal membrane peroxin required for peroxisome biogenesis and peroxisomal matrix protein import; forms translocation subcomplex with Pex2p and Pex10p; mutations in human homolog cause peroxisomal disorders
YJL136W-A	Dubious open reading frame unlikely to encode a protein, based on available experimental and comparative sequence data; identified by SAGE
YOR304W	ATP-dependent DNA translocase involved in chromatin remodeling; ATPase component that, with Itc1p, forms a complex required for repression of a-specific genes, INO1, and early meiotic genes during mitotic growth
YKL183C-A	Putative protein of unknown function; identified by fungal homology and RT-PCR
YNL317W	Integral subunit of the pre-mRNA cleavage and polyadenylation factor (CPF) complex; plays an essential role in mRNA 3'-end formation by bridging different processing factors and thereby promoting the assembly of the processing complex
YKL019W	Alpha subunit of both the farnesyltransferase and type I geranylgeranyltransferase that catalyze prenylation of proteins containing a CAAX consensus motif; essential protein required for membrane localization of Ras proteins and a-factor
YLR264C-A	Putative protein of unknown function
YJR005W	Beta-adaptin, large subunit of the clathrin associated protein complex (AP-2); involved in vesicle mediated transport; similar to mammalian beta-chain of the clathrin associated protein complex
YBR200W-A	Putative protein of unknown function; identified by fungal homology and RT-PCR
YMR247W-A	Putative protein of unknown function
YLL050C	Cofilin, promotes actin filament depolarization in a pH-dependent manner; binds both actin monomers and filaments and severs filaments; thought to be regulated by phosphorylation at SER4; ubiquitous and essential in eukaryotes
YOL062C	Mu2-like subunit of the clathrin associated protein complex (AP-2); involved in vesicle transport
YJR060W	Helix-loop-helix protein that binds the motif CACRTG, which is present at several sites including MET gene promoters and centromere DNA element I (CDEI); required for nucleosome positioning at this motif; targets Isw1p to DNA
YMR281W	ER membrane protein involved in the second step of glycosylphosphatidylinositol (GPI) anchor assembly, the de-N-acetylation of the N-acetylglucosaminylphosphatidylinositol intermediate; functional homolog of human PIG-Lp
YAL037C-A	Putative protein of unknown function
YDR194W-A	Putative protein of unknown function; identified by fungal homology and RT-PCR
YBR196C-A	Putative protein of unknown function; identified by fungal homology and RT-PCR
YGL006W-A	Putative protein of unknown function; identified by SAGE
YPL139C	Negative regulator of meiosis, required for repression of a subset of meiotic genes during vegetative growth, binding of histone deacetylase Rpd3p required for activity, contains a NEE box and a WD repeat motif; homologous with Wtm1p, Wtm2p
YLR424W	Essential protein that forms a dimer with Ntr2p; also forms a trimer, with Ntr2p and Prp43p, that is involved in spliceosome disassembly; found also in a multisubunit complex with the splicing factor Clf1p; suppressor of prp38-1 mutation
YLR214W	Ferric reductase and cupric reductase, reduces siderophore-bound iron and oxidized copper prior to uptake by transporters; expression induced by low copper and iron levels
YOL164W-A	Putative protein of unknown function; identified by fungal homology and RT-PCR
YNL067W-B	Putative protein of unknown function
YJL052C-A	Putative protein of unknown function, identified based on comparison to related yeast species
YGL262W	Putative protein of unknown function; null mutant displays elevated sensitivity to expression of a mutant huntingtin fragment or of alpha-synuclein; YGL262W is not an essential gene
YCR105W	NADPH-dependent medium chain alcohol dehydrogenase with broad substrate specificity; member of the cinnamyl family of alcohol dehydrogenases; may be involved in fusel alcohol synthesis or in aldehyde tolerance
YDR114C	Putative protein of unknown function; deletion mutant exhibits poor growth at elevated pH and calcium
YGL203C	Protease involved in the processing of killer toxin and alpha factor precursor; cleaves Lys and Arg residues from the C-terminus of peptides and proteins
YDR524W-C	Putative protein of unknown function; small ORF identified by SAGE; deletion strains are moderately sensitive to the radiomimetic drug bleomycin
YLR303W	Methionine and cysteine synthase (O-acetyl homoserine-O-acetyl serine sulfhydrylase), required for sulfur amino acid synthesis
YIL102C	Putative protein of unknown function
YHR022C-A	Putative protein of unknown function; identified by gene-trapping, microarray-based expression analysis, and genome-wide homology searching
YGL168W	Protein of unknown function; reported null mutant phenotype of hydroxyurea sensitivity may be due to effects on overlapping PMR1 gene
YEL021W	Orotidine-5'-phosphate (OMP) decarboxylase, catalyzes the sixth enzymatic step in the de novo biosynthesis of pyrimidines, converting OMP into uridine monophosphate (UMP); converts 5-FOA into 5-fluorouracil, a toxic compound
YNL210W	Protein with RNA-binding motifs required for meiosis-specific mRNA splicing; required for chromosome pairing and meiotic recombination
YOR183W	Protein of unknown function, required for survival upon exposure to K1 killer toxin
YLR144C	Intracellular beta-1,3-endoglucanase, expression is induced during sporulation; may have a role in cortical actin cytoskeleton assembly
YGR273C	Putative protein of unknown function; expression downregulated by treatment with 8-methoxypsoralen plus UVA irradiation; YGR273C is not an essential gene
YCL001W-B	Putative protein of unknown function; identified by homology
YCR095W-A	Putative protein of unknown function
YFR012W-A	Putative protein of unknown function; identified by homology
Q0065	Endonuclease I-SceII, encoded by a mobile group I intron within the mitochondrial COX1 gene; intron is normally spliced by the BI4p maturase but AI4p can mutate to acquire the same maturase activity
YHR086W-A	Putative protein of unknown function; identified by fungal homology and RT-PCR
Q0070	Endonuclease I-SceIV, involved in intron mobility; encoded by a mobile group I intron within the mitochondrial COX1 gene
YMR105W-A	Putative protein of unknown function
YGR035W-A	Putative protein of unknown function
YLR098C	DNA binding transcriptional activator, mediates serine/threonine activation of the catabolic L-serine (L-threonine) deaminase (CHA1); Zinc-finger protein with Zn[2]-Cys[6] fungal-type binuclear cluster domain
Q0060	Endonuclease I-SceIII, encoded by a mobile group I intron within the mitochondrial COX1 gene
YIL134C-A	Putative protein of unknown function; identified by fungal homology and RT-PCR
YPL038W-A	Putative protein of unknown function; identified by fungal homology and RT-PCR
YGR240C-A	Putative protein of unknown function; identified by fungal homology and RT-PCR
YOR008C-A	Putative protein of unknown function, includes a potential transmembrane domain; deletion results in slightly lengthened telomeres
YOL019W-A	Identified by gene-trapping, microarray-based expression analysis, and genome-wide homology searching
YER161C	Protein involved in negative regulation of transcription; required for RNA polyadenylation; exhibits regulated interactions with both histones and SWI-SNF components, has similarity to mammalian HMG1 proteins
Q0115	Mitochondrial mRNA maturase, forms a complex with Mrs1p to mediate splicing of the bI3 intron of the COB gene; encoded by both exon and intron sequences of partially processed COB mRNA
YLR148W	Component of CORVET tethering complex; vacuolar peripheral membrane protein that promotes vesicular docking/fusion reactions in conjunction with SNARE proteins, required for vacuolar biogenesis
YER014C-A	Protein involved in bud-site selection; diploid mutants display a random budding pattern instead of the wild-type bipolar pattern
YPL076W	Protein involved in the synthesis of N-acetylglucosaminyl phosphatidylinositol (GlcNAc-PI), the first intermediate in the synthesis of glycosylphosphatidylinositol (GPI) anchors; homologous to the human PIG-C protein
Q0075	Protein of unknown function, encoded within an intron of the mitochondrial COX1 gene; translational initiation codon is predicted to be ATA rather than ATG
YBR107C	Protein with a role in kinetochore function, localizes to the outer kinetochore in a Ctf19p-dependent manner, interacts with Chl4p and Ctf19p
YOR110W	One of six subunits of the RNA polymerase III transcription initiation factor complex (TFIIIC); part of the TauA globular domain of TFIIIC that binds DNA at the BoxA promoter sites of tRNA and similar genes
YBR274W	Serine/threonine kinase and DNA damage checkpoint effector, mediates cell cycle arrest via phosphorylation of Pds1p; phosphorylated by checkpoint signal transducer Mec1p; homolog of S. pombe and mammalian Chk1 checkpoint kinase
Q0055	Reverse transcriptase required for splicing of the COX1 pre-mRNA, encoded by a mobile group II intron within the mitochondrial COX1 gene
Q0050	Reverse transcriptase required for splicing of the COX1 pre-mRNA, encoded by a mobile group II intron within the mitochondrial COX1 gene
YJL044C	GTPase-activating protein (GAP) for the yeast Rab family member, Ypt6p; involved in vesicle mediated protein transport
YBL008W-A	Putative protein of unknown function; identified by fungal homology and RT-PCR
YAL047C	Component of the cytoplasmic Tub4p (gamma-tubulin) complex, binds spindle pole bodies and links them to microtubules; has roles in astral microtubule formation and stabilization
YGR120C	Essential component of the conserved oligomeric Golgi complex (Cog1p through Cog8p), a cytosolic tethering complex that functions in protein trafficking to mediate fusion of transport vesicles to Golgi compartments
YFR012W	Putative protein of unknown function
YKR045C	Putative protein of unknown function; epitope-tagged protein localizes to the cytoplasm
YDR522C	Protein expressed during sporulation, redundant with Sps22p for organization of the beta-glucan layer of the spore wall; S. pombe ortholog is a spore wall component
YLR238W	Protein involved in recovery from cell cycle arrest in response to pheromone, in a Far1p-independent pathway; interacts with Far3p, Far7p, Far8p, Far9p, and Far11p; potential Cdc28p substrate
YHL015W-A	Putative protein of unknown function
YOR249C	Subunit of the Anaphase-Promoting Complex/Cyclosome (APC/C), which is a ubiquitin-protein ligase required for degradation of anaphase inhibitors, including mitotic cyclins, during the metaphase/anaphase transition
YOR011W-A	Putative protein of unknown function
YER157W	Essential component of the conserved oligomeric Golgi complex (Cog1p through Cog8p), a cytosolic tethering complex that functions in protein trafficking to mediate fusion of transport vesicles to Golgi compartments
YLR406C-A	Putative protein of unknown function
YPL168W	Putative protein of unknown function; green fluorescent protein (GFP)-fusion protein localizes to the mitochondrion; expression may be cell cycle-regulated
YER180C-A	Protein interacting with Arl3p, which is a GTPase of the Ras superfamily involved in vesicle-tethering at the Golgi; putative ortholog of human SCOCO
YOR068C	Protein involved in vacuole morphogenesis; acts at an early step of homotypic vacuole fusion that is required for vacuole tethering
YDL159W-A	Putative protein of unknown function; identified by sequence comparison with hemiascomycetous yeast species
YMR242W-A	Putative protein of unknown function
YHR058C	Subunit of the RNA polymerase II mediator complex; associates with core polymerase subunits to form the RNA polymerase II holoenzyme; essential for transcriptional regulation
YDR239C	Protein of unknown function that may interact with ribosomes, based on co-purification experiments
YAL016W	Regulatory subunit A of the heterotrimeric protein phosphatase 2A (PP2A), which also contains regulatory subunit Cdc55p and either catalytic subunit Pph21p or Pph22p; required for cell morphogenesis and transcription by RNA polymerase III
YHL009C	Basic leucine zipper (bZIP) transcription factor
YJR151W-A	Putative protein of unknown function; identified by fungal homology and RT-PCR; predicted to have a role in transcription based on computational "guilt by association" analysis
YJL027C	Putative protein of unknown function
YCL018W	Beta-isopropylmalate dehydrogenase (IMDH), catalyzes the third step in the leucine biosynthesis pathway
YCR050C	Non-essential protein of unknown function; deletion mutant is synthetically sick or lethal with alpha-synuclein
YOR293C-A	Putative protein of unknown function; identified by expression profiling and mass spectrometry
YDL045C	Flavin adenine dinucleotide (FAD) synthetase, performs the second step in synthesis of FAD from riboflavin
YLR412C-A	Putative protein of unknown function
YDL118W	Non-essential protein of unconfirmed function; mutants are defective in telomere maintenance, and are synthetically sick or lethal with alpha-synuclein
YOR250C	Subunit of cleavage factor I (CFI), involved in both the endonucleolyitc cleavage and polyadenylation steps of mRNA 3'-end maturation
YIL139C	Accessory subunit of DNA polymerase zeta, involved in translesion synthesis during post-replication repair; required for mutagenesis induced by DNA damage; involved in double-strand break repair
YFR057W	Putative protein of unknown function
YKL106C-A	Putative protein of unknown function; identified by homology to uncharacterized proteins in other fungi
YLR360W	Part of a Vps34p phosphatidylinositol 3-kinase complex that functions in carboxypeptidase Y (CPY) sorting; binds Vps30p and Vps34p to promote production of phosphatidylinositol 3-phosphate (PtdIns3P) which stimulates kinase activity
YLR445W	Putative protein of unknown function; transcription is regulated by Ume6p and induced in response to alpha factor
YPR096C	Protein of unknown function that may interact with ribosomes, based on co-purification experiments
YLL006W-A	Putative protein of unknown function; identified by fungal homology and RT-PCR
YLR013W	Protein containing GATA family zinc finger motifs
Q0110	Mitochondrial mRNA maturase with a role in splicing, encoded by both exon and intron sequences of partially processed COB mRNA
YMR272W-B	Identified by gene-trapping, microarray-based expression analysis, and genome-wide homology searching
YOR268C	Putative protein of unknown function; sporulation is abnormal in homozygous diploid; YOR268C is not an essential gene
YLR411W	High-affinity copper transporter of the plasma membrane, acts as a trimer; gene is disrupted by a Ty2 transposon insertion in many laboratory strains of S. cerevisiae
YDR362C	One of six subunits of RNA polymerase III transcription initiation factor complex (TFIIIC); part of TFIIIC TauB domain that binds BoxB promoter sites of tRNA and other genes; cooperates with Tfc3p in DNA binding; human homolog is TFIIIC-110
YML095C	Single-stranded DNA endonuclease (with Rad1p), cleaves single-stranded DNA during nucleotide excision repair and double-strand break repair; subunit of Nucleotide Excision Repair Factor 1 (NEF1); homolog of human ERCC1 protein
YBR072C-A	Putative protein of unknown function; identified by fungal homology and RT-PCR
YGR031C-A	Protein involved in yeast cell wall biogenesis; localizes to the cell periphery; production of Nag1p is dependent upon the presence of Slt2p and Rlm1p; null is hypersensitive to calcofluor white; overlaps the uncharacterized ORF YGR031W
YBR296C-A	Putative protein of unknown function; identified by gene-trapping, microarray-based expression analysis, and genome-wide homology searching
YER078W-A	Putative protein of unknown function; identified by fungal homology and RT-PCR
YEL048C	Protein that interacts with subunits of the TRAPP complex and may play a role its assembly or stability; mutation is synthetically lethal with gcs1 deletion; Sedlin_N family member; human Sedlin mutations cause the skeletal disorder SEDT
YGL041C-B	Putative protein of unknown function; identified by fungal homology and RT-PCR
